# Supplementary material for: Genomic evidence for recurrent genetic admixture during the domestication of Mediterranean olive trees (Olea europaea L.)
Source: BMC Biol. 2020 Oct 26;18:148. doi: 10.1186/s12915-020-00881-6 (PMC7586694; doi:10.1186/s12915-020-00881-6)
Supplement: Supplementary file 2 — Additional file 2 Table S1. General characteristics of the four genome assemblies of the cv. Farga (Oe6, Oe9), picual, and the genome assembly of the var. sylvestris from Turkey. Table S2. Total percentage of reads mapped from two RNAseq libraries, as well as, percentage of unique mappings to the Oe9 and picual genomes. Table S3. List of unique genes of europaea and sylvestris with their homologous function. Table S4. General characteristics of the plastid and mitochondrial genomes of the cultivar Farga. Table S5. Admixture coefficient (Q) of each individual per cluster. This table was used to create the Fig. 2b. Table S6. Introgressed regions per each cultivar. Columns in order show: cultivar name (‘Chemlal de Kabilye’, ‘Megaritiki’, ‘Lianolia Kerkyras’, ‘Menya’, and ‘Dokkar’), scaffold, start of the region, end of the region, D-statistic, genes present in the region. Table S7. Number of synonymous, nonsynonymous, four fold degenerate, affecting stop codons, affecting start codons SNPs for homozygous and heterozygous positions per individual. TheπN/πS ratio of homozygous SNPs, πN/πS ratio of heterozygous SNPs, and πN/πS ratio of total number of SNPs is also shown. Table S8. Number of proteins with SNPs and with nonsynonymous SNPs per individual. Table S9. GO terms enriched in the list of proteins that do not have a nonsynonymous SNP. First column shows the term category, the second, the GO term, the third, the term level, the fourth, the p-value, and the fifth, the term name. Table S10. List of genes with negative Tajima’s D. The columns in order indicate: the group of cultivars (cultivars_set1 or cultivars_set2), gene, scaffold, number of SNPs, Tajima’s D. Table S11. Result of McDonald and Kreitman test for all coding regions of wild vs cultivars_set1 and wild vs cultivars_set2. Table S12. Result of McDonald and Kreitman test for each gene. The columns in order show: the comparison for the test (wild vs cultivars_set1 or wild vs cultivars_set2), number of fixed no [file 12915_2020_881_MOESM2_ESM.xlsx]

## Sheet: Table S1
	Oe6	Oe9	sylvestris	Picual (Oleur0.6.1)
Genome size	1318652350	1315765470	1142504795	1679977129
Scaffolds	11038	9751	41261	9,174*
Scaffolds > 1000	9397	8134	41204	9174
Scaffolds > 100kb	3236	2205	1378	4170
scaffolds > 1Mb	129	68	39	177
N50	443100	734380	12567911	410451
N90	110965	116036	22597	86918
GC content	0.35	0.35	0.35	0.35
Number of N	53969336	53800015	110975835	9000000
Protein coding genes	56349	55595	50684	78079
%BUSCO complete**	93.4	93.4	87.3	92.7
%BUSCO duplicated**	21.2	20.6	13.6	47.4
%BUSCO fragmented**	1.5	1.5	2	1.7
%BUSCO missing**	5.1	5.1	10.7	5.6
*mitochondria and plastid genomes have been excluded for this comparison
*They report 8,718 sequences in Table1, I computed this and the Nseries from the genome I downloaded
**BUSCO results were obtained against embryophita_odb9 database

## Sheet: Table S2
	Oe9	Picual (Oleur0.6.1)
Map % SRR6003535 (Arbequina) unique	0.8882	0.6907
Map % SRR6003535 (Arbequina) total	0.9681	0.9728
Map % ERR1406351 (Farga) unique	0.9076	0.6592
Map % ERR1406351 (Farga) total	0.9758	0.9737

## Sheet: Table S3
Gene	Function	Presence in cultivars	Presence in sylvestris	europaea var. sylvestris 'W7R224'	europaea var. europaea cv. 'Myrtolia'	europaea var. europaea cv. 'Klon-14-1812'	europaea var. europaea cv. 'Barri'	europaea var. europaea cv. 'Grappolo'	europaea var. sylvestris 'W11R37'	europaea var. sylvestris 'W9R302'	europaea var. sylvestris 'W8R225'	europaea var. europaea cv. 'Mari'	europaea var. europaea cv. 'Lianolia Kerkyras'	europaea var. europaea cv. 'Piñonera'	europaea var. europaea cv. 'Mavreya'	europaea var. sylvestris 'W4R183'	europaea var. europaea cv. 'Royal'	europaea var. sylvestris 'W3R78'	europaea var. europaea cv. 'Llumeta'	europaea var. europaea cv. 'Barnea'	europaea var. europaea cv. 'Majhol-1013'	europaea var. europaea cv. 'Mastoidis'	europaea var. europaea cv. 'Abbadi Abou Gabra-842'	europaea var. europaea cv. 'Fishomi'	europaea var. europaea cv. 'Abou Satl Mohazam'	europaea var. europaea cv. 'Forastera de Tortosa'	europaea var. europaea cv. 'Dokkar'	europaea var. europaea cv. 'Jabali'	europaea var. europaea cv. 'Majhol-152'	europaea var. europaea cv. 'Picudo'	europaea var. europaea cv. 'Maarri'	europaea var. europaea cv. 'Temprano'	europaea var. europaea cv. 'Menya'	europaea var. europaea cv. 'Koroneiki2'	europaea var. europaea cv. 'Manzanilla de Sevilla'	europaea var. europaea cv. 'Uslu'	europaea var. europaea cv. 'Lechin de Sevilla2'	europaea var. europaea cv. 'Ocal'	europaea var. europaea cv. 'Abou Kanani'	europaea var. europaea cv. 'Verdial de Velez-Malaga-1'	europaea var. europaea cv. 'Arbequina2'	europaea var. europaea cv. 'Chemlal de Kabylie2'	europaea var. sylvestris 'W2R74'	europaea var. sylvestris 'W1R198'	europaea var. europaea cv. 'Leccino'	europaea var. europaea cv. 'Manzanillera de Huercal Overa'	europaea var. europaea cv. 'Hojiblanca'	europaea var. europaea cv. 'Kalamon'	europaea var. europaea cv. 'Picual2'
OE9A000081	-	0	0	0	0	0	0	0	0	0	0	0	0	0	0	0	0	0	0	0	0	0	0	0	0	0	0	0	0	0	0	0	0	0	0	0	0	0	0	0	0	0	0	0	0	0	0	0	0
OE9A000236	-	0	0	0	0	0	0	0	0	0	0	0	0	0	0	0	0	0	0	0	0	0	0	0	0	0	0	0	0	0	0	0	0	0	0	0	0	0	0	0	0	0	0	0	0	0	0	0	0
OE9A000242	-	23	5	0	0	0	1	0	0	0	1	0	0	1	0	1	1	0	1	0	1	0	0	0	1	1	0	0	0	1	1	1	0	0	0	0	1	1	1	0	0	0	1	1	0	0	1	0	1
OE9A000521	-	11	0	0	0	0	0	0	0	0	0	1	0	0	0	0	0	0	1	0	1	0	0	1	1	1	0	0	1	0	0	0	1	0	0	0	0	0	1	0	0	0	0	0	0	0	0	0	0
OE9A000629	-	0	0	0	0	0	0	0	0	0	0	0	0	0	0	0	0	0	0	0	0	0	0	0	0	0	0	0	0	0	0	0	0	0	0	0	0	0	0	0	0	0	0	0	0	0	0	0	0
OE9A000686	-	0	0	0	0	0	0	0	0	0	0	0	0	0	0	0	0	0	0	0	0	0	0	0	0	0	0	0	0	0	0	0	0	0	0	0	0	0	0	0	0	0	0	0	0	0	0	0	0
OE9A000732	-	33	8	1	0	1	1	1	1	0	1	1	1	1	1	1	0	1	0	1	1	0	0	1	1	1	1	1	1	0	1	1	1	0	0	0	0	0	1	0	1	1	1	1	1	1	1	0	1
OE9A000859	-	0	0	0	0	0	0	0	0	0	0	0	0	0	0	0	0	0	0	0	0	0	0	0	0	0	0	0	0	0	0	0	0	0	0	0	0	0	0	0	0	0	0	0	0	0	0	0	0
OE9A000933	-	28	0	0	1	0	0	1	0	0	0	1	1	1	0	0	0	0	1	1	0	1	1	0	1	1	0	0	0	0	1	0	0	1	1	1	0	1	0	1	1	1	0	0	0	0	0	0	0
OE9A000950	-	13	4	1	0	0	0	0	0	0	0	0	0	0	0	1	1	0	0	0	0	0	0	0	0	1	1	0	0	1	0	1	0	0	1	0	1	0	0	0	0	0	1	0	0	1	0	0	1
OE9A000989	-	28	9	1	1	1	0	0	1	1	1	1	1	1	0	1	0	1	0	1	0	0	0	0	0	1	1	1	0	0	1	1	1	1	0	0	1	0	0	1	1	1	1	1	1	1	1	0	1
OE9A001015	-	5	3	0	0	0	0	0	1	0	0	0	0	0	0	0	0	1	0	1	0	0	0	0	0	0	0	0	0	0	0	1	0	0	0	0	0	0	0	0	0	1	0	1	0	1	0	0	0
OE9A001058	-	0	0	0	0	0	0	0	0	0	0	0	0	0	0	0	0	0	0	0	0	0	0	0	0	0	0	0	0	0	0	0	0	0	0	0	0	0	0	0	0	0	0	0	0	0	0	0	0
OE9A001077	-	0	0	0	0	0	0	0	0	0	0	0	0	0	0	0	0	0	0	0	0	0	0	0	0	0	0	0	0	0	0	0	0	0	0	0	0	0	0	0	0	0	0	0	0	0	0	0	0
OE9A001154	unnamed protein product	21	6	1	0	0	0	0	1	1	1	0	1	1	0	1	0	0	1	0	0	1	0	0	0	0	0	0	0	0	0	1	1	1	0	0	1	0	0	1	0	0	0	0	1	1	0	0	1
OE9A001160	-	21	9	1	0	1	0	1	1	1	1	0	1	0	1	1	0	1	0	0	0	1	0	0	0	1	1	0	0	0	0	0	1	1	0	0	1	0	0	0	1	0	1	1	1	1	0	1	0
OE9A001165	-	12	8	1	0	0	0	0	1	1	1	0	1	0	0	1	0	1	1	1	0	0	0	0	0	1	0	0	0	0	0	0	1	1	0	0	0	0	0	0	0	1	1	1	0	0	0	0	0
OE9A001181	-	0	1	0	0	0	0	0	0	0	0	0	0	0	0	0	0	0	0	0	0	0	0	0	0	0	0	0	0	0	0	0	0	0	0	0	0	0	0	0	0	0	1	0	0	0	0	0	0
OE9A001266	-	0	0	0	0	0	0	0	0	0	0	0	0	0	0	0	0	0	0	0	0	0	0	0	0	0	0	0	0	0	0	0	0	0	0	0	0	0	0	0	0	0	0	0	0	0	0	0	0
OE9A001269	-	0	0	0	0	0	0	0	0	0	0	0	0	0	0	0	0	0	0	0	0	0	0	0	0	0	0	0	0	0	0	0	0	0	0	0	0	0	0	0	0	0	0	0	0	0	0	0	0
OE9A001360	-	0	0	0	0	0	0	0	0	0	0	0	0	0	0	0	0	0	0	0	0	0	0	0	0	0	0	0	0	0	0	0	0	0	0	0	0	0	0	0	0	0	0	0	0	0	0	0	0
OE9A001369	-	0	0	0	0	0	0	0	0	0	0	0	0	0	0	0	0	0	0	0	0	0	0	0	0	0	0	0	0	0	0	0	0	0	0	0	0	0	0	0	0	0	0	0	0	0	0	0	0
OE9A001519	-	24	8	1	1	1	0	1	1	1	1	0	1	0	1	1	0	1	0	0	0	0	0	0	0	1	1	0	0	0	0	1	1	1	0	0	1	0	0	0	0	1	1	0	1	0	0	0	1
OE9A001528	-	0	0	0	0	0	0	0	0	0	0	0	0	0	0	0	0	0	0	0	0	0	0	0	0	0	0	0	0	0	0	0	0	0	0	0	0	0	0	0	0	0	0	0	0	0	0	0	0
OE9A001576	-	0	0	0	0	0	0	0	0	0	0	0	0	0	0	0	0	0	0	0	0	0	0	0	0	0	0	0	0	0	0	0	0	0	0	0	0	0	0	0	0	0	0	0	0	0	0	0	0
OE9A001647	-	37	8	0	1	1	1	1	1	1	1	0	1	1	1	0	0	1	0	1	1	1	1	0	0	0	1	1	1	1	0	1	0	1	1	0	1	0	1	0	1	0	1	1	1	1	1	1	0
OE9A001682	-	23	9	1	0	0	0	1	1	1	1	0	1	1	1	1	1	1	1	0	0	1	0	0	0	0	1	0	0	0	0	1	1	1	0	0	1	0	0	0	0	1	1	1	1	0	1	1	0
OE9A001694	-	28	6	1	0	0	0	0	1	0	0	1	1	1	1	1	0	1	1	0	1	1	1	1	1	1	1	0	0	0	0	1	1	1	0	0	1	0	1	0	1	1	1	0	1	1	0	1	0
OE9A001710	-	0	0	0	0	0	0	0	0	0	0	0	0	0	0	0	0	0	0	0	0	0	0	0	0	0	0	0	0	0	0	0	0	0	0	0	0	0	0	0	0	0	0	0	0	0	0	0	0
OE9A001792	RRP15-like protein	32	9	1	1	1	1	0	1	1	1	0	1	1	1	1	1	1	0	0	0	1	0	0	0	1	1	0	1	1	0	1	1	1	1	0	1	1	0	0	1	1	1	1	0	1	1	1	1
OE9A002067	-	31	8	1	0	1	1	1	1	1	1	1	1	1	0	1	0	1	1	1	1	1	1	1	0	1	1	1	0	1	0	1	1	1	1	1	0	0	0	0	0	1	1	0	1	1	0	1	0
OE9A002569	-	0	0	0	0	0	0	0	0	0	0	0	0	0	0	0	0	0	0	0	0	0	0	0	0	0	0	0	0	0	0	0	0	0	0	0	0	0	0	0	0	0	0	0	0	0	0	0	0
OE9A002596	-	0	0	0	0	0	0	0	0	0	0	0	0	0	0	0	0	0	0	0	0	0	0	0	0	0	0	0	0	0	0	0	0	0	0	0	0	0	0	0	0	0	0	0	0	0	0	0	0
OE9A002600	-	0	0	0	0	0	0	0	0	0	0	0	0	0	0	0	0	0	0	0	0	0	0	0	0	0	0	0	0	0	0	0	0	0	0	0	0	0	0	0	0	0	0	0	0	0	0	0	0
OE9A002633	-	17	3	1	0	1	0	1	0	0	0	0	0	0	0	0	1	0	0	0	0	0	0	0	0	1	1	0	0	1	0	1	0	0	0	0	0	0	0	1	0	1	1	0	1	1	0	1	1
OE9A002699	-	0	0	0	0	0	0	0	0	0	0	0	0	0	0	0	0	0	0	0	0	0	0	0	0	0	0	0	0	0	0	0	0	0	0	0	0	0	0	0	0	0	0	0	0	0	0	0	0
OE9A002724	-	0	0	0	0	0	0	0	0	0	0	0	0	0	0	0	0	0	0	0	0	0	0	0	0	0	0	0	0	0	0	0	0	0	0	0	0	0	0	0	0	0	0	0	0	0	0	0	0
OE9A002799	-	14	6	1	0	0	0	0	1	0	1	1	1	0	1	1	1	1	0	0	0	1	1	1	0	0	0	1	1	0	0	0	1	1	0	0	0	0	0	0	0	0	0	1	0	0	0	0	0
OE9A002813	-	39	9	1	1	1	0	0	1	1	1	1	1	1	1	1	1	1	1	1	0	1	1	1	1	0	1	0	1	1	1	1	0	1	1	1	1	1	0	1	0	1	1	1	0	1	1	1	1
OE9A002863	-	0	0	0	0	0	0	0	0	0	0	0	0	0	0	0	0	0	0	0	0	0	0	0	0	0	0	0	0	0	0	0	0	0	0	0	0	0	0	0	0	0	0	0	0	0	0	0	0
OE9A002882	-	20	7	1	0	1	0	0	1	1	0	0	0	0	1	1	1	0	0	0	1	0	1	0	1	1	0	0	1	1	1	0	1	0	0	0	0	0	1	1	0	1	1	1	0	1	0	0	1
OE9A002963	-	0	0	0	0	0	0	0	0	0	0	0	0	0	0	0	0	0	0	0	0	0	0	0	0	0	0	0	0	0	0	0	0	0	0	0	0	0	0	0	0	0	0	0	0	0	0	0	0
OE9A002990	-	31	9	1	0	0	1	1	1	1	1	1	1	1	1	1	0	1	1	1	1	1	0	0	0	0	1	0	0	0	0	1	1	0	0	1	1	1	1	0	1	1	1	1	0	1	1	0	0
OE9A002998	-	18	7	0	0	0	0	0	1	1	0	1	1	0	0	1	0	1	1	1	0	0	0	0	0	1	0	0	0	0	0	1	1	0	0	0	1	0	0	0	0	1	1	1	1	1	0	0	0
OE9A003002	lysM domain receptor-like kinase 3 isoform X2	6	0	0	0	0	0	0	0	0	0	1	0	1	0	0	0	0	0	0	0	0	0	0	0	0	0	1	1	0	0	0	0	0	0	1	0	0	0	0	0	0	0	0	0	0	0	0	0
OE9A003028	-	14	8	1	0	1	0	0	1	1	0	0	1	1	1	1	0	1	1	0	0	0	0	0	0	0	0	0	0	0	0	0	1	0	0	0	0	0	0	0	1	1	1	1	1	0	0	0	0
OE9A003154	-	0	0	0	0	0	0	0	0	0	0	0	0	0	0	0	0	0	0	0	0	0	0	0	0	0	0	0	0	0	0	0	0	0	0	0	0	0	0	0	0	0	0	0	0	0	0	0	0
OE9A003195	-	22	1	0	0	0	1	1	0	1	0	1	1	0	1	0	0	0	1	0	0	0	0	1	0	1	0	1	1	0	1	0	1	0	0	1	0	0	0	0	1	0	0	0	1	1	0	0	0
OE9A003342	-	0	0	0	0	0	0	0	0	0	0	0	0	0	0	0	0	0	0	0	0	0	0	0	0	0	0	0	0	0	0	0	0	0	0	0	0	0	0	0	0	0	0	0	0	0	0	0	0
OE9A003379	-	11	4	1	0	0	0	0	1	0	0	1	0	0	0	1	0	0	1	1	0	0	1	1	0	0	1	0	0	0	1	0	0	0	0	0	1	0	0	0	0	1	0	0	0	0	0	0	0
OE9A003381	-	12	5	1	0	1	0	1	1	1	1	0	0	1	0	0	0	0	1	0	0	1	0	0	0	0	1	0	0	0	0	0	0	0	0	0	0	0	0	0	0	0	1	0	1	0	0	1	0
OE9A003388	probable carbohydrate esterase At4g34215	1	0	0	0	0	0	0	0	0	0	0	0	0	0	0	0	0	0	0	0	0	0	0	0	1	0	0	0	0	0	0	0	0	0	0	0	0	0	0	0	0	0	0	0	0	0	0	0
OE9A003448	-	33	9	1	0	0	1	1	1	1	1	1	0	1	0	1	0	1	1	1	1	1	1	1	1	1	1	0	1	0	1	1	1	1	0	1	1	0	1	0	1	1	1	1	1	0	1	0	0
OE9A003493	protein GLUTAMINE DUMPER 3-like	3	6	1	0	0	0	0	1	0	1	0	0	0	0	0	0	1	1	0	0	0	0	0	0	1	0	0	0	0	0	1	0	0	0	0	0	0	0	0	0	0	0	1	0	0	0	0	0
OE9A003522	-	0	0	0	0	0	0	0	0	0	0	0	0	0	0	0	0	0	0	0	0	0	0	0	0	0	0	0	0	0	0	0	0	0	0	0	0	0	0	0	0	0	0	0	0	0	0	0	0
OE9A003531	-	0	0	0	0	0	0	0	0	0	0	0	0	0	0	0	0	0	0	0	0	0	0	0	0	0	0	0	0	0	0	0	0	0	0	0	0	0	0	0	0	0	0	0	0	0	0	0	0
OE9A003583	-	0	0	0	0	0	0	0	0	0	0	0	0	0	0	0	0	0	0	0	0	0	0	0	0	0	0	0	0	0	0	0	0	0	0	0	0	0	0	0	0	0	0	0	0	0	0	0	0
OE9A003779	-	0	0	0	0	0	0	0	0	0	0	0	0	0	0	0	0	0	0	0	0	0	0	0	0	0	0	0	0	0	0	0	0	0	0	0	0	0	0	0	0	0	0	0	0	0	0	0	0
OE9A003893	-	0	0	0	0	0	0	0	0	0	0	0	0	0	0	0	0	0	0	0	0	0	0	0	0	0	0	0	0	0	0	0	0	0	0	0	0	0	0	0	0	0	0	0	0	0	0	0	0
OE9A003930	adoMet-dependent rRNA methyltransferase spb1-like	16	9	1	0	0	0	1	1	1	1	0	1	1	1	1	0	1	1	1	0	0	0	0	0	0	1	0	0	0	0	0	0	0	0	0	0	0	0	0	0	1	1	1	1	1	1	0	1
OE9A003966	-	0	0	0	0	0	0	0	0	0	0	0	0	0	0	0	0	0	0	0	0	0	0	0	0	0	0	0	0	0	0	0	0	0	0	0	0	0	0	0	0	0	0	0	0	0	0	0	0
OE9A004018	-	0	0	0	0	0	0	0	0	0	0	0	0	0	0	0	0	0	0	0	0	0	0	0	0	0	0	0	0	0	0	0	0	0	0	0	0	0	0	0	0	0	0	0	0	0	0	0	0
OE9A004034	-	0	0	0	0	0	0	0	0	0	0	0	0	0	0	0	0	0	0	0	0	0	0	0	0	0	0	0	0	0	0	0	0	0	0	0	0	0	0	0	0	0	0	0	0	0	0	0	0
OE9A004069	-	27	6	1	0	0	0	0	1	1	1	1	0	0	0	0	0	1	1	0	1	1	1	1	1	1	0	1	1	1	0	0	1	1	1	1	0	1	1	1	0	1	0	0	0	1	1	0	1
OE9A004097	-	0	0	0	0	0	0	0	0	0	0	0	0	0	0	0	0	0	0	0	0	0	0	0	0	0	0	0	0	0	0	0	0	0	0	0	0	0	0	0	0	0	0	0	0	0	0	0	0
OE9A004194	-	1	0	0	0	0	0	0	0	0	0	0	0	0	0	0	0	0	0	0	1	0	0	0	0	0	0	0	0	0	0	0	0	0	0	0	0	0	0	0	0	0	0	0	0	0	0	0	0
OE9A004208	-	0	0	0	0	0	0	0	0	0	0	0	0	0	0	0	0	0	0	0	0	0	0	0	0	0	0	0	0	0	0	0	0	0	0	0	0	0	0	0	0	0	0	0	0	0	0	0	0
OE9A004221	-	0	0	0	0	0	0	0	0	0	0	0	0	0	0	0	0	0	0	0	0	0	0	0	0	0	0	0	0	0	0	0	0	0	0	0	0	0	0	0	0	0	0	0	0	0	0	0	0
OE9A004225	-	18	0	0	1	0	0	1	0	0	0	1	0	0	0	0	0	0	1	0	1	0	1	1	1	0	0	1	0	0	1	0	1	0	0	1	0	0	1	0	0	0	0	0	1	0	0	1	0
OE9A004271	-	0	0	0	0	0	0	0	0	0	0	0	0	0	0	0	0	0	0	0	0	0	0	0	0	0	0	0	0	0	0	0	0	0	0	0	0	0	0	0	0	0	0	0	0	0	0	0	0
OE9A004296	-	28	9	1	1	1	0	0	1	1	1	0	1	1	1	1	0	1	1	0	0	1	0	0	0	1	1	0	0	1	0	1	1	1	0	0	1	0	0	1	1	1	1	1	0	1	0	0	1
OE9A004311	-	18	7	1	0	1	0	0	1	1	0	0	1	1	0	1	0	1	1	1	1	0	0	1	0	1	1	0	0	0	0	1	1	0	0	1	0	0	0	0	1	1	1	0	0	1	0	1	0
OE9A004354	-	4	4	1	0	0	0	0	0	1	0	0	0	1	1	0	0	1	0	0	0	0	1	0	0	1	0	0	0	0	0	0	0	0	0	0	0	0	0	0	0	0	0	1	0	0	0	0	0
OE9A004357	-	24	9	1	0	1	0	1	1	1	1	0	1	0	1	1	0	1	1	0	0	1	0	0	0	1	1	0	0	0	0	1	1	1	0	0	1	0	0	0	1	1	1	1	1	1	0	0	0
OE9A004467	-	14	8	1	0	0	0	0	1	1	1	0	1	1	0	1	0	1	0	0	0	1	0	0	0	1	0	0	0	0	0	0	1	1	0	0	0	0	0	0	0	1	1	0	1	0	0	1	0
OE9A004476	-	0	0	0	0	0	0	0	0	0	0	0	0	0	0	0	0	0	0	0	0	0	0	0	0	0	0	0	0	0	0	0	0	0	0	0	0	0	0	0	0	0	0	0	0	0	0	0	0
OE9A004480	-	16	6	0	0	0	0	0	1	0	1	0	1	1	0	1	1	1	1	0	0	0	0	1	0	1	0	0	1	1	0	0	0	0	0	0	0	0	0	1	0	1	1	0	0	1	0	0	1
OE9A004572	-	9	6	1	0	0	0	0	1	0	1	0	1	0	1	1	0	1	1	0	0	1	0	0	0	1	0	0	0	0	0	0	1	1	0	0	0	0	0	0	0	0	0	0	0	1	0	1	0
OE9A004659	-	12	0	0	0	0	0	0	0	0	0	0	0	0	1	0	1	0	1	1	0	0	0	0	0	0	0	0	0	0	0	0	0	0	0	1	0	1	0	1	0	0	0	0	0	0	0	0	1
OE9A004662	-	0	0	0	0	0	0	0	0	0	0	0	0	0	0	0	0	0	0	0	0	0	0	0	0	0	0	0	0	0	0	0	0	0	0	0	0	0	0	0	0	0	0	0	0	0	0	0	0
OE9A004720	-	29	2	0	0	0	1	1	0	0	1	1	1	1	0	0	0	0	0	0	0	0	0	1	0	1	1	0	0	0	1	1	0	1	1	0	1	1	0	0	1	1	0	1	1	1	1	0	0
OE9A004761	-	0	0	0	0	0	0	0	0	0	0	0	0	0	0	0	0	0	0	0	0	0	0	0	0	0	0	0	0	0	0	0	0	0	0	0	0	0	0	0	0	0	0	0	0	0	0	0	0
OE9A004777	-	0	0	0	0	0	0	0	0	0	0	0	0	0	0	0	0	0	0	0	0	0	0	0	0	0	0	0	0	0	0	0	0	0	0	0	0	0	0	0	0	0	0	0	0	0	0	0	0
OE9A004819	-	22	9	1	1	0	0	1	1	1	1	0	1	1	1	1	1	1	1	1	0	0	0	0	0	1	1	0	0	0	0	1	1	1	1	0	0	0	0	0	0	1	1	1	1	1	0	0	0
OE9A004821	-	0	0	0	0	0	0	0	0	0	0	0	0	0	0	0	0	0	0	0	0	0	0	0	0	0	0	0	0	0	0	0	0	0	0	0	0	0	0	0	0	0	0	0	0	0	0	0	0
OE9A004823	-	0	0	0	0	0	0	0	0	0	0	0	0	0	0	0	0	0	0	0	0	0	0	0	0	0	0	0	0	0	0	0	0	0	0	0	0	0	0	0	0	0	0	0	0	0	0	0	0
OE9A004934	-	0	0	0	0	0	0	0	0	0	0	0	0	0	0	0	0	0	0	0	0	0	0	0	0	0	0	0	0	0	0	0	0	0	0	0	0	0	0	0	0	0	0	0	0	0	0	0	0
OE9A004952	-	0	0	0	0	0	0	0	0	0	0	0	0	0	0	0	0	0	0	0	0	0	0	0	0	0	0	0	0	0	0	0	0	0	0	0	0	0	0	0	0	0	0	0	0	0	0	0	0
OE9A005099	uncharacterized protein LOC111401396	40	9	1	1	1	0	1	1	1	1	1	1	1	1	1	1	1	1	1	1	1	1	1	0	1	1	1	1	1	0	0	1	1	1	0	1	0	1	0	1	1	1	1	0	1	1	1	0
OE9A005130	-	0	0	0	0	0	0	0	0	0	0	0	0	0	0	0	0	0	0	0	0	0	0	0	0	0	0	0	0	0	0	0	0	0	0	0	0	0	0	0	0	0	0	0	0	0	0	0	0
OE9A005157	-	0	0	0	0	0	0	0	0	0	0	0	0	0	0	0	0	0	0	0	0	0	0	0	0	0	0	0	0	0	0	0	0	0	0	0	0	0	0	0	0	0	0	0	0	0	0	0	0
OE9A005201	-	10	1	0	0	0	0	0	0	1	0	0	0	0	0	0	0	0	0	0	0	1	1	1	1	0	0	1	1	0	0	0	1	0	0	0	0	0	1	0	0	0	0	0	0	0	0	0	0
OE9A005204	-	25	8	1	0	1	1	1	1	0	1	0	0	1	0	1	0	1	1	1	0	0	0	0	0	1	1	1	0	1	0	1	1	0	1	0	1	0	0	1	0	1	1	1	1	0	1	0	1
OE9A005257	-	7	8	1	0	0	0	0	1	1	0	0	1	0	1	1	0	1	0	0	0	0	0	0	0	1	1	0	0	0	0	0	0	0	0	0	0	0	0	0	0	1	1	1	0	1	0	0	0
OE9A005290	-	0	0	0	0	0	0	0	0	0	0	0	0	0	0	0	0	0	0	0	0	0	0	0	0	0	0	0	0	0	0	0	0	0	0	0	0	0	0	0	0	0	0	0	0	0	0	0	0
OE9A005299	-	2	1	0	0	0	0	0	0	0	0	0	0	0	0	0	0	1	0	0	0	0	0	0	0	0	1	0	0	0	0	0	0	1	0	0	0	0	0	0	0	0	0	0	0	1	0	0	0
OE9A005344	non-specific lipid-transfer protein A-like	30	9	1	0	1	0	0	1	1	1	0	1	1	0	1	1	1	1	1	0	1	0	0	0	1	1	0	1	1	0	1	1	1	0	0	0	0	0	0	1	1	1	1	1	1	1	1	1
OE9A005559	-	0	0	0	0	0	0	0	0	0	0	0	0	0	0	0	0	0	0	0	0	0	0	0	0	0	0	0	0	0	0	0	0	0	0	0	0	0	0	0	0	0	0	0	0	0	0	0	0
OE9A005564	-	0	0	0	0	0	0	0	0	0	0	0	0	0	0	0	0	0	0	0	0	0	0	0	0	0	0	0	0	0	0	0	0	0	0	0	0	0	0	0	0	0	0	0	0	0	0	0	0
OE9A005629	-	8	3	0	0	0	0	0	1	1	1	0	0	1	0	0	0	0	1	0	0	0	0	0	1	0	1	0	0	0	0	0	0	1	0	0	0	0	0	0	0	0	0	0	1	0	0	0	0
OE9A005649	-	0	0	0	0	0	0	0	0	0	0	0	0	0	0	0	0	0	0	0	0	0	0	0	0	0	0	0	0	0	0	0	0	0	0	0	0	0	0	0	0	0	0	0	0	0	0	0	0
OE9A005669	-	0	0	0	0	0	0	0	0	0	0	0	0	0	0	0	0	0	0	0	0	0	0	0	0	0	0	0	0	0	0	0	0	0	0	0	0	0	0	0	0	0	0	0	0	0	0	0	0
OE9A005705	-	0	0	0	0	0	0	0	0	0	0	0	0	0	0	0	0	0	0	0	0	0	0	0	0	0	0	0	0	0	0	0	0	0	0	0	0	0	0	0	0	0	0	0	0	0	0	0	0
OE9A005736	-	0	0	0	0	0	0	0	0	0	0	0	0	0	0	0	0	0	0	0	0	0	0	0	0	0	0	0	0	0	0	0	0	0	0	0	0	0	0	0	0	0	0	0	0	0	0	0	0
OE9A005744	-	0	0	0	0	0	0	0	0	0	0	0	0	0	0	0	0	0	0	0	0	0	0	0	0	0	0	0	0	0	0	0	0	0	0	0	0	0	0	0	0	0	0	0	0	0	0	0	0
OE9A005774	-	0	0	0	0	0	0	0	0	0	0	0	0	0	0	0	0	0	0	0	0	0	0	0	0	0	0	0	0	0	0	0	0	0	0	0	0	0	0	0	0	0	0	0	0	0	0	0	0
OE9A005835	-	0	0	0	0	0	0	0	0	0	0	0	0	0	0	0	0	0	0	0	0	0	0	0	0	0	0	0	0	0	0	0	0	0	0	0	0	0	0	0	0	0	0	0	0	0	0	0	0
OE9A005868	-	35	9	1	1	1	1	1	1	1	1	0	1	1	1	1	1	1	1	0	0	1	1	0	0	1	1	0	1	1	0	0	1	1	1	0	1	0	0	0	1	1	1	1	0	1	1	1	0
OE9A005994	-	0	0	0	0	0	0	0	0	0	0	0	0	0	0	0	0	0	0	0	0	0	0	0	0	0	0	0	0	0	0	0	0	0	0	0	0	0	0	0	0	0	0	0	0	0	0	0	0
OE9A005995	-	34	9	1	0	1	0	1	1	1	1	0	1	1	0	1	1	1	1	1	0	1	0	0	0	1	1	0	1	1	0	1	1	1	1	0	1	0	0	1	1	1	1	1	1	1	1	1	1
OE9A006202	-	18	7	1	0	0	0	0	0	1	1	0	0	1	1	1	0	1	1	1	0	1	0	0	0	1	0	0	0	0	0	0	1	1	0	0	1	0	0	0	1	1	1	0	0	1	0	0	0
OE9A006203	MADS-box transcription factor ANR1-like isoform X3	11	6	1	0	0	0	0	1	1	1	0	1	1	0	1	0	0	1	0	0	0	0	0	0	1	1	0	0	1	0	0	0	0	1	0	0	0	0	1	0	0	1	0	0	0	1	0	1
OE9A006253	-	0	0	0	0	0	0	0	0	0	0	0	0	0	0	0	0	0	0	0	0	0	0	0	0	0	0	0	0	0	0	0	0	0	0	0	0	0	0	0	0	0	0	0	0	0	0	0	0
OE9A006313	-	0	0	0	0	0	0	0	0	0	0	0	0	0	0	0	0	0	0	0	0	0	0	0	0	0	0	0	0	0	0	0	0	0	0	0	0	0	0	0	0	0	0	0	0	0	0	0	0
OE9A006332	-	17	8	1	0	0	0	0	1	1	1	1	0	1	0	1	0	1	1	1	0	0	0	0	0	1	1	0	1	0	0	1	1	1	0	0	0	0	0	0	0	1	1	0	1	1	0	0	0
OE9A006393	-	0	0	0	0	0	0	0	0	0	0	0	0	0	0	0	0	0	0	0	0	0	0	0	0	0	0	0	0	0	0	0	0	0	0	0	0	0	0	0	0	0	0	0	0	0	0	0	0
OE9A006433	-	0	0	0	0	0	0	0	0	0	0	0	0	0	0	0	0	0	0	0	0	0	0	0	0	0	0	0	0	0	0	0	0	0	0	0	0	0	0	0	0	0	0	0	0	0	0	0	0
OE9A006450	-	0	0	0	0	0	0	0	0	0	0	0	0	0	0	0	0	0	0	0	0	0	0	0	0	0	0	0	0	0	0	0	0	0	0	0	0	0	0	0	0	0	0	0	0	0	0	0	0
OE9A006540	-	15	9	1	1	1	0	0	1	1	1	0	1	1	0	1	0	1	1	0	0	1	0	0	0	0	1	0	0	0	0	1	1	1	0	0	0	0	0	0	1	1	1	1	0	0	0	0	0
OE9A006590	-	22	2	0	1	0	0	1	0	1	0	0	0	0	0	1	1	0	0	0	1	0	1	1	0	1	0	1	1	0	0	0	0	1	1	0	0	0	1	1	0	0	0	0	1	0	0	1	1
OE9A006600	-	8	2	0	0	0	0	0	0	1	0	0	1	0	0	0	0	0	1	0	0	0	0	0	0	0	0	0	0	0	0	0	0	0	0	0	0	0	0	0	1	0	0	0	1	0	0	0	0
OE9A006675	-	0	0	0	0	0	0	0	0	0	0	0	0	0	0	0	0	0	0	0	0	0	0	0	0	0	0	0	0	0	0	0	0	0	0	0	0	0	0	0	0	0	0	0	0	0	0	0	0
OE9A006705	-	0	0	0	0	0	0	0	0	0	0	0	0	0	0	0	0	0	0	0	0	0	0	0	0	0	0	0	0	0	0	0	0	0	0	0	0	0	0	0	0	0	0	0	0	0	0	0	0
OE9A006725	-	0	0	0	0	0	0	0	0	0	0	0	0	0	0	0	0	0	0	0	0	0	0	0	0	0	0	0	0	0	0	0	0	0	0	0	0	0	0	0	0	0	0	0	0	0	0	0	0
OE9A006735	-	27	6	1	1	1	0	1	1	1	0	0	1	0	0	0	0	1	0	1	1	0	0	0	1	1	1	1	1	1	0	1	1	1	0	0	0	0	0	1	1	1	0	1	1	0	1	1	0
OE9A006740	uncharacterized protein LOC111399831	15	7	1	0	0	0	0	1	1	1	0	0	0	0	1	1	1	1	1	0	0	0	0	0	1	1	0	0	1	0	1	0	0	0	0	1	1	0	1	0	1	0	0	0	0	1	0	0
OE9A006798	-	0	0	0	0	0	0	0	0	0	0	0	0	0	0	0	0	0	0	0	0	0	0	0	0	0	0	0	0	0	0	0	0	0	0	0	0	0	0	0	0	0	0	0	0	0	0	0	0
OE9A006820	-	0	0	0	0	0	0	0	0	0	0	0	0	0	0	0	0	0	0	0	0	0	0	0	0	0	0	0	0	0	0	0	0	0	0	0	0	0	0	0	0	0	0	0	0	0	0	0	0
OE9A006854	-	21	8	1	1	0	1	1	1	0	1	0	0	0	0	1	1	1	0	0	0	0	0	0	0	1	1	0	0	1	0	0	1	1	1	0	0	0	0	0	1	1	1	1	1	1	0	0	1
OE9A006873	PREDICTED: protein trichome birefringence-like 42	7	5	1	0	0	0	0	1	1	0	0	1	0	0	1	0	0	0	0	0	0	1	0	0	1	0	0	0	0	0	0	0	0	0	0	0	0	0	0	0	0	0	0	1	1	0	0	0
OE9A006875	-	0	0	0	0	0	0	0	0	0	0	0	0	0	0	0	0	0	0	0	0	0	0	0	0	0	0	0	0	0	0	0	0	0	0	0	0	0	0	0	0	0	0	0	0	0	0	0	0
OE9A006908	-	23	2	0	0	0	0	0	0	1	0	1	1	1	1	0	1	0	1	0	0	0	0	1	0	0	0	1	0	1	0	0	1	0	0	1	0	1	0	0	1	0	0	1	0	0	1	0	1
OE9A006917	-	0	0	0	0	0	0	0	0	0	0	0	0	0	0	0	0	0	0	0	0	0	0	0	0	0	0	0	0	0	0	0	0	0	0	0	0	0	0	0	0	0	0	0	0	0	0	0	0
OE9A006942	-	17	9	1	0	0	0	0	1	1	1	0	1	1	0	1	0	1	1	1	0	0	0	0	0	1	1	0	0	0	0	0	0	1	0	0	1	0	0	0	0	1	1	1	1	1	0	0	0
OE9A006970	-	0	0	0	0	0	0	0	0	0	0	0	0	0	0	0	0	0	0	0	0	0	0	0	0	0	0	0	0	0	0	0	0	0	0	0	0	0	0	0	0	0	0	0	0	0	0	0	0
OE9A007304	-	0	0	0	0	0	0	0	0	0	0	0	0	0	0	0	0	0	0	0	0	0	0	0	0	0	0	0	0	0	0	0	0	0	0	0	0	0	0	0	0	0	0	0	0	0	0	0	0
OE9A007481	-	16	9	1	0	0	0	1	1	1	1	0	1	1	0	1	0	1	1	0	0	0	0	0	0	0	0	0	0	0	0	0	0	1	0	0	0	0	0	0	0	0	1	1	1	0	0	0	1
OE9A007483	-	1	3	0	0	0	0	0	0	1	0	0	0	0	0	0	0	1	1	0	0	0	0	0	0	0	0	0	0	0	0	0	0	0	0	0	0	0	0	0	0	0	0	1	0	0	0	0	0
OE9A007537	inositol-tetrakisphosphate 1-kinase 6-like isoform X1	7	5	1	0	0	0	0	0	1	0	0	0	0	1	1	0	1	1	1	0	0	0	0	0	1	1	0	0	0	1	0	0	0	0	0	0	0	0	0	0	0	0	0	0	0	0	0	0
OE9A007612	-	0	0	0	0	0	0	0	0	0	0	0	0	0	0	0	0	0	0	0	0	0	0	0	0	0	0	0	0	0	0	0	0	0	0	0	0	0	0	0	0	0	0	0	0	0	0	0	0
OE9A007657	-	20	8	1	1	1	0	0	1	1	1	0	1	1	1	1	0	1	1	0	1	1	0	0	0	1	1	0	0	0	0	1	0	1	0	1	1	0	0	0	0	1	1	1	0	0	0	1	0
OE9A007662	-	0	0	0	0	0	0	0	0	0	0	0	0	0	0	0	0	0	0	0	0	0	0	0	0	0	0	0	0	0	0	0	0	0	0	0	0	0	0	0	0	0	0	0	0	0	0	0	0
OE9A007719	-	16	5	1	0	0	0	0	1	0	1	0	0	0	0	1	0	0	1	0	0	0	0	0	0	1	0	0	0	1	0	1	0	1	0	0	1	1	0	1	0	0	1	0	0	0	1	1	1
OE9A007849	-	0	0	0	0	0	0	0	0	0	0	0	0	0	0	0	0	0	0	0	0	0	0	0	0	0	0	0	0	0	0	0	0	0	0	0	0	0	0	0	0	0	0	0	0	0	0	0	0
OE9A007889	-	0	0	0	0	0	0	0	0	0	0	0	0	0	0	0	0	0	0	0	0	0	0	0	0	0	0	0	0	0	0	0	0	0	0	0	0	0	0	0	0	0	0	0	0	0	0	0	0
OE9A007932	-	11	7	1	0	0	0	0	0	1	1	0	0	0	0	1	0	1	0	0	0	0	0	0	0	0	0	0	0	1	0	0	1	0	1	0	0	0	1	1	0	0	1	1	0	0	1	0	1
OE9A007969	-	19	8	1	0	0	0	0	1	0	1	0	1	1	1	1	1	1	0	0	0	0	0	1	0	1	1	0	1	1	0	1	0	0	1	0	0	0	0	0	1	1	1	1	0	1	0	0	1
OE9A008043	-	34	8	1	0	0	1	1	1	1	1	0	1	1	1	1	0	0	1	1	1	1	1	0	1	1	1	1	1	0	0	1	1	1	0	1	1	0	1	0	0	1	1	1	1	0	0	1	0
OE9A008172	-	0	0	0	0	0	0	0	0	0	0	0	0	0	0	0	0	0	0	0	0	0	0	0	0	0	0	0	0	0	0	0	0	0	0	0	0	0	0	0	0	0	0	0	0	0	0	0	0
OE9A008241	-	0	0	0	0	0	0	0	0	0	0	0	0	0	0	0	0	0	0	0	0	0	0	0	0	0	0	0	0	0	0	0	0	0	0	0	0	0	0	0	0	0	0	0	0	0	0	0	0
OE9A008245	-	0	0	0	0	0	0	0	0	0	0	0	0	0	0	0	0	0	0	0	0	0	0	0	0	0	0	0	0	0	0	0	0	0	0	0	0	0	0	0	0	0	0	0	0	0	0	0	0
OE9A008252	uncharacterized protein LOC105161736 isoform X1	16	2	1	0	0	1	1	0	0	1	0	1	0	0	0	0	0	0	1	0	0	1	1	0	1	0	0	1	0	0	1	0	0	0	1	0	0	0	0	0	1	0	0	1	0	1	1	0
OE9A008274	-	18	9	1	0	0	0	1	1	1	1	0	1	0	0	1	0	1	1	1	0	1	1	1	0	0	1	1	1	0	0	1	0	1	0	0	0	0	0	0	0	1	1	1	0	1	0	0	0
OE9A008322	probable uridine nucleosidase 2 isoform X4	13	5	1	0	0	0	0	1	0	0	0	0	0	1	1	0	1	0	0	1	1	0	0	0	0	0	0	0	0	1	0	0	0	0	0	1	0	0	0	0	0	0	0	0	0	0	0	1
OE9A008393	-	0	0	0	0	0	0	0	0	0	0	0	0	0	0	0	0	0	0	0	0	0	0	0	0	0	0	0	0	0	0	0	0	0	0	0	0	0	0	0	0	0	0	0	0	0	0	0	0
OE9A008407	-	0	0	0	0	0	0	0	0	0	0	0	0	0	0	0	0	0	0	0	0	0	0	0	0	0	0	0	0	0	0	0	0	0	0	0	0	0	0	0	0	0	0	0	0	0	0	0	0
OE9A008414	-	43	8	1	1	1	1	0	0	1	1	1	1	1	1	1	1	1	1	0	1	1	1	1	0	1	1	1	1	1	0	1	1	1	1	1	1	1	0	1	1	1	1	1	0	1	1	1	1
OE9A008438	-	8	5	0	0	0	0	0	1	1	0	0	1	0	1	0	0	1	1	0	0	0	0	0	0	0	0	0	0	0	0	0	1	1	0	0	0	0	0	0	0	0	1	0	0	0	0	0	0
OE9A008508	-	15	6	0	0	0	0	0	0	0	1	0	0	1	0	1	1	1	0	0	0	0	0	0	0	1	0	0	1	1	0	0	1	0	0	0	0	0	1	1	0	1	1	1	0	1	0	1	1
OE9A008520	-	21	1	0	0	0	0	1	0	0	1	0	0	1	1	0	1	0	0	0	0	1	0	0	0	1	1	0	0	0	0	0	0	1	1	0	1	1	0	0	1	0	0	0	1	0	1	0	0
OE9A008554	-	21	3	1	0	1	0	1	1	1	0	0	1	0	1	0	0	0	1	0	1	0	1	0	1	0	0	0	1	0	1	0	0	0	0	0	0	0	1	1	0	1	0	0	1	0	0	0	0
OE9A008609	-	0	0	0	0	0	0	0	0	0	0	0	0	0	0	0	0	0	0	0	0	0	0	0	0	0	0	0	0	0	0	0	0	0	0	0	0	0	0	0	0	0	0	0	0	0	0	0	0
OE9A008616	-	0	0	0	0	0	0	0	0	0	0	0	0	0	0	0	0	0	0	0	0	0	0	0	0	0	0	0	0	0	0	0	0	0	0	0	0	0	0	0	0	0	0	0	0	0	0	0	0
OE9A008638	-	0	0	0	0	0	0	0	0	0	0	0	0	0	0	0	0	0	0	0	0	0	0	0	0	0	0	0	0	0	0	0	0	0	0	0	0	0	0	0	0	0	0	0	0	0	0	0	0
OE9A008705	-	0	0	0	0	0	0	0	0	0	0	0	0	0	0	0	0	0	0	0	0	0	0	0	0	0	0	0	0	0	0	0	0	0	0	0	0	0	0	0	0	0	0	0	0	0	0	0	0
OE9A008811	-	0	0	0	0	0	0	0	0	0	0	0	0	0	0	0	0	0	0	0	0	0	0	0	0	0	0	0	0	0	0	0	0	0	0	0	0	0	0	0	0	0	0	0	0	0	0	0	0
OE9A008862	DNA-directed RNA polymerase V subunit 1	0	0	0	0	0	0	0	0	0	0	0	0	0	0	0	0	0	0	0	0	0	0	0	0	0	0	0	0	0	0	0	0	0	0	0	0	0	0	0	0	0	0	0	0	0	0	0	0
OE9A008871	-	0	0	0	0	0	0	0	0	0	0	0	0	0	0	0	0	0	0	0	0	0	0	0	0	0	0	0	0	0	0	0	0	0	0	0	0	0	0	0	0	0	0	0	0	0	0	0	0
OE9A009097	-	0	0	0	0	0	0	0	0	0	0	0	0	0	0	0	0	0	0	0	0	0	0	0	0	0	0	0	0	0	0	0	0	0	0	0	0	0	0	0	0	0	0	0	0	0	0	0	0
OE9A009098	-	16	9	1	0	0	0	1	1	1	1	0	1	1	1	1	0	1	0	0	0	1	0	0	0	1	1	0	0	0	0	0	1	0	0	0	0	1	0	1	1	1	1	1	0	1	0	0	0
OE9A009114	-	17	5	0	1	0	0	0	0	0	1	0	1	1	0	1	1	1	1	0	0	0	0	0	0	0	0	0	0	0	1	0	0	0	0	0	0	0	0	0	1	0	1	0	1	1	0	0	0
OE9A009233	-	0	0	0	0	0	0	0	0	0	0	0	0	0	0	0	0	0	0	0	0	0	0	0	0	0	0	0	0	0	0	0	0	0	0	0	0	0	0	0	0	0	0	0	0	0	0	0	0
OE9A009240	-	0	0	0	0	0	0	0	0	0	0	0	0	0	0	0	0	0	0	0	0	0	0	0	0	0	0	0	0	0	0	0	0	0	0	0	0	0	0	0	0	0	0	0	0	0	0	0	0
OE9A009286	-	0	0	0	0	0	0	0	0	0	0	0	0	0	0	0	0	0	0	0	0	0	0	0	0	0	0	0	0	0	0	0	0	0	0	0	0	0	0	0	0	0	0	0	0	0	0	0	0
OE9A009324	-	0	0	0	0	0	0	0	0	0	0	0	0	0	0	0	0	0	0	0	0	0	0	0	0	0	0	0	0	0	0	0	0	0	0	0	0	0	0	0	0	0	0	0	0	0	0	0	0
OE9A009410	-	0	0	0	0	0	0	0	0	0	0	0	0	0	0	0	0	0	0	0	0	0	0	0	0	0	0	0	0	0	0	0	0	0	0	0	0	0	0	0	0	0	0	0	0	0	0	0	0
OE9A009457	-	14	8	1	1	1	0	0	1	1	0	0	1	0	0	1	0	1	1	0	0	0	0	0	0	0	1	1	0	0	0	0	1	1	0	0	0	0	0	0	1	1	1	1	0	0	0	0	0
OE9A009504	protein EPIDERMAL PATTERNING FACTOR 2-like	16	1	0	0	0	1	1	0	1	0	0	1	0	1	0	0	0	1	0	0	0	0	0	0	0	0	0	0	0	1	0	1	0	0	1	0	0	0	0	1	0	0	0	1	1	0	0	0
OE9A009576	-	0	0	0	0	0	0	0	0	0	0	0	0	0	0	0	0	0	0	0	0	0	0	0	0	0	0	0	0	0	0	0	0	0	0	0	0	0	0	0	0	0	0	0	0	0	0	0	0
OE9A009602	-	0	0	0	0	0	0	0	0	0	0	0	0	0	0	0	0	0	0	0	0	0	0	0	0	0	0	0	0	0	0	0	0	0	0	0	0	0	0	0	0	0	0	0	0	0	0	0	0
OE9A009722	-	0	0	0	0	0	0	0	0	0	0	0	0	0	0	0	0	0	0	0	0	0	0	0	0	0	0	0	0	0	0	0	0	0	0	0	0	0	0	0	0	0	0	0	0	0	0	0	0
OE9A009742	-	0	0	0	0	0	0	0	0	0	0	0	0	0	0	0	0	0	0	0	0	0	0	0	0	0	0	0	0	0	0	0	0	0	0	0	0	0	0	0	0	0	0	0	0	0	0	0	0
OE9A009851	sister chromatid cohesion 1 protein 4-like isoform X2	21	9	1	0	1	0	0	1	1	1	0	1	1	0	1	1	1	0	0	1	0	0	0	0	1	1	0	0	1	0	1	1	0	0	0	0	0	0	1	0	1	1	1	1	1	0	1	1
OE9A009986	-	0	0	0	0	0	0	0	0	0	0	0	0	0	0	0	0	0	0	0	0	0	0	0	0	0	0	0	0	0	0	0	0	0	0	0	0	0	0	0	0	0	0	0	0	0	0	0	0
OE9A010054	-	0	1	0	0	0	0	0	0	0	0	0	0	0	0	0	0	0	0	0	0	0	0	0	0	0	0	0	0	0	0	0	0	0	0	0	0	0	0	0	0	0	1	0	0	0	0	0	0
OE9A010089	-	0	0	0	0	0	0	0	0	0	0	0	0	0	0	0	0	0	0	0	0	0	0	0	0	0	0	0	0	0	0	0	0	0	0	0	0	0	0	0	0	0	0	0	0	0	0	0	0
OE9A010114	-	0	0	0	0	0	0	0	0	0	0	0	0	0	0	0	0	0	0	0	0	0	0	0	0	0	0	0	0	0	0	0	0	0	0	0	0	0	0	0	0	0	0	0	0	0	0	0	0
OE9A010179	protein FAR-RED IMPAIRED RESPONSE 1-like	42	8	1	1	1	1	1	1	1	0	0	1	1	1	1	1	1	1	1	1	1	1	0	1	1	1	1	1	1	1	0	1	1	1	0	1	1	0	1	1	1	1	1	0	1	1	0	1
OE9A010235	-	0	0	0	0	0	0	0	0	0	0	0	0	0	0	0	0	0	0	0	0	0	0	0	0	0	0	0	0	0	0	0	0	0	0	0	0	0	0	0	0	0	0	0	0	0	0	0	0
OE9A010328	-	0	0	0	0	0	0	0	0	0	0	0	0	0	0	0	0	0	0	0	0	0	0	0	0	0	0	0	0	0	0	0	0	0	0	0	0	0	0	0	0	0	0	0	0	0	0	0	0
OE9A010331	ubiquitin carboxyl-terminal hydrolase 27 isoform X3	8	3	0	0	0	0	0	1	1	0	0	1	1	1	0	0	0	1	0	0	0	0	0	0	0	0	0	0	0	0	0	0	0	0	0	0	0	0	0	0	1	0	1	0	1	0	0	0
OE9A010345	-	0	0	0	0	0	0	0	0	0	0	0	0	0	0	0	0	0	0	0	0	0	0	0	0	0	0	0	0	0	0	0	0	0	0	0	0	0	0	0	0	0	0	0	0	0	0	0	0
OE9A010397	-	0	0	0	0	0	0	0	0	0	0	0	0	0	0	0	0	0	0	0	0	0	0	0	0	0	0	0	0	0	0	0	0	0	0	0	0	0	0	0	0	0	0	0	0	0	0	0	0
OE9A010435	-	0	0	0	0	0	0	0	0	0	0	0	0	0	0	0	0	0	0	0	0	0	0	0	0	0	0	0	0	0	0	0	0	0	0	0	0	0	0	0	0	0	0	0	0	0	0	0	0
OE9A010520	-	0	0	0	0	0	0	0	0	0	0	0	0	0	0	0	0	0	0	0	0	0	0	0	0	0	0	0	0	0	0	0	0	0	0	0	0	0	0	0	0	0	0	0	0	0	0	0	0
OE9A010569	-	0	0	0	0	0	0	0	0	0	0	0	0	0	0	0	0	0	0	0	0	0	0	0	0	0	0	0	0	0	0	0	0	0	0	0	0	0	0	0	0	0	0	0	0	0	0	0	0
OE9A010707	ceramide kinase	17	2	0	0	0	0	1	1	0	1	0	1	0	1	0	1	0	0	0	0	0	0	0	0	1	1	0	0	1	0	0	1	0	1	1	0	1	0	0	0	0	0	0	1	0	1	1	0
OE9A010736	-	24	7	1	0	0	0	0	1	1	1	0	0	0	0	0	0	1	1	1	0	0	0	0	0	1	0	1	1	1	1	1	0	0	1	0	1	1	0	1	1	0	0	1	0	1	1	0	1
OE9A010790	-	5	4	0	0	0	0	0	1	1	0	0	0	0	0	0	0	0	1	0	0	0	0	0	0	1	0	0	0	0	0	1	1	0	0	0	0	0	0	0	0	0	1	0	0	0	0	0	0
OE9A010792	-	19	7	1	0	1	1	0	1	1	1	0	1	1	1	0	0	0	1	0	1	0	0	1	1	0	1	1	0	0	0	1	1	0	0	1	0	0	0	0	0	0	1	1	1	0	0	0	0
OE9A010818	-	0	0	0	0	0	0	0	0	0	0	0	0	0	0	0	0	0	0	0	0	0	0	0	0	0	0	0	0	0	0	0	0	0	0	0	0	0	0	0	0	0	0	0	0	0	0	0	0
OE9A010835	-	15	1	0	1	0	1	0	0	0	0	0	0	0	1	0	1	0	0	0	0	0	0	0	1	1	1	0	1	0	0	0	1	1	0	0	0	0	1	0	1	0	0	1	0	0	0	0	0
OE9A010837	-	0	0	0	0	0	0	0	0	0	0	0	0	0	0	0	0	0	0	0	0	0	0	0	0	0	0	0	0	0	0	0	0	0	0	0	0	0	0	0	0	0	0	0	0	0	0	0	0
OE9A010851	NDR1/HIN1-like protein 6	46	9	1	1	1	1	1	1	1	1	1	1	1	1	1	0	1	1	1	1	1	1	1	1	1	1	1	1	0	1	1	1	1	1	1	1	1	1	1	1	1	1	1	1	1	1	0	0
OE9A010867	-	0	0	0	0	0	0	0	0	0	0	0	0	0	0	0	0	0	0	0	0	0	0	0	0	0	0	0	0	0	0	0	0	0	0	0	0	0	0	0	0	0	0	0	0	0	0	0	0
OE9A010882	-	0	0	0	0	0	0	0	0	0	0	0	0	0	0	0	0	0	0	0	0	0	0	0	0	0	0	0	0	0	0	0	0	0	0	0	0	0	0	0	0	0	0	0	0	0	0	0	0
OE9A010920	-	38	6	1	1	1	0	1	0	1	0	1	1	1	1	0	0	1	1	1	1	1	1	1	1	1	1	0	1	0	1	0	1	1	0	0	0	0	1	1	1	1	1	1	1	1	1	1	1
OE9A011099	-	15	3	0	0	0	0	1	1	0	0	0	0	0	1	0	1	0	0	0	0	0	0	0	0	1	0	0	0	1	0	0	0	0	1	0	0	1	0	1	0	1	1	0	0	0	1	0	1
OE9A011107	-	0	0	0	0	0	0	0	0	0	0	0	0	0	0	0	0	0	0	0	0	0	0	0	0	0	0	0	0	0	0	0	0	0	0	0	0	0	0	0	0	0	0	0	0	0	0	0	0
OE9A011204	-	0	0	0	0	0	0	0	0	0	0	0	0	0	0	0	0	0	0	0	0	0	0	0	0	0	0	0	0	0	0	0	0	0	0	0	0	0	0	0	0	0	0	0	0	0	0	0	0
OE9A011245	-	0	0	0	0	0	0	0	0	0	0	0	0	0	0	0	0	0	0	0	0	0	0	0	0	0	0	0	0	0	0	0	0	0	0	0	0	0	0	0	0	0	0	0	0	0	0	0	0
OE9A011351	-	0	0	0	0	0	0	0	0	0	0	0	0	0	0	0	0	0	0	0	0	0	0	0	0	0	0	0	0	0	0	0	0	0	0	0	0	0	0	0	0	0	0	0	0	0	0	0	0
OE9A011352	-	0	1	0	0	0	0	0	0	0	0	0	0	0	0	0	0	0	0	0	0	0	0	0	0	0	0	0	0	0	0	0	0	0	0	0	0	0	0	0	0	0	1	0	0	0	0	0	0
OE9A011353	-	0	0	0	0	0	0	0	0	0	0	0	0	0	0	0	0	0	0	0	0	0	0	0	0	0	0	0	0	0	0	0	0	0	0	0	0	0	0	0	0	0	0	0	0	0	0	0	0
OE9A011366	uncharacterized protein LOC111391290	9	2	0	0	0	0	0	0	0	0	0	0	0	0	0	0	1	1	0	0	0	0	0	0	1	0	0	0	0	0	0	1	0	0	0	0	0	0	0	1	1	0	0	0	0	0	0	0
OE9A011443	5'-AMP-activated protein kinase, gamma subunit	26	9	1	1	1	0	1	1	1	1	1	0	1	1	1	0	1	1	0	1	1	0	0	1	0	1	1	0	0	0	0	1	1	0	0	1	0	0	1	0	0	1	1	1	1	0	0	1
OE9A011554	-	0	1	0	0	0	0	0	0	0	0	0	0	0	0	0	0	0	0	0	0	0	0	0	0	0	0	0	0	0	0	0	0	0	0	0	0	0	0	0	0	0	1	0	0	0	0	0	0
OE9A011574	-	24	8	1	0	0	0	1	1	1	1	0	1	1	0	1	0	1	1	1	0	1	0	0	0	1	1	0	0	0	0	1	1	1	0	0	1	0	0	0	1	1	1	0	1	1	0	1	0
OE9A011597	-	34	5	1	1	0	1	1	1	0	1	0	0	1	0	1	0	0	1	1	1	1	1	0	1	1	1	0	1	1	1	0	0	1	1	1	0	1	1	1	1	1	0	1	0	1	1	0	1
OE9A011629	-	0	0	0	0	0	0	0	0	0	0	0	0	0	0	0	0	0	0	0	0	0	0	0	0	0	0	0	0	0	0	0	0	0	0	0	0	0	0	0	0	0	0	0	0	0	0	0	0
OE9A011689	-	0	0	0	0	0	0	0	0	0	0	0	0	0	0	0	0	0	0	0	0	0	0	0	0	0	0	0	0	0	0	0	0	0	0	0	0	0	0	0	0	0	0	0	0	0	0	0	0
OE9A011794	-	0	0	0	0	0	0	0	0	0	0	0	0	0	0	0	0	0	0	0	0	0	0	0	0	0	0	0	0	0	0	0	0	0	0	0	0	0	0	0	0	0	0	0	0	0	0	0	0
OE9A011798	10 kDa chaperonin, mitochondrial-like	15	4	0	0	0	0	0	1	0	0	0	1	1	0	0	1	1	0	0	0	0	0	0	0	1	1	0	0	1	0	1	1	0	1	0	0	0	0	0	1	0	0	1	0	1	0	0	1
OE9A011952	-	19	8	1	0	0	0	1	1	1	1	0	1	1	0	1	0	1	0	0	0	1	0	0	0	0	0	0	0	1	0	1	1	1	0	0	0	0	0	1	0	1	0	1	0	1	0	0	1
OE9A012005	-	29	9	1	0	1	1	0	1	1	1	0	1	1	1	1	0	1	1	0	1	0	1	1	1	1	1	1	0	1	1	1	1	0	0	1	1	1	0	0	0	1	1	1	1	0	0	1	0
OE9A012190	-	0	0	0	0	0	0	0	0	0	0	0	0	0	0	0	0	0	0	0	0	0	0	0	0	0	0	0	0	0	0	0	0	0	0	0	0	0	0	0	0	0	0	0	0	0	0	0	0
OE9A012245	-	0	0	0	0	0	0	0	0	0	0	0	0	0	0	0	0	0	0	0	0	0	0	0	0	0	0	0	0	0	0	0	0	0	0	0	0	0	0	0	0	0	0	0	0	0	0	0	0
OE9A012288	-	0	0	0	0	0	0	0	0	0	0	0	0	0	0	0	0	0	0	0	0	0	0	0	0	0	0	0	0	0	0	0	0	0	0	0	0	0	0	0	0	0	0	0	0	0	0	0	0
OE9A012333	-	0	0	0	0	0	0	0	0	0	0	0	0	0	0	0	0	0	0	0	0	0	0	0	0	0	0	0	0	0	0	0	0	0	0	0	0	0	0	0	0	0	0	0	0	0	0	0	0
OE9A012495	-	41	7	1	1	1	0	1	1	1	1	1	1	1	1	1	1	1	1	0	1	1	1	1	1	1	0	1	1	0	1	1	1	1	1	1	1	0	1	1	1	1	0	1	1	1	0	0	1
OE9A012598	-	0	0	0	0	0	0	0	0	0	0	0	0	0	0	0	0	0	0	0	0	0	0	0	0	0	0	0	0	0	0	0	0	0	0	0	0	0	0	0	0	0	0	0	0	0	0	0	0
OE9A012603	-	0	0	0	0	0	0	0	0	0	0	0	0	0	0	0	0	0	0	0	0	0	0	0	0	0	0	0	0	0	0	0	0	0	0	0	0	0	0	0	0	0	0	0	0	0	0	0	0
OE9A012672	-	0	0	0	0	0	0	0	0	0	0	0	0	0	0	0	0	0	0	0	0	0	0	0	0	0	0	0	0	0	0	0	0	0	0	0	0	0	0	0	0	0	0	0	0	0	0	0	0
OE9A012736	-	0	0	0	0	0	0	0	0	0	0	0	0	0	0	0	0	0	0	0	0	0	0	0	0	0	0	0	0	0	0	0	0	0	0	0	0	0	0	0	0	0	0	0	0	0	0	0	0
OE9A012805	-	34	7	1	0	1	1	1	0	1	1	1	1	1	1	1	1	1	0	0	0	0	0	1	0	1	0	0	0	1	0	1	1	1	1	0	1	1	0	1	1	1	1	0	0	0	1	0	1
OE9A012875	-	6	5	1	0	0	0	0	1	0	1	0	0	0	0	0	0	0	0	0	0	0	0	0	0	1	0	0	0	1	0	1	1	0	0	0	0	0	0	1	0	0	1	0	0	0	0	0	0
OE9A012891	-	0	0	0	0	0	0	0	0	0	0	0	0	0	0	0	0	0	0	0	0	0	0	0	0	0	0	0	0	0	0	0	0	0	0	0	0	0	0	0	0	0	0	0	0	0	0	0	0
OE9A013017	-	31	9	1	1	1	1	1	1	1	1	0	1	1	1	1	1	1	1	1	0	1	0	0	0	0	1	0	0	1	0	0	1	1	1	0	1	0	0	1	1	1	1	1	1	1	0	0	1
OE9A013039	internal alternative NAD(P)H-ubiquinone oxidoreductase A2, mitochondrial-like	20	6	1	1	0	0	0	0	1	1	1	0	0	0	0	0	1	0	1	1	0	0	1	0	0	0	0	1	0	0	1	1	0	0	0	1	0	0	0	1	0	1	1	0	1	1	1	0
OE9A013109	-	0	0	0	0	0	0	0	0	0	0	0	0	0	0	0	0	0	0	0	0	0	0	0	0	0	0	0	0	0	0	0	0	0	0	0	0	0	0	0	0	0	0	0	0	0	0	0	0
OE9A013153	-	0	0	0	0	0	0	0	0	0	0	0	0	0	0	0	0	0	0	0	0	0	0	0	0	0	0	0	0	0	0	0	0	0	0	0	0	0	0	0	0	0	0	0	0	0	0	0	0
OE9A013189	-	5	3	0	0	0	0	0	1	0	0	0	0	0	0	0	0	1	0	1	0	0	0	0	0	0	0	0	0	0	0	1	0	0	0	0	0	0	0	0	0	1	0	1	0	1	0	0	0
OE9A013199	-	23	7	1	0	1	0	1	1	1	1	0	0	1	0	0	0	1	1	1	0	1	0	0	0	1	1	0	0	0	0	1	1	1	0	0	1	0	0	0	0	1	1	0	1	1	0	1	0
OE9A013300	-	31	8	1	0	0	1	1	1	1	0	0	1	1	1	1	1	1	1	1	1	0	0	0	1	0	0	1	0	1	0	1	0	1	1	0	1	1	0	1	0	1	1	1	0	1	1	0	1
OE9A013372	-	0	0	0	0	0	0	0	0	0	0	0	0	0	0	0	0	0	0	0	0	0	0	0	0	0	0	0	0	0	0	0	0	0	0	0	0	0	0	0	0	0	0	0	0	0	0	0	0
OE9A013431	-	0	0	0	0	0	0	0	0	0	0	0	0	0	0	0	0	0	0	0	0	0	0	0	0	0	0	0	0	0	0	0	0	0	0	0	0	0	0	0	0	0	0	0	0	0	0	0	0
OE9A013450	-	0	0	0	0	0	0	0	0	0	0	0	0	0	0	0	0	0	0	0	0	0	0	0	0	0	0	0	0	0	0	0	0	0	0	0	0	0	0	0	0	0	0	0	0	0	0	0	0
OE9A013578	-	20	9	1	0	0	0	0	1	1	1	0	1	1	0	1	0	1	1	1	0	1	0	0	0	0	1	0	0	1	0	0	1	1	1	0	0	0	0	1	0	1	1	1	0	0	1	0	1
OE9A013798	-	3	2	0	0	0	0	0	0	0	0	0	0	0	0	0	0	0	0	0	0	0	0	0	0	1	0	0	0	0	0	0	0	0	0	0	0	0	0	0	0	0	1	0	0	0	0	1	0
OE9A013821	hypothetical protein CRG98_045368, partial	15	3	0	0	0	0	0	0	0	0	0	1	0	0	1	1	0	1	0	0	1	0	0	0	0	0	0	0	0	1	0	0	0	0	1	0	0	0	0	1	0	0	1	1	1	0	0	0
OE9A013966	-	0	0	0	0	0	0	0	0	0	0	0	0	0	0	0	0	0	0	0	0	0	0	0	0	0	0	0	0	0	0	0	0	0	0	0	0	0	0	0	0	0	0	0	0	0	0	0	0
OE9A013971	-	0	0	0	0	0	0	0	0	0	0	0	0	0	0	0	0	0	0	0	0	0	0	0	0	0	0	0	0	0	0	0	0	0	0	0	0	0	0	0	0	0	0	0	0	0	0	0	0
OE9A014035	-	10	8	1	0	0	0	1	1	1	0	0	0	0	0	1	0	1	1	0	0	1	0	0	0	0	0	0	0	0	0	1	0	0	0	0	0	0	0	0	0	1	1	1	0	0	0	0	0
OE9A014059	-	11	1	0	1	0	0	1	1	0	0	0	1	0	0	0	0	0	1	0	0	0	0	0	0	1	0	0	0	0	0	0	0	1	0	0	0	0	0	0	0	0	0	0	1	0	0	0	0
OE9A014143	uncharacterized protein LOC111385955, partial	24	4	1	0	0	0	1	1	0	0	0	1	0	1	1	0	0	1	0	0	0	0	1	1	0	1	0	1	0	0	0	0	1	0	0	0	1	0	0	1	1	0	0	1	1	0	0	1
OE9A014181	-	16	5	1	0	0	0	1	0	1	1	0	0	0	0	1	0	1	1	0	0	1	0	0	0	0	1	0	1	0	0	0	0	1	0	0	0	0	0	1	0	1	0	0	1	1	0	0	1
OE9A014226	-	4	0	0	0	0	0	0	0	0	0	0	0	0	1	0	0	0	1	0	0	0	0	1	0	1	0	0	0	0	0	0	0	0	0	0	0	0	0	0	0	0	0	0	0	0	0	0	0
OE9A014385	-	22	8	1	0	1	0	1	1	1	1	0	1	0	0	0	0	1	1	0	0	1	0	0	0	1	1	0	0	1	0	0	1	0	0	0	1	0	0	1	1	1	1	1	1	1	0	0	0
OE9A014456	transcription factor bHLH30-like	23	7	1	0	0	0	0	1	1	1	0	1	1	0	0	0	0	1	0	0	0	1	0	0	1	1	0	0	0	0	0	1	0	1	0	1	0	0	1	1	1	1	1	1	1	1	1	1
OE9A014503	-	0	0	0	0	0	0	0	0	0	0	0	0	0	0	0	0	0	0	0	0	0	0	0	0	0	0	0	0	0	0	0	0	0	0	0	0	0	0	0	0	0	0	0	0	0	0	0	0
OE9A014509	uncharacterized protein LOC111368145	19	7	1	0	0	0	0	1	0	1	0	0	0	1	1	0	0	1	0	0	0	0	0	0	1	0	0	0	1	0	1	0	0	1	0	1	1	0	1	0	1	1	1	0	1	1	0	1
OE9A014522	-	0	0	0	0	0	0	0	0	0	0	0	0	0	0	0	0	0	0	0	0	0	0	0	0	0	0	0	0	0	0	0	0	0	0	0	0	0	0	0	0	0	0	0	0	0	0	0	0
OE9A014623	-	0	0	0	0	0	0	0	0	0	0	0	0	0	0	0	0	0	0	0	0	0	0	0	0	0	0	0	0	0	0	0	0	0	0	0	0	0	0	0	0	0	0	0	0	0	0	0	0
OE9A014631	-	0	0	0	0	0	0	0	0	0	0	0	0	0	0	0	0	0	0	0	0	0	0	0	0	0	0	0	0	0	0	0	0	0	0	0	0	0	0	0	0	0	0	0	0	0	0	0	0
OE9A014714	-	0	0	0	0	0	0	0	0	0	0	0	0	0	0	0	0	0	0	0	0	0	0	0	0	0	0	0	0	0	0	0	0	0	0	0	0	0	0	0	0	0	0	0	0	0	0	0	0
OE9A014761	-	0	0	0	0	0	0	0	0	0	0	0	0	0	0	0	0	0	0	0	0	0	0	0	0	0	0	0	0	0	0	0	0	0	0	0	0	0	0	0	0	0	0	0	0	0	0	0	0
OE9A014889	-	16	3	0	0	0	0	1	1	0	0	0	1	0	1	0	0	1	0	0	0	1	0	0	0	0	1	0	0	0	0	0	0	1	0	0	1	0	0	0	1	0	1	0	1	0	0	0	0
OE9A014913	-	0	0	0	0	0	0	0	0	0	0	0	0	0	0	0	0	0	0	0	0	0	0	0	0	0	0	0	0	0	0	0	0	0	0	0	0	0	0	0	0	0	0	0	0	0	0	0	0
OE9A015092	-	0	0	0	0	0	0	0	0	0	0	0	0	0	0	0	0	0	0	0	0	0	0	0	0	0	0	0	0	0	0	0	0	0	0	0	0	0	0	0	0	0	0	0	0	0	0	0	0
OE9A015115	-	0	0	0	0	0	0	0	0	0	0	0	0	0	0	0	0	0	0	0	0	0	0	0	0	0	0	0	0	0	0	0	0	0	0	0	0	0	0	0	0	0	0	0	0	0	0	0	0
OE9A015172	40S ribosomal protein S3-2-like	7	1	0	0	1	0	0	0	0	0	0	0	0	1	0	0	0	0	1	0	0	0	0	0	0	0	1	0	0	0	0	0	1	0	1	0	0	0	0	0	0	0	0	0	0	0	0	0
OE9A015241	-	0	0	0	0	0	0	0	0	0	0	0	0	0	0	0	0	0	0	0	0	0	0	0	0	0	0	0	0	0	0	0	0	0	0	0	0	0	0	0	0	0	0	0	0	0	0	0	0
OE9A015328	-	0	0	0	0	0	0	0	0	0	0	0	0	0	0	0	0	0	0	0	0	0	0	0	0	0	0	0	0	0	0	0	0	0	0	0	0	0	0	0	0	0	0	0	0	0	0	0	0
OE9A015330	-	0	0	0	0	0	0	0	0	0	0	0	0	0	0	0	0	0	0	0	0	0	0	0	0	0	0	0	0	0	0	0	0	0	0	0	0	0	0	0	0	0	0	0	0	0	0	0	0
OE9A015556	-	22	0	0	1	0	0	0	0	0	0	0	0	1	0	0	1	0	0	0	0	1	0	1	0	1	0	0	0	0	0	0	1	0	1	0	1	1	0	1	1	0	0	0	0	1	1	0	0
OE9A015579	-	0	0	0	0	0	0	0	0	0	0	0	0	0	0	0	0	0	0	0	0	0	0	0	0	0	0	0	0	0	0	0	0	0	0	0	0	0	0	0	0	0	0	0	0	0	0	0	0
OE9A015583	unnamed protein product	39	8	1	1	1	1	1	1	1	0	0	1	1	1	1	1	1	1	1	1	1	0	1	0	0	1	1	1	1	0	0	1	1	1	0	0	0	1	1	1	1	1	1	1	1	0	1	1
OE9A015770	-	0	0	0	0	0	0	0	0	0	0	0	0	0	0	0	0	0	0	0	0	0	0	0	0	0	0	0	0	0	0	0	0	0	0	0	0	0	0	0	0	0	0	0	0	0	0	0	0
OE9A015861	Phosphatidylinositol 3- and 4-kinase family protein, ALPHA isoform 1	49	9	1	1	0	1	1	1	1	1	1	0	1	1	1	1	1	1	1	1	1	1	1	1	1	1	1	1	1	1	1	1	1	1	1	1	1	1	1	1	1	1	1	1	1	1	1	1
OE9A015880	-	0	1	0	0	0	0	0	0	0	0	0	0	0	0	0	0	0	0	0	0	0	0	0	0	0	0	0	0	0	0	0	0	0	0	0	0	0	0	0	0	0	1	0	0	0	0	0	0
OE9A015921	-	26	9	1	0	1	0	1	1	1	1	0	1	1	1	1	1	1	1	1	0	0	0	0	0	0	1	0	0	0	0	1	1	1	0	0	1	0	0	1	0	1	1	1	1	0	1	1	1
OE9A015995	-	36	8	1	0	1	1	1	0	1	1	1	0	0	1	1	1	1	0	1	1	1	1	1	0	0	0	1	1	0	1	1	1	0	1	1	1	1	0	1	0	1	1	1	1	1	1	1	1
OE9A016168	MATH domain and coiled-coil domain-containing protein At3g58270-like	5	4	1	0	1	0	0	1	0	0	0	0	0	0	0	0	1	1	0	0	0	0	0	0	0	1	0	0	0	0	0	0	0	0	0	0	0	0	0	1	0	1	0	0	1	0	0	0
OE9A016246	-	0	0	0	0	0	0	0	0	0	0	0	0	0	0	0	0	0	0	0	0	0	0	0	0	0	0	0	0	0	0	0	0	0	0	0	0	0	0	0	0	0	0	0	0	0	0	0	0
OE9A016297	-	0	0	0	0	0	0	0	0	0	0	0	0	0	0	0	0	0	0	0	0	0	0	0	0	0	0	0	0	0	0	0	0	0	0	0	0	0	0	0	0	0	0	0	0	0	0	0	0
OE9A016310	-	33	9	1	0	1	0	1	1	1	1	1	1	1	0	1	0	1	1	1	1	0	0	0	0	1	1	1	0	1	0	1	1	1	0	1	1	1	1	1	0	1	1	1	0	0	1	1	1
OE9A016434	-	0	0	0	0	0	0	0	0	0	0	0	0	0	0	0	0	0	0	0	0	0	0	0	0	0	0	0	0	0	0	0	0	0	0	0	0	0	0	0	0	0	0	0	0	0	0	0	0
OE9A016459	-	0	0	0	0	0	0	0	0	0	0	0	0	0	0	0	0	0	0	0	0	0	0	0	0	0	0	0	0	0	0	0	0	0	0	0	0	0	0	0	0	0	0	0	0	0	0	0	0
OE9A016471	-	0	0	0	0	0	0	0	0	0	0	0	0	0	0	0	0	0	0	0	0	0	0	0	0	0	0	0	0	0	0	0	0	0	0	0	0	0	0	0	0	0	0	0	0	0	0	0	0
OE9A016472	-	0	1	0	0	0	0	0	0	0	0	0	0	0	0	0	0	0	0	0	0	0	0	0	0	0	0	0	0	0	0	0	0	0	0	0	0	0	0	0	0	0	1	0	0	0	0	0	0
OE9A016577	-	0	1	0	0	0	0	0	0	0	0	0	0	0	0	0	0	0	0	0	0	0	0	0	0	0	0	0	0	0	0	0	0	0	0	0	0	0	0	0	0	0	1	0	0	0	0	0	0
OE9A016691	-	0	0	0	0	0	0	0	0	0	0	0	0	0	0	0	0	0	0	0	0	0	0	0	0	0	0	0	0	0	0	0	0	0	0	0	0	0	0	0	0	0	0	0	0	0	0	0	0
OE9A016921	-	0	0	0	0	0	0	0	0	0	0	0	0	0	0	0	0	0	0	0	0	0	0	0	0	0	0	0	0	0	0	0	0	0	0	0	0	0	0	0	0	0	0	0	0	0	0	0	0
OE9A016956	-	7	6	0	1	0	0	0	1	1	0	0	0	0	0	1	0	1	0	0	0	1	0	0	0	0	1	0	1	0	0	0	1	1	0	0	0	0	0	0	0	0	1	0	0	0	0	0	0
OE9A017036	-	0	0	0	0	0	0	0	0	0	0	0	0	0	0	0	0	0	0	0	0	0	0	0	0	0	0	0	0	0	0	0	0	0	0	0	0	0	0	0	0	0	0	0	0	0	0	0	0
OE9A017267	-	0	0	0	0	0	0	0	0	0	0	0	0	0	0	0	0	0	0	0	0	0	0	0	0	0	0	0	0	0	0	0	0	0	0	0	0	0	0	0	0	0	0	0	0	0	0	0	0
OE9A017311	-	35	9	1	1	1	0	1	1	1	1	1	1	1	0	1	0	1	1	1	1	1	1	1	1	1	1	0	1	0	1	1	1	1	0	1	0	0	1	0	1	1	1	1	1	1	0	0	0
OE9A017592	-	0	0	0	0	0	0	0	0	0	0	0	0	0	0	0	0	0	0	0	0	0	0	0	0	0	0	0	0	0	0	0	0	0	0	0	0	0	0	0	0	0	0	0	0	0	0	0	0
OE9A017603	-	0	0	0	0	0	0	0	0	0	0	0	0	0	0	0	0	0	0	0	0	0	0	0	0	0	0	0	0	0	0	0	0	0	0	0	0	0	0	0	0	0	0	0	0	0	0	0	0
OE9A017613	-	0	0	0	0	0	0	0	0	0	0	0	0	0	0	0	0	0	0	0	0	0	0	0	0	0	0	0	0	0	0	0	0	0	0	0	0	0	0	0	0	0	0	0	0	0	0	0	0
OE9A017669	-	3	1	0	0	0	0	0	1	0	0	0	0	0	0	0	0	0	1	0	0	0	0	0	0	0	1	0	0	0	0	0	0	0	0	0	0	0	0	0	0	0	0	0	0	0	0	0	0
OE9A017702	-	13	2	1	0	0	0	0	0	0	0	1	0	0	1	1	0	0	1	0	0	1	0	1	1	1	0	0	0	0	0	1	1	1	0	0	0	0	0	0	0	1	0	0	0	0	0	0	0
OE9A017772	-	16	2	1	1	0	1	0	1	0	0	1	0	0	0	0	0	0	1	0	1	1	1	1	1	1	1	1	0	0	0	0	0	0	0	0	0	0	0	0	1	1	0	0	0	0	0	1	0
OE9A017776	-	0	0	0	0	0	0	0	0	0	0	0	0	0	0	0	0	0	0	0	0	0	0	0	0	0	0	0	0	0	0	0	0	0	0	0	0	0	0	0	0	0	0	0	0	0	0	0	0
OE9A017860	-	27	8	1	0	1	1	0	1	1	1	1	1	1	1	0	1	1	1	0	0	0	1	1	0	1	1	0	1	0	0	1	1	1	0	0	0	1	0	1	0	1	1	1	0	0	1	0	1
OE9A017910	-	0	0	0	0	0	0	0	0	0	0	0	0	0	0	0	0	0	0	0	0	0	0	0	0	0	0	0	0	0	0	0	0	0	0	0	0	0	0	0	0	0	0	0	0	0	0	0	0
OE9A017911	-	15	1	0	1	0	1	0	0	0	0	1	0	1	1	0	0	0	0	0	0	0	0	1	0	1	0	0	0	0	1	0	1	0	0	1	0	0	1	0	0	0	0	0	0	0	0	0	0
OE9A018004	-	0	0	0	0	0	0	0	0	0	0	0	0	0	0	0	0	0	0	0	0	0	0	0	0	0	0	0	0	0	0	0	0	0	0	0	0	0	0	0	0	0	0	0	0	0	0	0	0
OE9A018008	-	27	9	1	0	0	0	1	1	1	1	0	1	0	0	1	0	1	1	1	0	0	0	0	0	0	1	1	1	1	0	0	1	1	1	0	1	1	0	0	1	0	1	1	1	0	0	1	0
OE9A018047	-	0	0	0	0	0	0	0	0	0	0	0	0	0	0	0	0	0	0	0	0	0	0	0	0	0	0	0	0	0	0	0	0	0	0	0	0	0	0	0	0	0	0	0	0	0	0	0	0
OE9A018110	-	27	1	0	0	1	1	0	0	0	0	1	0	0	1	0	1	0	1	0	0	0	0	1	1	1	0	1	0	1	0	1	0	0	1	0	1	1	0	1	1	1	0	1	0	1	1	0	1
OE9A018185	-	45	8	1	1	1	1	0	1	1	1	1	1	1	1	0	1	1	1	1	0	1	0	1	1	1	1	1	0	1	1	1	1	1	1	1	1	1	1	1	1	1	1	1	1	1	1	1	1
OE9A018189	-	0	0	0	0	0	0	0	0	0	0	0	0	0	0	0	0	0	0	0	0	0	0	0	0	0	0	0	0	0	0	0	0	0	0	0	0	0	0	0	0	0	0	0	0	0	0	0	0
OE9A018325	-	0	1	0	0	0	0	0	0	0	0	0	0	0	0	0	0	0	0	0	0	0	0	0	0	0	0	0	0	0	0	0	0	0	0	0	0	0	0	0	0	0	1	0	0	0	0	0	0
OE9A018336	-	0	0	0	0	0	0	0	0	0	0	0	0	0	0	0	0	0	0	0	0	0	0	0	0	0	0	0	0	0	0	0	0	0	0	0	0	0	0	0	0	0	0	0	0	0	0	0	0
OE9A018393	-	0	0	0	0	0	0	0	0	0	0	0	0	0	0	0	0	0	0	0	0	0	0	0	0	0	0	0	0	0	0	0	0	0	0	0	0	0	0	0	0	0	0	0	0	0	0	0	0
OE9A018496	-	0	0	0	0	0	0	0	0	0	0	0	0	0	0	0	0	0	0	0	0	0	0	0	0	0	0	0	0	0	0	0	0	0	0	0	0	0	0	0	0	0	0	0	0	0	0	0	0
OE9A018527	-	15	5	0	0	0	0	0	1	0	0	0	1	0	1	1	0	1	1	0	0	1	0	0	0	1	1	0	0	0	0	0	0	1	0	1	0	0	0	0	1	1	1	0	0	1	0	0	0
OE9A018652	nuclear transcription factor Y subunit B-6-like	44	7	1	1	1	1	1	1	0	1	1	1	1	1	0	1	1	1	0	0	1	0	0	0	1	1	1	1	1	1	1	1	1	1	1	1	1	0	1	1	1	1	1	1	1	1	0	1
OE9A018742	-	28	9	1	1	0	1	1	1	1	1	1	1	1	1	1	0	1	1	1	1	1	0	0	0	0	1	1	0	1	0	1	1	1	1	1	0	0	0	0	1	1	1	1	0	1	0	0	0
OE9A018764	-	1	0	0	0	0	0	0	0	0	0	0	0	0	0	0	0	0	0	0	1	0	0	0	0	0	0	0	0	0	0	0	0	0	0	0	0	0	0	0	0	0	0	0	0	0	0	0	0
OE9A018803	-	0	0	0	0	0	0	0	0	0	0	0	0	0	0	0	0	0	0	0	0	0	0	0	0	0	0	0	0	0	0	0	0	0	0	0	0	0	0	0	0	0	0	0	0	0	0	0	0
OE9A018821	-	0	0	0	0	0	0	0	0	0	0	0	0	0	0	0	0	0	0	0	0	0	0	0	0	0	0	0	0	0	0	0	0	0	0	0	0	0	0	0	0	0	0	0	0	0	0	0	0
OE9A018876	-	0	0	0	0	0	0	0	0	0	0	0	0	0	0	0	0	0	0	0	0	0	0	0	0	0	0	0	0	0	0	0	0	0	0	0	0	0	0	0	0	0	0	0	0	0	0	0	0
OE9A018956	-	25	8	1	0	1	0	0	1	1	1	0	1	1	1	1	0	1	1	1	1	0	1	0	1	0	1	1	1	0	1	1	1	0	0	0	0	0	0	0	1	1	1	0	0	1	1	0	0
OE9A019017	-	0	0	0	0	0	0	0	0	0	0	0	0	0	0	0	0	0	0	0	0	0	0	0	0	0	0	0	0	0	0	0	0	0	0	0	0	0	0	0	0	0	0	0	0	0	0	0	0
OE9A019022	-	0	0	0	0	0	0	0	0	0	0	0	0	0	0	0	0	0	0	0	0	0	0	0	0	0	0	0	0	0	0	0	0	0	0	0	0	0	0	0	0	0	0	0	0	0	0	0	0
OE9A019029	hypothetical protein CDL12_00672	7	5	1	0	0	0	0	1	0	1	0	0	0	0	1	0	1	1	1	0	0	0	0	0	1	1	0	0	0	0	0	0	0	0	0	1	0	0	0	0	0	0	0	0	0	0	0	0
OE9A019111	-	0	0	0	0	0	0	0	0	0	0	0	0	0	0	0	0	0	0	0	0	0	0	0	0	0	0	0	0	0	0	0	0	0	0	0	0	0	0	0	0	0	0	0	0	0	0	0	0
OE9A019129	-	17	7	1	0	0	0	0	1	0	0	0	1	1	0	1	0	1	1	1	0	0	0	0	0	0	1	1	1	0	1	0	1	0	0	0	1	0	1	0	1	1	1	1	0	0	0	0	0
OE9A019139	-	28	10	1	1	1	0	0	1	1	1	0	1	1	0	1	1	1	1	1	0	1	0	0	1	1	1	0	0	0	0	1	1	1	0	0	1	0	0	1	1	1	1	1	0	1	1	0	0
OE9A019165	-	23	1	0	1	1	0	0	0	0	0	1	1	0	1	0	0	0	1	1	1	1	0	0	1	1	0	1	0	0	0	0	1	1	0	0	0	0	1	0	0	1	0	1	0	0	0	1	0
OE9A019167	F-box/kelch-repeat protein At3g23880	2	0	0	0	0	0	0	0	0	0	0	0	0	0	0	0	0	0	0	0	0	0	0	0	0	0	0	0	0	0	0	0	0	0	0	0	0	0	0	0	1	0	0	0	0	0	0	0
OE9A019262	-	0	0	0	0	0	0	0	0	0	0	0	0	0	0	0	0	0	0	0	0	0	0	0	0	0	0	0	0	0	0	0	0	0	0	0	0	0	0	0	0	0	0	0	0	0	0	0	0
OE9A019286	-	0	1	0	0	0	0	0	0	0	0	0	0	0	0	0	0	0	0	0	0	0	0	0	0	0	0	0	0	0	0	0	0	0	0	0	0	0	0	0	0	0	1	0	0	0	0	0	0
OE9A019298	-	8	5	0	0	0	0	0	0	1	0	0	1	1	0	1	0	1	0	0	0	0	0	0	0	1	0	1	0	0	0	1	1	0	0	0	0	0	0	0	0	1	0	1	0	0	0	0	0
OE9A019469	protein S	38	8	1	0	1	1	1	1	1	1	1	1	1	0	1	1	1	0	0	1	0	1	1	0	0	0	1	1	1	1	1	0	1	1	0	1	1	1	1	0	1	0	1	1	1	1	0	1
OE9A019560	-	10	0	0	1	0	0	0	0	0	0	0	0	0	0	0	0	0	1	0	0	1	0	0	0	0	0	0	0	0	0	0	1	1	0	0	0	0	0	0	0	0	0	0	0	0	0	0	0
OE9A019648	-	0	0	0	0	0	0	0	0	0	0	0	0	0	0	0	0	0	0	0	0	0	0	0	0	0	0	0	0	0	0	0	0	0	0	0	0	0	0	0	0	0	0	0	0	0	0	0	0
OE9A019676	-	51	10	1	1	1	1	1	1	1	1	1	1	1	1	1	1	1	1	1	1	1	1	1	1	1	1	1	1	1	1	1	1	1	1	1	1	1	1	1	1	1	1	1	1	1	1	1	1
OE9A019687	-	0	0	0	0	0	0	0	0	0	0	0	0	0	0	0	0	0	0	0	0	0	0	0	0	0	0	0	0	0	0	0	0	0	0	0	0	0	0	0	0	0	0	0	0	0	0	0	0
OE9A019710	-	17	6	1	0	0	0	0	1	0	0	0	1	1	0	1	1	1	0	0	0	0	0	0	0	1	1	0	0	1	0	1	1	0	1	0	0	0	0	0	1	1	1	0	0	1	0	0	1
OE9A019713	-	0	0	0	0	0	0	0	0	0	0	0	0	0	0	0	0	0	0	0	0	0	0	0	0	0	0	0	0	0	0	0	0	0	0	0	0	0	0	0	0	0	0	0	0	0	0	0	0
OE9A019714	-	11	8	1	0	1	0	0	1	1	1	0	1	1	1	0	0	1	1	0	0	0	0	0	0	1	1	0	0	0	0	1	1	1	0	0	0	0	0	0	0	0	1	1	0	0	0	0	0
OE9A019721	-	0	0	0	0	0	0	0	0	0	0	0	0	0	0	0	0	0	0	0	0	0	0	0	0	0	0	0	0	0	0	0	0	0	0	0	0	0	0	0	0	0	0	0	0	0	0	0	0
OE9A019871	-	29	7	0	1	1	0	1	1	1	1	0	0	0	0	1	1	1	0	0	0	1	0	0	0	0	1	0	0	1	0	1	1	1	1	0	1	1	0	1	1	1	1	1	1	1	1	1	1
OE9A019881	-	0	0	0	0	0	0	0	0	0	0	0	0	0	0	0	0	0	0	0	0	0	0	0	0	0	0	0	0	0	0	0	0	0	0	0	0	0	0	0	0	0	0	0	0	0	0	0	0
OE9A019999	-	12	5	0	0	0	0	0	0	1	0	0	0	1	0	0	0	1	0	0	0	0	1	1	1	0	0	0	0	0	0	1	1	0	0	1	0	0	1	0	0	0	1	1	0	0	0	0	0
OE9A020051	-	0	0	0	0	0	0	0	0	0	0	0	0	0	0	0	0	0	0	0	0	0	0	0	0	0	0	0	0	0	0	0	0	0	0	0	0	0	0	0	0	0	0	0	0	0	0	0	0
OE9A020216	CBL-interacting serine/threonine-protein kinase 5-like	14	9	1	0	0	0	1	1	1	1	0	0	0	0	1	0	1	0	0	0	0	0	0	0	1	1	0	0	0	0	1	1	0	0	0	0	0	0	1	0	1	1	1	1	1	0	0	0
OE9A020277	-	0	0	0	0	0	0	0	0	0	0	0	0	0	0	0	0	0	0	0	0	0	0	0	0	0	0	0	0	0	0	0	0	0	0	0	0	0	0	0	0	0	0	0	0	0	0	0	0
OE9A020282	-	9	3	1	0	0	0	0	0	0	0	0	0	0	0	0	0	0	0	0	1	0	1	0	1	0	0	1	1	0	0	0	0	0	0	0	0	0	0	0	0	1	0	1	0	1	0	0	0
OE9A020297	-	42	9	1	1	1	1	1	1	1	1	1	1	1	1	1	1	1	1	0	1	1	1	0	1	0	1	1	0	1	0	1	0	1	1	0	1	0	1	1	1	1	1	1	1	1	1	1	1
OE9A020406	-	0	0	0	0	0	0	0	0	0	0	0	0	0	0	0	0	0	0	0	0	0	0	0	0	0	0	0	0	0	0	0	0	0	0	0	0	0	0	0	0	0	0	0	0	0	0	0	0
OE9A020420	-	0	0	0	0	0	0	0	0	0	0	0	0	0	0	0	0	0	0	0	0	0	0	0	0	0	0	0	0	0	0	0	0	0	0	0	0	0	0	0	0	0	0	0	0	0	0	0	0
OE9A020444	-	0	0	0	0	0	0	0	0	0	0	0	0	0	0	0	0	0	0	0	0	0	0	0	0	0	0	0	0	0	0	0	0	0	0	0	0	0	0	0	0	0	0	0	0	0	0	0	0
OE9A020501	-	0	0	0	0	0	0	0	0	0	0	0	0	0	0	0	0	0	0	0	0	0	0	0	0	0	0	0	0	0	0	0	0	0	0	0	0	0	0	0	0	0	0	0	0	0	0	0	0
OE9A020515	-	0	0	0	0	0	0	0	0	0	0	0	0	0	0	0	0	0	0	0	0	0	0	0	0	0	0	0	0	0	0	0	0	0	0	0	0	0	0	0	0	0	0	0	0	0	0	0	0
OE9A020591	-	0	0	0	0	0	0	0	0	0	0	0	0	0	0	0	0	0	0	0	0	0	0	0	0	0	0	0	0	0	0	0	0	0	0	0	0	0	0	0	0	0	0	0	0	0	0	0	0
OE9A020622	-	0	0	0	0	0	0	0	0	0	0	0	0	0	0	0	0	0	0	0	0	0	0	0	0	0	0	0	0	0	0	0	0	0	0	0	0	0	0	0	0	0	0	0	0	0	0	0	0
OE9A020713	-	18	7	1	0	0	0	0	1	0	0	0	1	0	0	1	1	1	0	1	0	0	0	0	0	0	1	0	0	1	0	1	0	0	0	0	0	0	0	0	1	0	1	1	1	1	0	0	1
OE9A020733	-	0	0	0	0	0	0	0	0	0	0	0	0	0	0	0	0	0	0	0	0	0	0	0	0	0	0	0	0	0	0	0	0	0	0	0	0	0	0	0	0	0	0	0	0	0	0	0	0
OE9A020769	-	28	9	1	0	1	1	0	1	1	1	0	1	1	1	1	0	1	1	0	1	0	1	1	1	1	1	1	0	1	1	1	1	0	0	1	1	0	0	0	0	1	1	1	1	0	0	1	0
OE9A020773	-	0	0	0	0	0	0	0	0	0	0	0	0	0	0	0	0	0	0	0	0	0	0	0	0	0	0	0	0	0	0	0	0	0	0	0	0	0	0	0	0	0	0	0	0	0	0	0	0
OE9A020776	-	27	6	1	1	0	0	1	0	0	0	1	0	1	1	1	0	1	0	1	0	0	0	0	1	0	1	0	1	1	1	0	0	1	0	1	0	1	1	1	1	1	1	1	0	1	0	0	1
OE9A020816	-	21	3	0	1	0	0	0	1	0	0	0	1	0	0	0	0	1	1	0	0	1	0	0	0	1	0	0	0	0	0	1	1	1	0	0	1	0	0	1	1	0	0	1	0	0	0	0	1
OE9A020923	-	0	0	0	0	0	0	0	0	0	0	0	0	0	0	0	0	0	0	0	0	0	0	0	0	0	0	0	0	0	0	0	0	0	0	0	0	0	0	0	0	0	0	0	0	0	0	0	0
OE9A020960	-	21	9	1	0	1	0	0	1	1	1	0	1	1	1	1	1	1	0	0	0	0	0	0	0	1	1	0	0	1	0	1	1	0	0	0	0	0	0	1	0	1	1	1	1	1	0	1	1
OE9A020975	-	36	9	1	1	1	1	1	1	1	1	1	1	1	0	1	1	1	1	0	1	0	1	0	1	1	1	0	1	1	0	0	0	1	1	1	0	0	1	0	1	1	1	1	1	1	0	1	1
OE9A021000	-	3	0	0	0	0	0	0	0	0	0	0	1	0	0	0	0	0	0	0	0	1	0	0	0	0	1	0	0	0	0	0	0	0	0	0	0	0	0	0	0	0	0	0	0	0	0	0	0
OE9A021055	-	0	0	0	0	0	0	0	0	0	0	0	0	0	0	0	0	0	0	0	0	0	0	0	0	0	0	0	0	0	0	0	0	0	0	0	0	0	0	0	0	0	0	0	0	0	0	0	0
OE9A021275	-	0	0	0	0	0	0	0	0	0	0	0	0	0	0	0	0	0	0	0	0	0	0	0	0	0	0	0	0	0	0	0	0	0	0	0	0	0	0	0	0	0	0	0	0	0	0	0	0
OE9A021316	-	32	9	1	0	0	0	1	1	1	1	1	0	1	1	1	1	1	1	0	1	1	1	1	1	0	1	0	1	0	1	0	1	1	0	0	1	1	0	1	0	1	1	1	1	0	0	1	1
OE9A021514	-	0	0	0	0	0	0	0	0	0	0	0	0	0	0	0	0	0	0	0	0	0	0	0	0	0	0	0	0	0	0	0	0	0	0	0	0	0	0	0	0	0	0	0	0	0	0	0	0
OE9A021534	-	18	7	1	0	0	0	0	0	1	1	0	1	0	0	1	0	1	0	0	0	1	0	0	0	0	1	0	0	0	0	1	1	1	1	0	0	1	0	0	1	1	1	0	0	0	0	0	1
OE9A021619	-	28	3	0	1	0	0	1	0	0	0	0	1	1	0	1	1	0	0	1	1	1	0	0	0	1	1	0	0	1	0	1	1	1	1	0	0	0	1	0	1	1	0	1	1	1	1	1	0
OE9A021636	-	0	0	0	0	0	0	0	0	0	0	0	0	0	0	0	0	0	0	0	0	0	0	0	0	0	0	0	0	0	0	0	0	0	0	0	0	0	0	0	0	0	0	0	0	0	0	0	0
OE9A021739	-	28	5	0	1	1	1	0	1	0	0	0	1	0	0	1	0	1	0	0	1	0	0	1	1	0	1	0	1	1	1	0	0	1	0	0	0	0	1	1	0	1	0	1	1	1	1	0	1
OE9A021746	-	0	0	0	0	0	0	0	0	0	0	0	0	0	0	0	0	0	0	0	0	0	0	0	0	0	0	0	0	0	0	0	0	0	0	0	0	0	0	0	0	0	0	0	0	0	0	0	0
OE9A021792	cytochrome P450 76A2-like	32	8	1	0	0	1	0	1	1	1	1	1	0	1	1	0	1	1	0	1	1	1	0	1	0	1	1	0	0	1	0	0	1	0	1	1	1	0	1	1	1	0	1	0	1	0	0	1
OE9A021903	-	0	0	0	0	0	0	0	0	0	0	0	0	0	0	0	0	0	0	0	0	0	0	0	0	0	0	0	0	0	0	0	0	0	0	0	0	0	0	0	0	0	0	0	0	0	0	0	0
OE9A021966	-	25	9	1	1	1	0	1	1	1	1	0	1	1	1	1	0	1	0	1	0	1	1	0	0	0	1	1	0	0	0	1	0	1	0	1	0	0	0	0	1	1	1	1	1	1	0	1	0
OE9A021978	-	0	0	0	0	0	0	0	0	0	0	0	0	0	0	0	0	0	0	0	0	0	0	0	0	0	0	0	0	0	0	0	0	0	0	0	0	0	0	0	0	0	0	0	0	0	0	0	0
OE9A022040	-	18	5	1	0	0	0	0	1	1	1	0	0	1	1	1	1	0	1	1	0	0	0	0	0	0	1	0	0	1	0	1	0	0	1	0	1	1	0	1	0	0	0	0	0	0	1	0	1
OE9A022141	-	0	0	0	0	0	0	0	0	0	0	0	0	0	0	0	0	0	0	0	0	0	0	0	0	0	0	0	0	0	0	0	0	0	0	0	0	0	0	0	0	0	0	0	0	0	0	0	0
OE9A022143	-	14	5	1	0	0	1	0	1	1	1	0	1	0	0	0	0	1	1	0	0	1	0	0	0	1	0	1	0	0	0	0	0	1	0	0	0	0	0	0	0	1	0	0	0	1	0	1	0
OE9A022148	-	32	2	0	1	1	1	0	0	0	1	1	1	0	1	0	1	0	1	1	1	1	1	1	1	1	0	1	1	1	0	1	1	1	1	0	0	0	1	0	1	0	0	1	0	0	0	1	0
OE9A022197	-	17	7	1	0	0	1	0	1	0	0	0	1	1	0	1	0	1	1	0	0	0	0	0	0	0	1	1	1	0	1	0	1	0	0	1	0	0	1	0	1	1	1	1	0	0	0	0	0
OE9A022295	-	0	0	0	0	0	0	0	0	0	0	0	0	0	0	0	0	0	0	0	0	0	0	0	0	0	0	0	0	0	0	0	0	0	0	0	0	0	0	0	0	0	0	0	0	0	0	0	0
OE9A022363	-	0	0	0	0	0	0	0	0	0	0	0	0	0	0	0	0	0	0	0	0	0	0	0	0	0	0	0	0	0	0	0	0	0	0	0	0	0	0	0	0	0	0	0	0	0	0	0	0
OE9A022384	ethylene-responsive transcription factor 5-like	23	9	1	0	0	0	1	1	1	1	0	1	1	0	1	1	1	1	0	0	0	0	0	0	1	1	0	0	1	0	1	1	1	0	1	0	0	0	1	0	1	1	1	1	1	0	1	1
OE9A022503	-	0	0	0	0	0	0	0	0	0	0	0	0	0	0	0	0	0	0	0	0	0	0	0	0	0	0	0	0	0	0	0	0	0	0	0	0	0	0	0	0	0	0	0	0	0	0	0	0
OE9A022556	hypothetical protein F511_11065	14	8	1	1	1	0	0	1	0	1	0	0	0	0	1	0	1	1	0	0	1	0	0	0	0	1	0	0	0	0	0	1	1	0	0	1	0	0	0	1	0	1	1	0	0	0	0	0
OE9A022639	-	19	9	1	0	0	0	0	1	1	1	1	0	1	0	1	0	1	1	1	1	0	0	1	0	0	1	1	1	0	0	0	1	1	0	0	0	0	0	0	1	1	1	1	0	1	0	0	0
OE9A022640	-	32	8	1	0	1	0	1	1	1	1	0	1	0	1	1	1	1	1	0	1	0	0	0	0	1	1	0	1	1	0	1	1	0	1	0	1	1	0	1	0	1	1	0	1	1	1	0	1
OE9A022686	-	0	0	0	0	0	0	0	0	0	0	0	0	0	0	0	0	0	0	0	0	0	0	0	0	0	0	0	0	0	0	0	0	0	0	0	0	0	0	0	0	0	0	0	0	0	0	0	0
OE9A022705	-	0	0	0	0	0	0	0	0	0	0	0	0	0	0	0	0	0	0	0	0	0	0	0	0	0	0	0	0	0	0	0	0	0	0	0	0	0	0	0	0	0	0	0	0	0	0	0	0
OE9A022737	-	0	0	0	0	0	0	0	0	0	0	0	0	0	0	0	0	0	0	0	0	0	0	0	0	0	0	0	0	0	0	0	0	0	0	0	0	0	0	0	0	0	0	0	0	0	0	0	0
OE9A022788	-	0	0	0	0	0	0	0	0	0	0	0	0	0	0	0	0	0	0	0	0	0	0	0	0	0	0	0	0	0	0	0	0	0	0	0	0	0	0	0	0	0	0	0	0	0	0	0	0
OE9A022879	-	0	0	0	0	0	0	0	0	0	0	0	0	0	0	0	0	0	0	0	0	0	0	0	0	0	0	0	0	0	0	0	0	0	0	0	0	0	0	0	0	0	0	0	0	0	0	0	0
OE9A023170	-	40	9	1	1	1	0	0	1	1	1	0	1	1	1	1	1	1	1	1	1	1	0	0	1	1	1	0	0	1	1	1	1	1	1	1	1	1	1	0	1	1	1	1	0	0	1	1	1
OE9A023184	-	22	3	0	1	0	0	0	0	0	1	1	0	0	0	0	0	0	1	0	0	1	0	0	0	1	0	1	0	0	1	1	0	1	0	0	1	0	0	1	0	1	1	0	0	0	0	0	1
OE9A023223	cytochrome P450 94A1-like	11	8	1	0	0	0	0	1	0	1	0	1	0	0	1	0	1	1	0	0	0	0	0	0	1	1	0	0	0	0	0	1	0	0	0	0	0	0	0	1	1	1	1	0	0	0	1	0
OE9A023378	-	12	6	1	0	1	0	0	0	1	1	1	1	1	0	1	0	1	1	0	0	0	0	0	0	0	1	0	0	0	0	0	0	0	0	0	0	0	0	0	0	1	1	0	1	0	0	0	0
OE9A023389	-	0	0	0	0	0	0	0	0	0	0	0	0	0	0	0	0	0	0	0	0	0	0	0	0	0	0	0	0	0	0	0	0	0	0	0	0	0	0	0	0	0	0	0	0	0	0	0	0
OE9A023401	-	0	0	0	0	0	0	0	0	0	0	0	0	0	0	0	0	0	0	0	0	0	0	0	0	0	0	0	0	0	0	0	0	0	0	0	0	0	0	0	0	0	0	0	0	0	0	0	0
OE9A023526	uncharacterized protein LOC111371408	29	2	0	0	1	0	1	0	0	0	0	1	0	0	0	1	1	1	1	1	0	1	1	1	0	0	1	1	1	1	1	1	0	0	1	1	0	1	0	1	0	1	0	0	1	1	1	0
OE9A023605	-	0	0	0	0	0	0	0	0	0	0	0	0	0	0	0	0	0	0	0	0	0	0	0	0	0	0	0	0	0	0	0	0	0	0	0	0	0	0	0	0	0	0	0	0	0	0	0	0
OE9A023644	-	0	0	0	0	0	0	0	0	0	0	0	0	0	0	0	0	0	0	0	0	0	0	0	0	0	0	0	0	0	0	0	0	0	0	0	0	0	0	0	0	0	0	0	0	0	0	0	0
OE9A023740	-	25	7	1	0	0	0	1	1	1	1	0	1	1	0	1	1	1	0	1	0	0	0	0	0	0	1	0	0	1	0	1	0	1	1	0	0	1	0	1	0	1	1	0	0	1	1	0	1
OE9A023768	-	0	0	0	0	0	0	0	0	0	0	0	0	0	0	0	0	0	0	0	0	0	0	0	0	0	0	0	0	0	0	0	0	0	0	0	0	0	0	0	0	0	0	0	0	0	0	0	0
OE9A023769	-	24	9	1	0	1	0	1	1	1	1	0	1	0	1	1	0	1	1	0	0	1	0	0	0	1	1	0	0	0	0	1	1	1	0	0	1	0	0	0	1	1	1	1	1	1	0	0	0
OE9A023821	uncharacterized protein LOC111407909 isoform X5	5	5	1	0	0	0	0	1	0	0	0	0	0	0	1	0	0	0	0	0	0	0	0	0	1	1	0	0	0	0	1	1	0	0	0	0	0	0	0	1	0	0	1	0	0	0	0	0
OE9A023859	-	0	0	0	0	0	0	0	0	0	0	0	0	0	0	0	0	0	0	0	0	0	0	0	0	0	0	0	0	0	0	0	0	0	0	0	0	0	0	0	0	0	0	0	0	0	0	0	0
OE9A023880	exocyst complex component EXO70B1-like isoform X1	9	1	0	0	0	1	0	0	0	0	0	0	0	1	0	0	0	1	0	0	0	0	0	0	0	1	0	0	0	0	0	0	0	0	0	0	0	0	0	0	1	0	1	1	0	0	0	0
OE9A023909	probable LRR receptor-like serine/threonine-protein kinase At2g16250	13	5	1	0	0	0	0	1	0	1	1	0	1	0	0	0	0	1	0	0	0	1	0	0	1	0	1	0	0	1	0	1	0	0	0	0	0	1	0	0	0	1	1	1	0	0	0	0
OE9A023919	-	0	0	0	0	0	0	0	0	0	0	0	0	0	0	0	0	0	0	0	0	0	0	0	0	0	0	0	0	0	0	0	0	0	0	0	0	0	0	0	0	0	0	0	0	0	0	0	0
OE9A023950	-	0	0	0	0	0	0	0	0	0	0	0	0	0	0	0	0	0	0	0	0	0	0	0	0	0	0	0	0	0	0	0	0	0	0	0	0	0	0	0	0	0	0	0	0	0	0	0	0
OE9A024151	-	21	7	0	0	1	0	0	1	1	1	0	1	1	0	1	1	1	1	0	0	0	1	0	0	1	1	0	0	0	0	1	1	0	1	0	0	0	1	0	0	0	1	1	1	0	1	0	1
OE9A024205	-	13	7	1	0	0	0	1	1	1	1	0	1	0	1	0	0	1	0	0	0	0	0	0	0	1	1	0	0	0	0	0	1	0	0	0	1	0	0	0	0	1	0	1	0	0	0	0	0
OE9A024221	-	0	0	0	0	0	0	0	0	0	0	0	0	0	0	0	0	0	0	0	0	0	0	0	0	0	0	0	0	0	0	0	0	0	0	0	0	0	0	0	0	0	0	0	0	0	0	0	0
OE9A024254	-	18	8	1	0	0	0	0	1	1	1	0	1	1	1	1	1	1	1	0	0	0	0	0	0	1	1	0	0	1	0	1	1	0	0	0	0	0	0	1	0	0	1	1	0	1	0	1	1
OE9A024335	-	34	9	1	1	0	1	1	1	1	1	0	1	1	1	1	0	1	0	1	0	1	1	1	1	0	1	0	1	0	0	1	1	1	0	0	1	1	0	0	1	0	1	1	1	1	1	0	0
OE9A024358	-	0	0	0	0	0	0	0	0	0	0	0	0	0	0	0	0	0	0	0	0	0	0	0	0	0	0	0	0	0	0	0	0	0	0	0	0	0	0	0	0	0	0	0	0	0	0	0	0
OE9A024389	-	25	8	1	0	1	0	1	1	1	1	1	1	0	1	1	0	1	0	0	0	1	0	0	0	1	1	0	1	1	1	0	0	0	0	0	1	0	0	1	1	0	1	0	1	1	0	0	0
OE9A024438	-	10	7	1	0	0	0	0	1	1	1	0	0	1	0	1	0	1	0	0	0	1	0	0	0	0	1	0	0	0	0	0	1	1	0	0	0	0	0	0	1	1	0	0	0	0	0	0	0
OE9A024465	-	0	0	0	0	0	0	0	0	0	0	0	0	0	0	0	0	0	0	0	0	0	0	0	0	0	0	0	0	0	0	0	0	0	0	0	0	0	0	0	0	0	0	0	0	0	0	0	0
OE9A024467	-	45	9	1	1	1	0	1	1	1	1	1	1	0	1	1	1	1	1	1	1	1	1	1	1	0	1	0	1	1	0	1	1	1	1	1	1	1	1	1	1	1	1	1	1	1	1	1	1
OE9A024482	-	0	0	0	0	0	0	0	0	0	0	0	0	0	0	0	0	0	0	0	0	0	0	0	0	0	0	0	0	0	0	0	0	0	0	0	0	0	0	0	0	0	0	0	0	0	0	0	0
OE9A024593	-	0	0	0	0	0	0	0	0	0	0	0	0	0	0	0	0	0	0	0	0	0	0	0	0	0	0	0	0	0	0	0	0	0	0	0	0	0	0	0	0	0	0	0	0	0	0	0	0
OE9A024603	-	0	0	0	0	0	0	0	0	0	0	0	0	0	0	0	0	0	0	0	0	0	0	0	0	0	0	0	0	0	0	0	0	0	0	0	0	0	0	0	0	0	0	0	0	0	0	0	0
OE9A024705	-	0	0	0	0	0	0	0	0	0	0	0	0	0	0	0	0	0	0	0	0	0	0	0	0	0	0	0	0	0	0	0	0	0	0	0	0	0	0	0	0	0	0	0	0	0	0	0	0
OE9A024755	-	0	0	0	0	0	0	0	0	0	0	0	0	0	0	0	0	0	0	0	0	0	0	0	0	0	0	0	0	0	0	0	0	0	0	0	0	0	0	0	0	0	0	0	0	0	0	0	0
OE9A024817	-	2	4	0	0	0	0	0	1	0	1	0	0	0	0	1	0	0	1	0	0	1	0	0	0	0	0	0	0	0	0	0	0	0	0	0	0	0	0	0	0	0	0	1	0	0	0	0	0
OE9A024848	-	0	0	0	0	0	0	0	0	0	0	0	0	0	0	0	0	0	0	0	0	0	0	0	0	0	0	0	0	0	0	0	0	0	0	0	0	0	0	0	0	0	0	0	0	0	0	0	0
OE9A024909	-	0	1	0	0	0	0	0	0	0	0	0	0	0	0	0	0	0	0	0	0	0	0	0	0	0	0	0	0	0	0	0	0	0	0	0	0	0	0	0	0	0	1	0	0	0	0	0	0
OE9A024938	-	18	5	1	1	0	0	1	1	0	1	0	0	1	0	1	1	1	1	0	0	0	0	0	0	1	1	0	0	0	0	0	0	1	0	0	0	1	0	0	0	1	0	0	1	0	1	0	1
OE9A024993	-	35	6	0	1	0	0	1	1	0	0	1	1	1	1	1	1	1	1	0	0	1	1	0	1	0	1	1	1	1	0	1	0	1	0	1	1	0	1	0	1	1	1	1	0	0	0	1	1
OE9A025072	-	5	1	0	0	0	0	0	0	0	0	0	0	1	0	0	0	1	0	1	0	0	0	0	0	0	1	0	0	0	0	0	0	1	0	0	0	0	0	0	0	0	0	0	0	1	0	0	0
OE9A025164	-	0	0	0	0	0	0	0	0	0	0	0	0	0	0	0	0	0	0	0	0	0	0	0	0	0	0	0	0	0	0	0	0	0	0	0	0	0	0	0	0	0	0	0	0	0	0	0	0
OE9A025213	-	0	0	0	0	0	0	0	0	0	0	0	0	0	0	0	0	0	0	0	0	0	0	0	0	0	0	0	0	0	0	0	0	0	0	0	0	0	0	0	0	0	0	0	0	0	0	0	0
OE9A025538	late embryogenesis abundant protein D-34-like	13	1	0	1	0	1	0	0	0	0	0	1	1	0	0	0	0	1	0	0	0	1	1	0	0	1	1	0	0	0	0	1	0	0	0	0	0	0	0	1	0	0	1	0	0	0	1	0
OE9A025552	-	0	0	0	0	0	0	0	0	0	0	0	0	0	0	0	0	0	0	0	0	0	0	0	0	0	0	0	0	0	0	0	0	0	0	0	0	0	0	0	0	0	0	0	0	0	0	0	0
OE9A025613	serine carboxypeptidase II-3-like	27	3	1	0	1	0	0	0	0	0	0	1	0	1	0	0	0	1	1	1	1	0	0	1	1	0	0	1	0	1	0	0	1	1	0	0	1	0	0	1	0	0	1	0	1	1	0	1
OE9A025631	-	0	0	0	0	0	0	0	0	0	0	0	0	0	0	0	0	0	0	0	0	0	0	0	0	0	0	0	0	0	0	0	0	0	0	0	0	0	0	0	0	0	0	0	0	0	0	0	0
OE9A025767	-	10	6	1	0	1	0	0	1	0	1	0	1	1	0	1	0	1	1	0	0	0	0	0	0	0	0	0	0	0	0	1	0	0	0	0	0	0	0	0	1	1	1	0	0	0	0	0	0
OE9A025814	-	0	0	0	0	0	0	0	0	0	0	0	0	0	0	0	0	0	0	0	0	0	0	0	0	0	0	0	0	0	0	0	0	0	0	0	0	0	0	0	0	0	0	0	0	0	0	0	0
OE9A025845	-	0	0	0	0	0	0	0	0	0	0	0	0	0	0	0	0	0	0	0	0	0	0	0	0	0	0	0	0	0	0	0	0	0	0	0	0	0	0	0	0	0	0	0	0	0	0	0	0
OE9A025921	-	0	0	0	0	0	0	0	0	0	0	0	0	0	0	0	0	0	0	0	0	0	0	0	0	0	0	0	0	0	0	0	0	0	0	0	0	0	0	0	0	0	0	0	0	0	0	0	0
OE9A025990	-	12	1	0	0	1	0	0	0	0	0	0	0	0	1	0	0	0	0	0	0	0	1	0	0	0	0	1	1	0	1	0	0	0	0	1	0	0	0	0	1	0	0	1	0	1	0	0	0
OE9A026090	-	16	7	1	0	0	0	0	1	1	1	0	1	0	0	0	0	1	0	0	0	0	1	0	0	0	1	0	0	0	0	0	1	1	0	0	1	0	0	0	1	1	0	1	0	1	0	0	0
OE9A026127	-	0	0	0	0	0	0	0	0	0	0	0	0	0	0	0	0	0	0	0	0	0	0	0	0	0	0	0	0	0	0	0	0	0	0	0	0	0	0	0	0	0	0	0	0	0	0	0	0
OE9A026157	-	0	0	0	0	0	0	0	0	0	0	0	0	0	0	0	0	0	0	0	0	0	0	0	0	0	0	0	0	0	0	0	0	0	0	0	0	0	0	0	0	0	0	0	0	0	0	0	0
OE9A026283	-	25	1	0	0	1	0	0	0	0	1	1	1	1	0	0	1	0	1	0	1	0	0	1	0	1	0	1	0	1	0	0	1	0	1	1	0	1	0	0	1	0	0	0	1	1	1	0	0
OE9A026309	-	0	0	0	0	0	0	0	0	0	0	0	0	0	0	0	0	0	0	0	0	0	0	0	0	0	0	0	0	0	0	0	0	0	0	0	0	0	0	0	0	0	0	0	0	0	0	0	0
OE9A026342	-	38	9	1	1	1	0	1	1	1	1	0	1	1	1	1	1	1	0	1	1	1	0	1	1	1	1	1	1	1	0	1	0	1	1	0	1	1	0	0	1	1	1	1	1	1	1	0	1
OE9A026346	-	34	0	0	0	0	1	1	0	0	0	1	0	0	1	0	1	0	0	1	1	1	1	1	1	1	0	1	1	0	1	1	1	0	1	1	0	1	1	0	1	1	0	0	1	0	1	1	0
OE9A026462	-	0	0	0	0	0	0	0	0	0	0	0	0	0	0	0	0	0	0	0	0	0	0	0	0	0	0	0	0	0	0	0	0	0	0	0	0	0	0	0	0	0	0	0	0	0	0	0	0
OE9A026576	CBL-interacting serine/threonine-protein kinase 7-like	1	4	0	0	0	0	0	0	0	1	0	0	0	0	1	0	1	0	0	0	0	0	0	0	0	0	0	0	0	0	0	1	0	0	0	0	0	0	0	0	0	0	0	0	0	0	0	0
OE9A026622	-	0	0	0	0	0	0	0	0	0	0	0	0	0	0	0	0	0	0	0	0	0	0	0	0	0	0	0	0	0	0	0	0	0	0	0	0	0	0	0	0	0	0	0	0	0	0	0	0
OE9A026642	-	0	0	0	0	0	0	0	0	0	0	0	0	0	0	0	0	0	0	0	0	0	0	0	0	0	0	0	0	0	0	0	0	0	0	0	0	0	0	0	0	0	0	0	0	0	0	0	0
OE9A026753	-	21	9	1	0	1	0	1	1	1	1	0	1	0	1	1	0	1	1	1	0	0	0	0	0	0	1	0	0	0	0	1	1	1	0	0	1	0	0	1	0	1	1	1	1	0	1	1	1
OE9A026806	nuclear transcription factor Y subunit B-6-like	4	2	0	0	0	0	0	0	1	0	0	0	0	0	0	0	0	1	0	0	0	0	0	0	1	0	0	0	0	0	0	0	0	0	0	0	0	0	0	0	0	0	0	0	1	0	0	0
OE9A026852	-	40	9	1	1	0	1	1	1	1	1	1	1	1	1	1	1	1	1	1	1	0	1	0	1	0	1	1	1	0	0	1	1	1	1	1	1	1	1	1	1	1	1	1	1	0	1	1	0
OE9A026957	-	0	0	0	0	0	0	0	0	0	0	0	0	0	0	0	0	0	0	0	0	0	0	0	0	0	0	0	0	0	0	0	0	0	0	0	0	0	0	0	0	0	0	0	0	0	0	0	0
OE9A027015	uncharacterized protein LOC111382194	15	6	1	0	1	0	1	1	1	1	0	1	1	0	0	0	0	1	0	0	1	0	0	0	0	1	0	0	0	0	0	1	0	0	0	1	0	0	0	0	0	1	1	1	0	0	1	0
OE9A027061	-	7	3	0	0	0	0	0	1	0	0	0	1	0	0	1	0	0	1	0	0	0	0	0	0	0	1	0	0	0	0	0	1	1	0	0	0	0	0	0	0	0	1	0	1	0	0	0	0
OE9A027101	-	26	3	1	0	0	0	1	1	1	0	1	0	1	0	0	1	0	1	1	1	0	0	1	1	0	0	1	0	0	0	0	0	0	1	1	0	1	0	1	1	0	0	0	1	1	1	1	1
OE9A027122	-	0	0	0	0	0	0	0	0	0	0	0	0	0	0	0	0	0	0	0	0	0	0	0	0	0	0	0	0	0	0	0	0	0	0	0	0	0	0	0	0	0	0	0	0	0	0	0	0
OE9A027177	-	0	0	0	0	0	0	0	0	0	0	0	0	0	0	0	0	0	0	0	0	0	0	0	0	0	0	0	0	0	0	0	0	0	0	0	0	0	0	0	0	0	0	0	0	0	0	0	0
OE9A027189	-	0	1	0	0	0	0	0	0	0	0	0	0	0	0	0	0	0	0	0	0	0	0	0	0	0	0	0	0	0	0	0	0	0	0	0	0	0	0	0	0	0	1	0	0	0	0	0	0
OE9A027267	-	0	0	0	0	0	0	0	0	0	0	0	0	0	0	0	0	0	0	0	0	0	0	0	0	0	0	0	0	0	0	0	0	0	0	0	0	0	0	0	0	0	0	0	0	0	0	0	0
OE9A027276	-	20	9	1	0	1	0	1	1	1	1	0	1	1	0	1	1	1	1	0	0	0	0	0	0	1	1	0	0	0	0	0	0	1	1	1	0	1	0	1	0	1	1	1	0	1	0	0	1
OE9A027374	-	0	0	0	0	0	0	0	0	0	0	0	0	0	0	0	0	0	0	0	0	0	0	0	0	0	0	0	0	0	0	0	0	0	0	0	0	0	0	0	0	0	0	0	0	0	0	0	0
OE9A027462	-	0	0	0	0	0	0	0	0	0	0	0	0	0	0	0	0	0	0	0	0	0	0	0	0	0	0	0	0	0	0	0	0	0	0	0	0	0	0	0	0	0	0	0	0	0	0	0	0
OE9A027562	-	0	0	0	0	0	0	0	0	0	0	0	0	0	0	0	0	0	0	0	0	0	0	0	0	0	0	0	0	0	0	0	0	0	0	0	0	0	0	0	0	0	0	0	0	0	0	0	0
OE9A027584	CDT1-like protein a, chloroplastic	26	8	1	0	0	0	1	1	1	0	0	1	1	0	1	1	1	1	1	0	0	0	0	0	1	1	0	0	0	0	1	1	1	1	0	0	0	0	1	1	1	1	1	1	1	1	0	1
OE9A027591	-	0	0	0	0	0	0	0	0	0	0	0	0	0	0	0	0	0	0	0	0	0	0	0	0	0	0	0	0	0	0	0	0	0	0	0	0	0	0	0	0	0	0	0	0	0	0	0	0
OE9A027617	-	13	0	0	1	0	1	0	0	0	0	1	0	1	0	0	0	0	1	0	0	0	1	1	0	1	0	0	1	0	1	0	0	0	0	0	0	0	1	0	0	0	0	0	0	0	0	0	0
OE9A027654	-	0	0	0	0	0	0	0	0	0	0	0	0	0	0	0	0	0	0	0	0	0	0	0	0	0	0	0	0	0	0	0	0	0	0	0	0	0	0	0	0	0	0	0	0	0	0	0	0
OE9A027657	-	0	0	0	0	0	0	0	0	0	0	0	0	0	0	0	0	0	0	0	0	0	0	0	0	0	0	0	0	0	0	0	0	0	0	0	0	0	0	0	0	0	0	0	0	0	0	0	0
OE9A027713	-	0	0	0	0	0	0	0	0	0	0	0	0	0	0	0	0	0	0	0	0	0	0	0	0	0	0	0	0	0	0	0	0	0	0	0	0	0	0	0	0	0	0	0	0	0	0	0	0
OE9A027792	-	25	9	1	0	1	0	1	1	1	1	0	1	1	1	1	0	1	1	0	0	1	0	0	1	1	1	0	0	0	0	1	1	1	0	0	1	0	0	0	1	1	1	1	1	1	0	0	0
OE9A027798	-	0	0	0	0	0	0	0	0	0	0	0	0	0	0	0	0	0	0	0	0	0	0	0	0	0	0	0	0	0	0	0	0	0	0	0	0	0	0	0	0	0	0	0	0	0	0	0	0
OE9A027854	protein DETOXIFICATION 53	26	8	1	0	1	0	1	1	1	1	0	1	1	0	1	1	1	1	0	0	1	0	0	0	1	1	0	0	0	0	1	1	0	0	0	1	0	0	1	1	1	1	0	1	1	0	0	0
OE9A027864	-	1	0	0	0	0	0	0	0	0	0	0	0	0	0	0	0	0	0	0	1	0	0	0	0	0	0	0	0	0	0	0	0	0	0	0	0	0	0	0	0	0	0	0	0	0	0	0	0
OE9A028024	-	23	2	0	0	0	1	0	0	0	1	0	0	1	0	1	1	0	1	0	1	1	0	0	0	1	0	0	0	1	1	1	0	1	1	0	1	1	1	0	0	0	0	0	0	0	0	0	1
OE9A028058	-	9	3	0	0	1	0	0	0	1	0	0	0	1	1	0	0	1	1	0	0	1	0	0	0	0	1	0	0	0	0	0	0	1	0	0	0	0	0	0	0	1	0	0	0	0	0	0	0
OE9A028083	-	0	0	0	0	0	0	0	0	0	0	0	0	0	0	0	0	0	0	0	0	0	0	0	0	0	0	0	0	0	0	0	0	0	0	0	0	0	0	0	0	0	0	0	0	0	0	0	0
OE9A028092	-	0	0	0	0	0	0	0	0	0	0	0	0	0	0	0	0	0	0	0	0	0	0	0	0	0	0	0	0	0	0	0	0	0	0	0	0	0	0	0	0	0	0	0	0	0	0	0	0
OE9A028140	glycine-rich protein 5-like	16	2	0	0	0	0	0	0	0	0	0	0	0	1	0	0	0	0	1	1	0	0	1	1	1	1	1	1	0	1	1	1	0	0	1	0	0	1	0	0	0	1	1	0	1	0	0	0
OE9A028144	surfeit locus protein 2-like	16	6	1	0	1	0	0	1	0	1	0	1	0	0	1	1	1	0	0	0	0	0	0	0	0	1	0	0	1	0	1	0	0	1	0	1	1	0	1	0	0	1	0	0	0	1	0	1
OE9A028344	-	3	0	0	0	0	0	0	0	0	0	0	0	1	1	0	0	0	0	0	0	0	0	0	0	0	0	0	0	0	0	0	1	0	0	0	0	0	0	0	0	0	0	0	0	0	0	0	0
OE9A028364	-	31	8	1	1	0	1	0	1	0	1	0	1	1	1	1	0	1	1	1	1	1	1	0	0	1	1	0	0	1	0	1	1	1	0	0	1	0	0	0	1	1	1	1	0	1	1	0	1
OE9A028457	-	0	0	0	0	0	0	0	0	0	0	0	0	0	0	0	0	0	0	0	0	0	0	0	0	0	0	0	0	0	0	0	0	0	0	0	0	0	0	0	0	0	0	0	0	0	0	0	0
OE9A028479	-	7	7	1	0	0	0	0	1	1	0	0	1	0	1	1	0	0	1	0	0	0	0	0	0	1	1	0	0	0	0	1	0	0	0	0	0	0	0	0	0	0	1	1	0	1	0	1	0
OE9A028520	-	34	6	1	0	1	0	1	1	1	0	1	1	1	0	0	1	1	0	0	1	0	0	1	0	0	0	1	1	1	1	1	0	0	1	0	1	1	1	1	0	1	0	1	1	1	1	0	1
OE9A028540	-	23	2	0	1	1	0	0	0	0	1	0	0	1	0	1	1	0	1	0	1	1	0	0	0	0	0	0	0	1	1	1	0	1	1	1	0	1	0	0	0	0	0	0	0	0	1	1	1
OE9A028594	-	0	0	0	0	0	0	0	0	0	0	0	0	0	0	0	0	0	0	0	0	0	0	0	0	0	0	0	0	0	0	0	0	0	0	0	0	0	0	0	0	0	0	0	0	0	0	0	0
OE9A028649	-	0	0	0	0	0	0	0	0	0	0	0	0	0	0	0	0	0	0	0	0	0	0	0	0	0	0	0	0	0	0	0	0	0	0	0	0	0	0	0	0	0	0	0	0	0	0	0	0
OE9A028700	-	37	6	0	0	1	0	0	1	0	1	0	0	1	0	1	1	1	1	0	1	1	1	1	1	1	0	1	1	1	1	1	1	0	1	1	0	1	1	1	1	1	0	1	1	1	1	1	1
OE9A028803	-	0	0	0	0	0	0	0	0	0	0	0	0	0	0	0	0	0	0	0	0	0	0	0	0	0	0	0	0	0	0	0	0	0	0	0	0	0	0	0	0	0	0	0	0	0	0	0	0
OE9A028809	-	29	9	1	1	1	0	1	1	1	1	0	0	0	0	1	1	1	0	0	0	1	0	0	0	0	0	0	0	1	0	1	1	1	1	0	1	1	0	1	1	0	1	1	1	1	1	1	1
OE9A028814	-	22	4	0	1	0	0	0	1	1	0	0	1	1	1	1	1	0	1	0	0	1	0	0	0	0	1	1	0	0	1	0	0	0	0	0	0	0	0	0	1	1	1	0	1	1	0	0	0
OE9A028850	-	0	0	0	0	0	0	0	0	0	0	0	0	0	0	0	0	0	0	0	0	0	0	0	0	0	0	0	0	0	0	0	0	0	0	0	0	0	0	0	0	0	0	0	0	0	0	0	0
OE9A028901	-	0	0	0	0	0	0	0	0	0	0	0	0	0	0	0	0	0	0	0	0	0	0	0	0	0	0	0	0	0	0	0	0	0	0	0	0	0	0	0	0	0	0	0	0	0	0	0	0
OE9A028961	-	24	2	0	1	0	0	0	0	1	0	1	0	0	1	0	1	0	0	1	0	0	1	0	0	0	0	0	0	1	0	0	1	0	1	1	1	1	0	1	1	0	0	0	1	0	1	0	1
OE9A029000	-	0	1	0	0	0	0	0	0	0	0	0	0	0	0	0	0	0	0	0	0	0	0	0	0	0	0	0	0	0	0	0	0	0	0	0	0	0	0	0	0	0	1	0	0	0	0	0	0
OE9A029189	-	0	1	0	0	0	0	0	0	0	0	0	0	0	0	0	0	0	0	0	0	0	0	0	0	0	0	0	0	0	0	0	0	0	0	0	0	0	0	0	0	0	1	0	0	0	0	0	0
OE9A029200	-	9	5	1	0	0	0	0	1	0	1	0	0	0	0	1	0	0	0	0	0	0	0	0	0	0	1	1	0	0	0	0	0	1	0	1	0	0	0	1	0	0	0	0	0	1	0	0	1
OE9A029267	-	0	0	0	0	0	0	0	0	0	0	0	0	0	0	0	0	0	0	0	0	0	0	0	0	0	0	0	0	0	0	0	0	0	0	0	0	0	0	0	0	0	0	0	0	0	0	0	0
OE9A029281	-	0	0	0	0	0	0	0	0	0	0	0	0	0	0	0	0	0	0	0	0	0	0	0	0	0	0	0	0	0	0	0	0	0	0	0	0	0	0	0	0	0	0	0	0	0	0	0	0
OE9A029424	-	39	9	1	1	0	0	1	1	1	1	1	1	1	1	1	0	1	1	1	1	1	1	0	1	1	1	1	0	1	0	1	1	1	0	0	1	1	1	0	1	1	1	1	1	1	1	1	0
OE9A029457	germin-like protein 9-3	15	7	1	0	0	0	1	1	1	0	0	1	1	0	1	0	1	1	1	0	0	0	0	0	1	1	0	0	0	0	0	1	0	0	0	0	0	0	0	1	1	0	1	0	0	0	1	0
OE9A029495	-	0	0	0	0	0	0	0	0	0	0	0	0	0	0	0	0	0	0	0	0	0	0	0	0	0	0	0	0	0	0	0	0	0	0	0	0	0	0	0	0	0	0	0	0	0	0	0	0
OE9A029634	-	0	0	0	0	0	0	0	0	0	0	0	0	0	0	0	0	0	0	0	0	0	0	0	0	0	0	0	0	0	0	0	0	0	0	0	0	0	0	0	0	0	0	0	0	0	0	0	0
OE9A029721	-	20	9	1	0	0	0	0	1	1	1	0	1	1	1	1	0	1	1	1	0	1	0	1	0	0	1	0	0	0	0	0	1	1	0	0	1	0	0	0	1	1	1	1	0	1	0	1	0
OE9A029723	-	0	0	0	0	0	0	0	0	0	0	0	0	0	0	0	0	0	0	0	0	0	0	0	0	0	0	0	0	0	0	0	0	0	0	0	0	0	0	0	0	0	0	0	0	0	0	0	0
OE9A029750	PREDICTED: subtilisin-like protease SBT5.3	25	9	1	0	0	0	1	1	1	1	0	1	1	1	1	0	1	0	0	0	0	0	0	1	1	1	0	1	0	0	1	1	1	0	1	1	0	1	0	1	1	1	1	0	0	1	0	0
OE9A029813	-	13	5	0	0	0	0	0	1	1	0	0	0	0	0	1	0	0	1	0	0	0	0	0	0	1	0	0	0	1	0	1	1	0	0	0	1	1	0	1	0	0	1	0	0	0	1	0	1
OE9A029866	-	0	0	0	0	0	0	0	0	0	0	0	0	0	0	0	0	0	0	0	0	0	0	0	0	0	0	0	0	0	0	0	0	0	0	0	0	0	0	0	0	0	0	0	0	0	0	0	0
OE9A029898	-	17	5	1	1	0	0	1	1	0	1	0	0	0	0	1	1	1	1	0	0	0	0	0	0	1	1	0	0	0	0	0	1	1	0	0	0	1	0	0	0	1	0	0	1	0	1	0	1
OE9A030136	-	0	0	0	0	0	0	0	0	0	0	0	0	0	0	0	0	0	0	0	0	0	0	0	0	0	0	0	0	0	0	0	0	0	0	0	0	0	0	0	0	0	0	0	0	0	0	0	0
OE9A030137	-	0	0	0	0	0	0	0	0	0	0	0	0	0	0	0	0	0	0	0	0	0	0	0	0	0	0	0	0	0	0	0	0	0	0	0	0	0	0	0	0	0	0	0	0	0	0	0	0
OE9A030147	-	22	9	1	1	0	0	1	1	1	1	0	1	1	1	1	1	1	1	1	0	0	0	0	0	1	1	0	0	0	0	1	1	1	1	0	0	0	0	0	0	1	1	1	1	1	0	0	0
OE9A030237	-	19	7	1	0	0	0	0	1	1	1	0	1	1	1	0	0	1	1	0	0	0	0	0	0	1	1	0	0	0	1	0	1	1	0	0	1	0	0	0	1	0	1	0	0	0	0	1	0
OE9A030301	unnamed protein product	18	7	1	1	1	0	0	1	1	1	0	1	0	0	0	0	1	0	1	0	0	0	0	0	1	1	0	0	0	0	1	1	1	0	0	1	0	0	0	0	1	1	0	0	1	0	0	0
OE9A030326	-	24	9	1	0	0	1	0	1	1	1	1	1	1	1	1	0	1	1	0	1	1	1	0	0	0	1	1	1	0	0	0	1	0	0	0	0	0	1	0	1	1	1	1	1	0	0	0	0
OE9A030328	-	0	0	0	0	0	0	0	0	0	0	0	0	0	0	0	0	0	0	0	0	0	0	0	0	0	0	0	0	0	0	0	0	0	0	0	0	0	0	0	0	0	0	0	0	0	0	0	0
OE9A030338	-	0	0	0	0	0	0	0	0	0	0	0	0	0	0	0	0	0	0	0	0	0	0	0	0	0	0	0	0	0	0	0	0	0	0	0	0	0	0	0	0	0	0	0	0	0	0	0	0
OE9A030357	phosphatidylinositol transfer protein 3-like	26	4	1	0	0	1	0	0	0	1	0	0	0	0	1	0	1	0	0	1	0	1	1	1	1	0	0	0	1	1	1	0	0	1	1	1	1	0	1	0	1	0	0	1	1	1	1	1
OE9A030422	-	0	0	0	0	0	0	0	0	0	0	0	0	0	0	0	0	0	0	0	0	0	0	0	0	0	0	0	0	0	0	0	0	0	0	0	0	0	0	0	0	0	0	0	0	0	0	0	0
OE9A030489	-	0	0	0	0	0	0	0	0	0	0	0	0	0	0	0	0	0	0	0	0	0	0	0	0	0	0	0	0	0	0	0	0	0	0	0	0	0	0	0	0	0	0	0	0	0	0	0	0
OE9A030507	-	0	0	0	0	0	0	0	0	0	0	0	0	0	0	0	0	0	0	0	0	0	0	0	0	0	0	0	0	0	0	0	0	0	0	0	0	0	0	0	0	0	0	0	0	0	0	0	0
OE9A030637	-	0	0	0	0	0	0	0	0	0	0	0	0	0	0	0	0	0	0	0	0	0	0	0	0	0	0	0	0	0	0	0	0	0	0	0	0	0	0	0	0	0	0	0	0	0	0	0	0
OE9A030687	-	30	3	0	1	1	1	0	0	0	1	1	0	1	1	1	1	1	1	0	1	0	0	0	0	1	0	0	1	1	1	1	1	0	1	1	1	1	0	1	0	0	0	0	0	1	1	0	1
OE9A030690	-	18	0	0	0	1	0	0	0	0	0	0	0	1	0	0	1	0	0	0	0	1	0	0	0	1	1	0	0	1	0	1	0	1	0	1	0	0	0	0	1	1	0	0	0	0	1	0	1
OE9A030782	-	0	0	0	0	0	0	0	0	0	0	0	0	0	0	0	0	0	0	0	0	0	0	0	0	0	0	0	0	0	0	0	0	0	0	0	0	0	0	0	0	0	0	0	0	0	0	0	0
OE9A030827	-	0	0	0	0	0	0	0	0	0	0	0	0	0	0	0	0	0	0	0	0	0	0	0	0	0	0	0	0	0	0	0	0	0	0	0	0	0	0	0	0	0	0	0	0	0	0	0	0
OE9A030834	-	0	0	0	0	0	0	0	0	0	0	0	0	0	0	0	0	0	0	0	0	0	0	0	0	0	0	0	0	0	0	0	0	0	0	0	0	0	0	0	0	0	0	0	0	0	0	0	0
OE9A030861	-	31	9	1	0	1	1	1	1	1	1	0	1	1	0	1	1	1	0	0	1	1	1	0	0	1	1	0	1	1	0	1	1	1	1	0	1	0	1	0	0	0	1	1	1	1	0	0	1
OE9A030875	-	0	0	0	0	0	0	0	0	0	0	0	0	0	0	0	0	0	0	0	0	0	0	0	0	0	0	0	0	0	0	0	0	0	0	0	0	0	0	0	0	0	0	0	0	0	0	0	0
OE9A030885	-	17	2	1	0	0	0	0	1	0	0	0	1	0	1	0	1	0	1	1	0	0	0	0	0	1	0	0	0	0	0	1	1	0	1	0	0	0	0	1	0	1	0	0	0	0	1	0	1
OE9A030887	-	0	0	0	0	0	0	0	0	0	0	0	0	0	0	0	0	0	0	0	0	0	0	0	0	0	0	0	0	0	0	0	0	0	0	0	0	0	0	0	0	0	0	0	0	0	0	0	0
OE9A030910	-	0	0	0	0	0	0	0	0	0	0	0	0	0	0	0	0	0	0	0	0	0	0	0	0	0	0	0	0	0	0	0	0	0	0	0	0	0	0	0	0	0	0	0	0	0	0	0	0
OE9A030983	-	0	0	0	0	0	0	0	0	0	0	0	0	0	0	0	0	0	0	0	0	0	0	0	0	0	0	0	0	0	0	0	0	0	0	0	0	0	0	0	0	0	0	0	0	0	0	0	0
OE9A030986	-	33	5	1	1	0	1	0	0	1	1	0	1	1	1	0	0	1	1	0	1	1	0	1	1	0	1	1	1	0	1	0	1	1	1	0	1	1	0	1	1	1	0	1	0	1	1	0	0
OE9A031194	-	0	0	0	0	0	0	0	0	0	0	0	0	0	0	0	0	0	0	0	0	0	0	0	0	0	0	0	0	0	0	0	0	0	0	0	0	0	0	0	0	0	0	0	0	0	0	0	0
OE9A031196	-	0	0	0	0	0	0	0	0	0	0	0	0	0	0	0	0	0	0	0	0	0	0	0	0	0	0	0	0	0	0	0	0	0	0	0	0	0	0	0	0	0	0	0	0	0	0	0	0
OE9A031240	general substrate transporter	0	0	0	0	0	0	0	0	0	0	0	0	0	0	0	0	0	0	0	0	0	0	0	0	0	0	0	0	0	0	0	0	0	0	0	0	0	0	0	0	0	0	0	0	0	0	0	0
OE9A031306	-	0	0	0	0	0	0	0	0	0	0	0	0	0	0	0	0	0	0	0	0	0	0	0	0	0	0	0	0	0	0	0	0	0	0	0	0	0	0	0	0	0	0	0	0	0	0	0	0
OE9A031309	-	11	2	0	0	0	0	1	0	1	0	0	1	0	0	0	1	1	0	0	1	1	0	0	0	0	0	0	1	0	0	0	0	0	0	0	0	0	0	0	1	0	0	0	0	0	0	0	0
OE9A031356	-	24	7	1	0	1	1	1	1	0	1	1	0	0	1	0	1	1	1	1	1	0	1	1	0	0	1	0	0	1	0	1	1	0	1	1	0	0	1	0	0	0	1	1	0	0	0	1	0
OE9A031456	-	0	0	0	0	0	0	0	0	0	0	0	0	0	0	0	0	0	0	0	0	0	0	0	0	0	0	0	0	0	0	0	0	0	0	0	0	0	0	0	0	0	0	0	0	0	0	0	0
OE9A031497	-	0	0	0	0	0	0	0	0	0	0	0	0	0	0	0	0	0	0	0	0	0	0	0	0	0	0	0	0	0	0	0	0	0	0	0	0	0	0	0	0	0	0	0	0	0	0	0	0
OE9A031588	-	19	3	0	1	0	0	0	0	1	0	0	1	1	0	0	0	1	1	1	0	1	0	0	1	1	0	0	1	0	1	0	0	1	0	0	0	0	0	1	0	0	0	1	0	1	0	0	0
OE9A031600	-	0	0	0	0	0	0	0	0	0	0	0	0	0	0	0	0	0	0	0	0	0	0	0	0	0	0	0	0	0	0	0	0	0	0	0	0	0	0	0	0	0	0	0	0	0	0	0	0
OE9A031615	-	0	0	0	0	0	0	0	0	0	0	0	0	0	0	0	0	0	0	0	0	0	0	0	0	0	0	0	0	0	0	0	0	0	0	0	0	0	0	0	0	0	0	0	0	0	0	0	0
OE9A031652	-	0	0	0	0	0	0	0	0	0	0	0	0	0	0	0	0	0	0	0	0	0	0	0	0	0	0	0	0	0	0	0	0	0	0	0	0	0	0	0	0	0	0	0	0	0	0	0	0
OE9A031715	-	0	0	0	0	0	0	0	0	0	0	0	0	0	0	0	0	0	0	0	0	0	0	0	0	0	0	0	0	0	0	0	0	0	0	0	0	0	0	0	0	0	0	0	0	0	0	0	0
OE9A031794	-	0	0	0	0	0	0	0	0	0	0	0	0	0	0	0	0	0	0	0	0	0	0	0	0	0	0	0	0	0	0	0	0	0	0	0	0	0	0	0	0	0	0	0	0	0	0	0	0
OE9A031841	-	16	8	1	0	0	0	1	1	1	1	0	0	0	0	1	0	1	1	0	0	0	0	0	0	0	1	0	0	1	0	0	0	0	1	0	0	0	0	1	1	1	1	0	1	1	1	0	1
OE9A031845	-	45	9	1	1	1	1	1	1	1	1	1	1	1	1	1	1	1	1	0	1	1	0	0	1	1	1	0	1	1	1	1	1	1	1	0	1	1	1	1	1	1	1	1	1	1	1	1	1
OE9A031918	-	0	0	0	0	0	0	0	0	0	0	0	0	0	0	0	0	0	0	0	0	0	0	0	0	0	0	0	0	0	0	0	0	0	0	0	0	0	0	0	0	0	0	0	0	0	0	0	0
OE9A032006	brassinosteroid LRR receptor kinase-like isoform X1	22	6	0	0	0	1	0	1	1	1	0	0	1	0	1	1	0	1	1	0	1	0	0	0	0	0	0	1	1	0	1	1	0	0	1	0	0	0	0	1	1	1	0	0	0	1	0	1
OE9A032150	-	0	0	0	0	0	0	0	0	0	0	0	0	0	0	0	0	0	0	0	0	0	0	0	0	0	0	0	0	0	0	0	0	0	0	0	0	0	0	0	0	0	0	0	0	0	0	0	0
OE9A032224	-	0	0	0	0	0	0	0	0	0	0	0	0	0	0	0	0	0	0	0	0	0	0	0	0	0	0	0	0	0	0	0	0	0	0	0	0	0	0	0	0	0	0	0	0	0	0	0	0
OE9A032246	-	0	0	0	0	0	0	0	0	0	0	0	0	0	0	0	0	0	0	0	0	0	0	0	0	0	0	0	0	0	0	0	0	0	0	0	0	0	0	0	0	0	0	0	0	0	0	0	0
OE9A032389	-	10	0	0	0	0	0	0	0	0	0	0	1	0	0	0	0	0	1	1	0	1	0	0	0	1	1	0	0	0	0	0	0	0	0	0	0	0	0	0	1	1	0	0	0	0	0	0	0
OE9A032435	-	25	9	1	0	0	0	0	1	1	1	0	1	1	1	1	0	1	1	0	0	1	1	1	0	0	1	1	0	0	0	1	1	1	0	0	0	0	0	1	0	1	1	1	1	1	0	0	0
OE9A032561	-	0	0	0	0	0	0	0	0	0	0	0	0	0	0	0	0	0	0	0	0	0	0	0	0	0	0	0	0	0	0	0	0	0	0	0	0	0	0	0	0	0	0	0	0	0	0	0	0
OE9A032661	-	0	0	0	0	0	0	0	0	0	0	0	0	0	0	0	0	0	0	0	0	0	0	0	0	0	0	0	0	0	0	0	0	0	0	0	0	0	0	0	0	0	0	0	0	0	0	0	0
OE9A032662	-	2	1	0	0	0	0	0	0	0	0	0	0	0	0	0	0	0	0	0	0	0	0	0	0	1	0	0	1	0	0	0	0	0	0	0	0	0	0	0	0	0	0	0	0	0	0	0	0
OE9A032706	-	15	5	0	0	1	1	0	1	0	1	1	0	0	0	1	0	0	1	0	1	1	1	0	1	1	0	0	0	1	0	0	1	0	0	0	0	0	1	0	1	0	1	0	0	0	0	0	0
OE9A032721	-	0	0	0	0	0	0	0	0	0	0	0	0	0	0	0	0	0	0	0	0	0	0	0	0	0	0	0	0	0	0	0	0	0	0	0	0	0	0	0	0	0	0	0	0	0	0	0	0
OE9A032816	-	0	0	0	0	0	0	0	0	0	0	0	0	0	0	0	0	0	0	0	0	0	0	0	0	0	0	0	0	0	0	0	0	0	0	0	0	0	0	0	0	0	0	0	0	0	0	0	0
OE9A032835	-	0	0	0	0	0	0	0	0	0	0	0	0	0	0	0	0	0	0	0	0	0	0	0	0	0	0	0	0	0	0	0	0	0	0	0	0	0	0	0	0	0	0	0	0	0	0	0	0
OE9A032857	-	0	0	0	0	0	0	0	0	0	0	0	0	0	0	0	0	0	0	0	0	0	0	0	0	0	0	0	0	0	0	0	0	0	0	0	0	0	0	0	0	0	0	0	0	0	0	0	0
OE9A032917	-	0	0	0	0	0	0	0	0	0	0	0	0	0	0	0	0	0	0	0	0	0	0	0	0	0	0	0	0	0	0	0	0	0	0	0	0	0	0	0	0	0	0	0	0	0	0	0	0
OE9A033024	-	0	0	0	0	0	0	0	0	0	0	0	0	0	0	0	0	0	0	0	0	0	0	0	0	0	0	0	0	0	0	0	0	0	0	0	0	0	0	0	0	0	0	0	0	0	0	0	0
OE9A033035	-	8	8	1	0	0	0	0	1	1	1	0	1	1	0	0	0	1	0	0	0	0	0	0	0	0	1	0	0	0	0	1	0	1	0	0	0	0	0	0	0	1	1	1	0	0	0	0	0
OE9A033045	-	0	0	0	0	0	0	0	0	0	0	0	0	0	0	0	0	0	0	0	0	0	0	0	0	0	0	0	0	0	0	0	0	0	0	0	0	0	0	0	0	0	0	0	0	0	0	0	0
OE9A033054	-	31	7	1	0	1	0	1	0	1	0	0	1	1	1	1	1	1	0	1	0	0	1	0	0	0	1	1	1	1	0	1	0	1	0	1	0	1	0	1	1	1	1	1	1	1	1	0	1
OE9A033092	-	0	0	0	0	0	0	0	0	0	0	0	0	0	0	0	0	0	0	0	0	0	0	0	0	0	0	0	0	0	0	0	0	0	0	0	0	0	0	0	0	0	0	0	0	0	0	0	0
OE9A033179	-	0	0	0	0	0	0	0	0	0	0	0	0	0	0	0	0	0	0	0	0	0	0	0	0	0	0	0	0	0	0	0	0	0	0	0	0	0	0	0	0	0	0	0	0	0	0	0	0
OE9A033196	-	0	0	0	0	0	0	0	0	0	0	0	0	0	0	0	0	0	0	0	0	0	0	0	0	0	0	0	0	0	0	0	0	0	0	0	0	0	0	0	0	0	0	0	0	0	0	0	0
OE9A033197	-	0	0	0	0	0	0	0	0	0	0	0	0	0	0	0	0	0	0	0	0	0	0	0	0	0	0	0	0	0	0	0	0	0	0	0	0	0	0	0	0	0	0	0	0	0	0	0	0
OE9A033229	protein ABHD17C-like isoform X2	26	6	1	0	0	0	1	1	1	1	0	1	1	0	1	0	1	1	1	0	0	0	0	0	0	1	0	0	1	0	1	0	1	1	0	1	1	0	1	0	1	0	0	0	1	1	0	1
OE9A033263	-	26	9	1	1	0	0	1	1	1	1	0	0	1	0	1	1	1	1	0	0	0	0	0	0	1	1	0	0	0	0	1	1	1	0	0	1	0	0	1	1	1	1	1	1	1	1	0	1
OE9A033462	-	24	9	1	0	1	0	0	1	1	1	0	0	1	0	1	0	1	1	1	0	1	0	0	0	1	1	0	0	0	0	0	1	1	1	0	0	0	0	1	1	1	1	1	0	1	1	1	1
OE9A033568	-	0	0	0	0	0	0	0	0	0	0	0	0	0	0	0	0	0	0	0	0	0	0	0	0	0	0	0	0	0	0	0	0	0	0	0	0	0	0	0	0	0	0	0	0	0	0	0	0
OE9A033581	-	21	2	0	0	1	0	1	0	0	1	0	1	1	0	0	1	0	0	0	0	1	0	0	0	1	1	0	0	0	0	0	0	1	0	0	1	1	0	0	1	0	0	1	1	0	1	0	0
OE9A033654	-	0	0	0	0	0	0	0	0	0	0	0	0	0	0	0	0	0	0	0	0	0	0	0	0	0	0	0	0	0	0	0	0	0	0	0	0	0	0	0	0	0	0	0	0	0	0	0	0
OE9A033669	-	0	0	0	0	0	0	0	0	0	0	0	0	0	0	0	0	0	0	0	0	0	0	0	0	0	0	0	0	0	0	0	0	0	0	0	0	0	0	0	0	0	0	0	0	0	0	0	0
OE9A033816	-	17	8	1	0	0	0	0	1	1	1	0	1	1	1	1	1	1	0	0	0	0	0	0	0	1	1	0	0	1	0	1	1	0	0	0	0	0	0	1	0	0	1	1	0	1	0	1	1
OE9A033829	-	31	9	1	1	0	0	1	1	1	1	0	0	1	1	1	1	1	0	0	0	1	0	0	0	1	1	0	0	1	0	0	1	1	1	0	1	1	0	1	1	1	1	1	1	1	1	1	1
OE9A033864	-	36	9	1	0	1	1	1	1	1	1	1	1	1	1	1	1	1	1	1	0	0	0	0	1	0	1	0	1	0	1	1	0	1	0	1	1	0	0	1	0	1	1	1	1	1	1	1	1
OE9A034002	-	0	0	0	0	0	0	0	0	0	0	0	0	0	0	0	0	0	0	0	0	0	0	0	0	0	0	0	0	0	0	0	0	0	0	0	0	0	0	0	0	0	0	0	0	0	0	0	0
OE9A034048	-	14	6	1	0	0	0	0	1	1	1	0	0	0	1	1	0	0	1	0	0	1	1	0	0	1	1	1	0	0	1	0	1	0	0	0	1	0	0	0	0	0	0	0	0	0	0	0	0
OE9A034168	-	0	0	0	0	0	0	0	0	0	0	0	0	0	0	0	0	0	0	0	0	0	0	0	0	0	0	0	0	0	0	0	0	0	0	0	0	0	0	0	0	0	0	0	0	0	0	0	0
OE9A034210	-	3	4	0	0	0	0	0	0	0	0	1	0	0	0	0	0	1	1	0	0	0	0	0	0	1	1	0	0	0	0	0	0	0	0	0	0	0	0	0	0	0	1	1	0	0	0	0	0
OE9A034251	-	0	0	0	0	0	0	0	0	0	0	0	0	0	0	0	0	0	0	0	0	0	0	0	0	0	0	0	0	0	0	0	0	0	0	0	0	0	0	0	0	0	0	0	0	0	0	0	0
OE9A034268	-	0	0	0	0	0	0	0	0	0	0	0	0	0	0	0	0	0	0	0	0	0	0	0	0	0	0	0	0	0	0	0	0	0	0	0	0	0	0	0	0	0	0	0	0	0	0	0	0
OE9A034283	-	0	0	0	0	0	0	0	0	0	0	0	0	0	0	0	0	0	0	0	0	0	0	0	0	0	0	0	0	0	0	0	0	0	0	0	0	0	0	0	0	0	0	0	0	0	0	0	0
OE9A034343	-	4	3	1	0	0	0	1	1	1	0	0	1	0	0	0	0	0	0	0	0	0	0	0	0	1	0	0	0	0	0	0	0	0	0	0	0	0	0	0	0	0	0	0	0	0	0	0	0
OE9A034365	-	16	7	1	0	0	0	0	1	1	0	0	1	0	1	1	0	1	1	0	0	0	0	0	0	0	1	0	0	0	0	1	1	0	0	0	1	0	0	1	0	1	1	0	0	1	0	0	1
OE9A034439	-	44	9	1	1	1	1	1	1	1	1	1	1	1	1	1	1	1	1	1	1	1	1	1	0	0	1	1	1	1	0	1	1	1	1	0	1	1	1	1	0	1	1	1	1	1	1	1	1
OE9A034503	-	24	4	0	0	0	0	1	0	1	0	1	1	1	1	0	1	1	1	0	0	0	0	1	0	0	0	1	0	1	0	0	1	0	0	0	0	1	0	0	1	0	1	1	0	0	1	0	1
OE9A034544	-	28	7	1	1	1	1	0	0	0	1	0	1	1	0	1	1	1	1	1	1	1	1	0	0	1	1	0	0	1	0	1	1	1	1	0	0	0	1	0	1	1	1	1	0	0	0	0	0
OE9A034611	-	0	0	0	0	0	0	0	0	0	0	0	0	0	0	0	0	0	0	0	0	0	0	0	0	0	0	0	0	0	0	0	0	0	0	0	0	0	0	0	0	0	0	0	0	0	0	0	0
OE9A034663	-	0	0	0	0	0	0	0	0	0	0	0	0	0	0	0	0	0	0	0	0	0	0	0	0	0	0	0	0	0	0	0	0	0	0	0	0	0	0	0	0	0	0	0	0	0	0	0	0
OE9A034687	-	2	1	0	0	0	0	0	0	0	0	0	0	0	0	0	0	0	1	0	0	0	0	0	0	0	0	0	0	0	0	0	0	0	0	0	0	0	0	0	0	0	0	0	0	0	0	0	0
OE9A034723	-	0	0	0	0	0	0	0	0	0	0	0	0	0	0	0	0	0	0	0	0	0	0	0	0	0	0	0	0	0	0	0	0	0	0	0	0	0	0	0	0	0	0	0	0	0	0	0	0
OE9A034835	-	11	4	0	0	0	0	0	1	0	1	0	1	0	1	1	0	0	1	1	0	1	0	0	0	1	1	0	0	0	0	0	0	0	0	0	0	0	0	0	1	1	0	0	0	0	0	0	0
OE9A034848	-	11	7	0	0	1	0	0	1	1	1	0	0	1	0	1	0	1	1	0	0	1	0	0	0	1	1	0	0	0	0	0	0	0	0	0	1	0	0	0	0	1	0	1	0	1	0	0	0
OE9A034892	uncharacterized protein LOC110750153	4	7	1	0	0	0	1	0	1	0	0	0	0	0	1	0	1	1	0	0	0	0	0	0	0	1	0	0	0	0	0	0	1	0	0	0	0	0	1	0	0	1	1	0	0	0	0	0
OE9A034926	-	0	0	0	0	0	0	0	0	0	0	0	0	0	0	0	0	0	0	0	0	0	0	0	0	0	0	0	0	0	0	0	0	0	0	0	0	0	0	0	0	0	0	0	0	0	0	0	0
OE9A035043	ATP-dependent helicase BRM isoform X2	14	8	1	0	0	0	0	1	1	1	0	1	0	0	1	0	1	1	1	0	0	0	1	0	0	1	0	1	0	0	0	1	0	0	0	1	0	0	0	0	1	1	0	0	1	0	0	0
OE9A035127	-	0	0	0	0	0	0	0	0	0	0	0	0	0	0	0	0	0	0	0	0	0	0	0	0	0	0	0	0	0	0	0	0	0	0	0	0	0	0	0	0	0	0	0	0	0	0	0	0
OE9A035128	-	0	0	0	0	0	0	0	0	0	0	0	0	0	0	0	0	0	0	0	0	0	0	0	0	0	0	0	0	0	0	0	0	0	0	0	0	0	0	0	0	0	0	0	0	0	0	0	0
OE9A035268	-	18	2	0	0	0	0	0	0	0	0	0	0	1	0	0	1	0	1	0	1	1	0	0	0	1	0	0	1	0	0	1	1	0	0	0	0	0	0	0	1	0	0	1	1	0	1	0	1
OE9A035373	Mitochondrial F1F0-ATP synthase, subunit d/ATP7	8	6	1	0	0	0	0	1	1	0	0	1	1	0	0	0	1	1	0	0	0	0	0	0	0	0	0	0	0	0	0	1	1	0	0	0	0	0	0	0	0	1	0	0	0	0	1	0
OE9A035376	-	17	9	1	0	0	0	0	1	1	1	0	1	1	0	1	0	1	1	1	0	0	0	0	0	0	1	0	0	0	0	0	1	1	0	0	1	0	0	0	1	1	1	1	0	1	0	0	0
OE9A035578	PREDICTED: methyltransferase-like protein 13	7	1	0	0	0	0	0	0	0	0	1	1	0	0	0	0	0	0	0	0	0	1	0	0	0	0	0	0	0	0	0	0	0	0	0	0	0	0	0	0	1	0	1	0	0	0	1	0
OE9A035657	-	0	0	0	0	0	0	0	0	0	0	0	0	0	0	0	0	0	0	0	0	0	0	0	0	0	0	0	0	0	0	0	0	0	0	0	0	0	0	0	0	0	0	0	0	0	0	0	0
OE9A035660	-	0	0	0	0	0	0	0	0	0	0	0	0	0	0	0	0	0	0	0	0	0	0	0	0	0	0	0	0	0	0	0	0	0	0	0	0	0	0	0	0	0	0	0	0	0	0	0	0
OE9A035661	-	0	0	0	0	0	0	0	0	0	0	0	0	0	0	0	0	0	0	0	0	0	0	0	0	0	0	0	0	0	0	0	0	0	0	0	0	0	0	0	0	0	0	0	0	0	0	0	0
OE9A035715	-	5	9	1	0	0	0	0	1	1	1	0	0	0	0	1	0	1	1	0	0	0	0	0	0	0	1	0	0	0	0	1	1	0	0	0	0	0	0	0	0	1	1	1	0	0	0	0	0
OE9A035742	uncharacterized protein LOC111400305	19	7	1	0	0	1	0	1	0	0	0	1	1	0	1	0	1	1	1	0	0	0	0	0	0	1	1	1	0	1	0	1	0	0	1	1	0	1	0	1	1	1	1	0	0	0	0	0
OE9A035911	-	32	9	1	1	0	0	1	1	1	1	0	1	1	1	1	1	1	1	1	0	1	0	1	0	0	1	0	1	0	0	0	1	1	1	0	1	0	0	1	1	1	1	1	1	1	0	0	1
OE9A035935	-	21	8	1	1	0	0	1	1	0	1	0	0	0	0	1	1	1	0	1	0	0	0	0	0	1	1	0	0	1	0	1	1	1	1	0	0	0	0	0	1	1	1	1	1	1	0	0	1
OE9A035978	-	0	0	0	0	0	0	0	0	0	0	0	0	0	0	0	0	0	0	0	0	0	0	0	0	0	0	0	0	0	0	0	0	0	0	0	0	0	0	0	0	0	0	0	0	0	0	0	0
OE9A036019	-	38	6	0	1	1	0	1	0	1	0	1	1	0	1	1	1	1	1	1	1	1	0	1	0	1	1	1	0	1	0	0	1	0	1	0	1	1	0	1	1	1	1	1	1	1	1	1	1
OE9A036076	-	0	0	0	0	0	0	0	0	0	0	0	0	0	0	0	0	0	0	0	0	0	0	0	0	0	0	0	0	0	0	0	0	0	0	0	0	0	0	0	0	0	0	0	0	0	0	0	0
OE9A036106	-	28	5	0	1	0	0	0	1	0	1	0	1	1	0	1	1	0	1	1	0	1	0	0	0	0	0	0	0	1	0	0	1	0	1	0	1	1	0	1	1	0	1	0	1	1	1	0	1
OE9A036128	-	0	0	0	0	0	0	0	0	0	0	0	0	0	0	0	0	0	0	0	0	0	0	0	0	0	0	0	0	0	0	0	0	0	0	0	0	0	0	0	0	0	0	0	0	0	0	0	0
OE9A036338	-	0	0	0	0	0	0	0	0	0	0	0	0	0	0	0	0	0	0	0	0	0	0	0	0	0	0	0	0	0	0	0	0	0	0	0	0	0	0	0	0	0	0	0	0	0	0	0	0
OE9A036355	-	0	0	0	0	0	0	0	0	0	0	0	0	0	0	0	0	0	0	0	0	0	0	0	0	0	0	0	0	0	0	0	0	0	0	0	0	0	0	0	0	0	0	0	0	0	0	0	0
OE9A036357	-	0	0	0	0	0	0	0	0	0	0	0	0	0	0	0	0	0	0	0	0	0	0	0	0	0	0	0	0	0	0	0	0	0	0	0	0	0	0	0	0	0	0	0	0	0	0	0	0
OE9A036616	-	0	0	0	0	0	0	0	0	0	0	0	0	0	0	0	0	0	0	0	0	0	0	0	0	0	0	0	0	0	0	0	0	0	0	0	0	0	0	0	0	0	0	0	0	0	0	0	0
OE9A036631	-	7	1	0	0	0	0	0	0	1	0	1	0	0	0	0	0	0	0	0	0	1	0	1	0	1	0	0	0	0	0	0	1	0	0	0	0	0	0	0	0	0	0	0	0	0	0	0	0
OE9A036709	-	15	4	1	0	0	0	0	0	1	0	0	1	1	0	0	0	1	0	0	0	0	0	0	0	1	1	0	0	1	0	0	0	0	0	0	1	0	0	1	0	0	0	0	0	1	0	0	1
OE9A036717	-	21	9	1	0	1	0	0	1	1	1	1	1	1	1	1	0	1	1	0	0	1	0	1	1	1	1	0	0	0	1	0	1	1	0	0	0	0	0	0	0	1	1	1	0	1	0	1	0
OE9A036735	-	0	1	0	0	0	0	0	0	0	0	0	0	0	0	0	0	0	0	0	0	0	0	0	0	0	0	0	0	0	0	0	0	0	0	0	0	0	0	0	0	0	1	0	0	0	0	0	0
OE9A036972	-	0	0	0	0	0	0	0	0	0	0	0	0	0	0	0	0	0	0	0	0	0	0	0	0	0	0	0	0	0	0	0	0	0	0	0	0	0	0	0	0	0	0	0	0	0	0	0	0
OE9A037051	-	31	7	1	1	1	1	1	1	1	1	1	0	1	0	1	0	1	0	1	0	0	1	0	0	1	0	0	0	0	0	0	1	0	1	1	1	1	1	1	1	1	1	0	1	0	1	0	1
OE9A037054	-	0	0	0	0	0	0	0	0	0	0	0	0	0	0	0	0	0	0	0	0	0	0	0	0	0	0	0	0	0	0	0	0	0	0	0	0	0	0	0	0	0	0	0	0	0	0	0	0
OE9A037076	uncharacterized protein LOC111385955, partial	14	4	1	0	0	0	0	1	0	0	0	1	1	1	0	0	0	0	0	0	0	0	0	0	0	1	0	0	0	0	0	0	1	0	0	1	1	0	0	0	0	1	1	0	1	0	0	1
OE9A037113	-	1	0	0	0	0	0	0	0	0	0	0	0	0	0	0	0	0	0	0	1	0	0	0	0	0	0	0	0	0	0	0	0	0	0	0	0	0	0	0	0	0	0	0	0	0	0	0	0
OE9A037152	-	0	0	0	0	0	0	0	0	0	0	0	0	0	0	0	0	0	0	0	0	0	0	0	0	0	0	0	0	0	0	0	0	0	0	0	0	0	0	0	0	0	0	0	0	0	0	0	0
OE9A037212	-	29	10	1	0	1	0	0	1	1	1	1	1	0	1	1	0	1	1	0	0	1	0	0	0	1	1	1	0	1	0	1	1	1	1	0	1	0	1	1	0	1	1	1	0	0	1	0	1
OE9A037222	-	0	0	0	0	0	0	0	0	0	0	0	0	0	0	0	0	0	0	0	0	0	0	0	0	0	0	0	0	0	0	0	0	0	0	0	0	0	0	0	0	0	0	0	0	0	0	0	0
OE9A037333	hypothetical protein CDL12_11779	16	5	1	1	0	0	1	1	0	1	0	0	1	0	1	1	1	0	0	0	0	0	0	0	1	1	0	0	0	0	0	1	1	0	0	0	1	0	0	0	0	0	0	0	0	1	0	1
OE9A037342	-	0	0	0	0	0	0	0	0	0	0	0	0	0	0	0	0	0	0	0	0	0	0	0	0	0	0	0	0	0	0	0	0	0	0	0	0	0	0	0	0	0	0	0	0	0	0	0	0
OE9A037350	-	0	0	0	0	0	0	0	0	0	0	0	0	0	0	0	0	0	0	0	0	0	0	0	0	0	0	0	0	0	0	0	0	0	0	0	0	0	0	0	0	0	0	0	0	0	0	0	0
OE9A037510	-	0	0	0	0	0	0	0	0	0	0	0	0	0	0	0	0	0	0	0	0	0	0	0	0	0	0	0	0	0	0	0	0	0	0	0	0	0	0	0	0	0	0	0	0	0	0	0	0
OE9A037545	-	0	0	0	0	0	0	0	0	0	0	0	0	0	0	0	0	0	0	0	0	0	0	0	0	0	0	0	0	0	0	0	0	0	0	0	0	0	0	0	0	0	0	0	0	0	0	0	0
OE9A037556	-	0	0	0	0	0	0	0	0	0	0	0	0	0	0	0	0	0	0	0	0	0	0	0	0	0	0	0	0	0	0	0	0	0	0	0	0	0	0	0	0	0	0	0	0	0	0	0	0
OE9A037607	-	0	0	0	0	0	0	0	0	0	0	0	0	0	0	0	0	0	0	0	0	0	0	0	0	0	0	0	0	0	0	0	0	0	0	0	0	0	0	0	0	0	0	0	0	0	0	0	0
OE9A037631	-	0	0	0	0	0	0	0	0	0	0	0	0	0	0	0	0	0	0	0	0	0	0	0	0	0	0	0	0	0	0	0	0	0	0	0	0	0	0	0	0	0	0	0	0	0	0	0	0
OE9A037640	-	6	2	0	0	0	1	0	0	0	0	0	0	0	1	1	0	0	1	0	0	0	0	0	0	1	1	0	0	0	0	0	0	0	0	0	0	0	0	0	0	0	0	0	0	0	0	1	0
OE9A037688	-	0	0	0	0	0	0	0	0	0	0	0	0	0	0	0	0	0	0	0	0	0	0	0	0	0	0	0	0	0	0	0	0	0	0	0	0	0	0	0	0	0	0	0	0	0	0	0	0
OE9A038069	-	0	0	0	0	0	0	0	0	0	0	0	0	0	0	0	0	0	0	0	0	0	0	0	0	0	0	0	0	0	0	0	0	0	0	0	0	0	0	0	0	0	0	0	0	0	0	0	0
OE9A038089	-	0	0	0	0	0	0	0	0	0	0	0	0	0	0	0	0	0	0	0	0	0	0	0	0	0	0	0	0	0	0	0	0	0	0	0	0	0	0	0	0	0	0	0	0	0	0	0	0
OE9A038234	-	0	1	0	0	0	0	0	0	0	0	0	0	0	0	0	0	0	0	0	0	0	0	0	0	0	0	0	0	0	0	0	0	0	0	0	0	0	0	0	0	0	1	0	0	0	0	0	0
OE9A038238	-	36	9	1	1	1	1	1	1	1	1	1	1	1	1	1	1	1	1	1	0	1	1	1	0	1	1	0	0	1	0	1	1	0	1	1	1	1	0	0	1	1	1	1	0	1	0	1	0
OE9A038239	-	0	0	0	0	0	0	0	0	0	0	0	0	0	0	0	0	0	0	0	0	0	0	0	0	0	0	0	0	0	0	0	0	0	0	0	0	0	0	0	0	0	0	0	0	0	0	0	0
OE9A038284	-	41	9	1	1	1	0	1	1	1	1	0	1	1	1	1	1	1	1	1	0	1	0	1	1	1	1	1	0	1	1	1	1	1	1	1	1	1	1	0	1	1	1	1	1	1	1	1	0
OE9A038406	-	10	5	0	0	1	0	1	1	1	0	0	0	0	0	1	1	1	0	0	0	0	0	0	0	1	1	0	0	0	0	0	1	0	1	0	0	0	0	0	1	0	0	1	1	1	0	0	0
OE9A038434	nucleolar complex protein 2 homolog	38	9	1	1	0	1	1	1	1	1	1	1	1	1	1	1	1	1	1	1	1	1	1	1	1	1	1	1	0	1	1	1	1	0	1	0	0	1	0	1	1	1	1	0	1	1	0	0
OE9A038442	-	18	7	1	1	0	0	0	1	1	0	0	1	0	0	1	1	1	1	1	0	0	0	0	0	1	1	0	0	0	0	0	1	1	1	0	0	0	0	0	1	0	0	1	1	1	0	0	0
OE9A038461	-	15	5	1	0	1	0	1	1	0	1	0	1	0	1	0	0	1	1	0	0	1	0	0	0	1	1	0	0	0	0	0	0	1	0	0	0	0	0	0	1	0	0	0	1	0	0	0	0
OE9A038467	-	0	0	0	0	0	0	0	0	0	0	0	0	0	0	0	0	0	0	0	0	0	0	0	0	0	0	0	0	0	0	0	0	0	0	0	0	0	0	0	0	0	0	0	0	0	0	0	0
OE9A038483	-	0	0	0	0	0	0	0	0	0	0	0	0	0	0	0	0	0	0	0	0	0	0	0	0	0	0	0	0	0	0	0	0	0	0	0	0	0	0	0	0	0	0	0	0	0	0	0	0
OE9A038484	-	0	0	0	0	0	0	0	0	0	0	0	0	0	0	0	0	0	0	0	0	0	0	0	0	0	0	0	0	0	0	0	0	0	0	0	0	0	0	0	0	0	0	0	0	0	0	0	0
OE9A038504	-	0	0	0	0	0	0	0	0	0	0	0	0	0	0	0	0	0	0	0	0	0	0	0	0	0	0	0	0	0	0	0	0	0	0	0	0	0	0	0	0	0	0	0	0	0	0	0	0
OE9A038615	scarecrow-like protein 21	23	6	1	0	0	1	0	0	1	1	1	0	1	1	0	0	1	1	1	0	0	1	0	1	0	0	1	1	1	0	0	1	0	1	0	0	0	1	1	1	0	1	1	0	1	0	0	1
OE9A038633	-	0	0	0	0	0	0	0	0	0	0	0	0	0	0	0	0	0	0	0	0	0	0	0	0	0	0	0	0	0	0	0	0	0	0	0	0	0	0	0	0	0	0	0	0	0	0	0	0
OE9A038671	-	13	2	1	0	0	0	0	0	0	0	0	0	1	1	0	0	1	1	0	0	0	0	0	0	1	0	0	0	0	0	0	0	1	0	0	0	0	0	0	1	1	0	0	1	0	0	1	0
OE9A038728	-	0	0	0	0	0	0	0	0	0	0	0	0	0	0	0	0	0	0	0	0	0	0	0	0	0	0	0	0	0	0	0	0	0	0	0	0	0	0	0	0	0	0	0	0	0	0	0	0
OE9A038778	-	0	0	0	0	0	0	0	0	0	0	0	0	0	0	0	0	0	0	0	0	0	0	0	0	0	0	0	0	0	0	0	0	0	0	0	0	0	0	0	0	0	0	0	0	0	0	0	0
OE9A038805	uncharacterized protein LOC111365872	31	3	0	0	1	0	1	0	0	1	1	1	0	0	1	1	0	0	0	1	0	1	0	1	0	0	1	1	1	1	0	0	0	1	1	1	0	1	1	0	1	0	1	1	1	1	1	1
OE9A038866	-	0	0	0	0	0	0	0	0	0	0	0	0	0	0	0	0	0	0	0	0	0	0	0	0	0	0	0	0	0	0	0	0	0	0	0	0	0	0	0	0	0	0	0	0	0	0	0	0
OE9A038902	-	20	9	1	1	1	0	0	1	1	1	0	1	0	0	1	0	1	0	0	0	0	0	0	0	1	1	0	0	0	0	1	1	1	0	0	1	0	0	0	1	1	1	1	1	0	0	1	0
OE9A038995	-	0	0	0	0	0	0	0	0	0	0	0	0	0	0	0	0	0	0	0	0	0	0	0	0	0	0	0	0	0	0	0	0	0	0	0	0	0	0	0	0	0	0	0	0	0	0	0	0
OE9A039045	-	0	0	0	0	0	0	0	0	0	0	0	0	0	0	0	0	0	0	0	0	0	0	0	0	0	0	0	0	0	0	0	0	0	0	0	0	0	0	0	0	0	0	0	0	0	0	0	0
OE9A039062	-	20	4	0	0	0	1	0	0	1	1	1	1	0	0	0	0	1	1	0	1	0	0	0	1	0	1	0	1	0	0	1	0	0	1	0	0	1	1	0	0	0	0	0	0	1	1	0	1
OE9A039067	-	0	0	0	0	0	0	0	0	0	0	0	0	0	0	0	0	0	0	0	0	0	0	0	0	0	0	0	0	0	0	0	0	0	0	0	0	0	0	0	0	0	0	0	0	0	0	0	0
OE9A039117	-	23	3	0	1	1	0	1	0	1	1	1	1	1	0	0	0	0	1	0	1	1	1	1	0	0	1	0	1	0	0	0	1	1	0	1	0	0	1	0	0	0	1	0	0	0	0	0	0
OE9A039159	-	0	0	0	0	0	0	0	0	0	0	0	0	0	0	0	0	0	0	0	0	0	0	0	0	0	0	0	0	0	0	0	0	0	0	0	0	0	0	0	0	0	0	0	0	0	0	0	0
OE9A039314	-	9	6	1	0	0	0	1	1	0	0	0	0	0	0	1	0	1	0	0	1	1	0	0	0	0	0	0	0	0	0	0	0	1	0	0	0	0	0	0	1	0	1	0	0	0	0	0	0
OE9A039366	-	11	0	0	0	0	1	0	0	0	0	1	0	0	1	0	0	0	1	0	0	0	1	1	1	1	0	0	1	0	0	0	1	0	0	0	0	0	1	0	0	0	0	0	0	0	0	0	0
OE9A039535	-	33	4	1	1	0	1	1	0	1	0	0	1	0	1	0	1	0	0	1	1	0	1	1	1	1	1	0	0	1	0	1	1	1	0	1	1	1	1	1	0	0	1	0	1	1	0	1	0
OE9A039620	-	0	0	0	0	0	0	0	0	0	0	0	0	0	0	0	0	0	0	0	0	0	0	0	0	0	0	0	0	0	0	0	0	0	0	0	0	0	0	0	0	0	0	0	0	0	0	0	0
OE9A039730	-	0	0	0	0	0	0	0	0	0	0	0	0	0	0	0	0	0	0	0	0	0	0	0	0	0	0	0	0	0	0	0	0	0	0	0	0	0	0	0	0	0	0	0	0	0	0	0	0
OE9A039845	tubby-like F-box protein 7 isoform X1	32	9	1	1	0	0	1	1	1	1	1	1	1	1	1	1	1	1	1	0	1	0	0	1	1	1	1	1	0	0	1	1	1	0	0	1	0	0	1	0	1	1	1	1	0	1	0	0
OE9A039880	-	0	0	0	0	0	0	0	0	0	0	0	0	0	0	0	0	0	0	0	0	0	0	0	0	0	0	0	0	0	0	0	0	0	0	0	0	0	0	0	0	0	0	0	0	0	0	0	0
OE9A039888	-	17	9	1	0	0	0	0	1	1	1	0	1	1	0	1	0	1	1	0	0	0	0	0	0	1	1	0	0	0	0	0	1	1	0	0	1	0	0	0	0	1	1	1	1	1	0	0	0
OE9A039941	-	0	0	0	0	0	0	0	0	0	0	0	0	0	0	0	0	0	0	0	0	0	0	0	0	0	0	0	0	0	0	0	0	0	0	0	0	0	0	0	0	0	0	0	0	0	0	0	0
OE9A040075	-	34	7	1	1	0	0	1	1	1	1	1	0	0	1	0	0	1	1	1	1	1	0	1	1	0	1	0	0	1	0	1	1	0	1	1	1	1	1	1	1	1	1	0	0	1	1	1	1
OE9A040127	uncharacterized protein LOC111381317	10	8	1	0	0	0	0	1	1	1	0	0	0	0	1	0	1	1	1	0	0	0	1	0	0	0	0	1	0	0	0	1	0	0	0	0	0	0	0	1	1	1	1	0	0	0	0	0
OE9A040181	-	0	0	0	0	0	0	0	0	0	0	0	0	0	0	0	0	0	0	0	0	0	0	0	0	0	0	0	0	0	0	0	0	0	0	0	0	0	0	0	0	0	0	0	0	0	0	0	0
OE9A040267	hypothetical protein MIMGU_mgv1a018626mg	30	8	1	1	0	0	0	1	0	1	0	1	1	1	1	1	1	1	0	0	1	0	0	0	0	1	0	0	1	0	1	1	1	1	0	1	1	0	1	1	1	1	1	1	0	1	0	1
OE9A040348	-	26	9	1	0	1	0	0	1	1	1	0	1	1	0	1	0	1	1	1	0	1	0	0	0	1	1	0	0	0	0	0	1	1	0	0	0	0	0	1	1	1	1	1	1	1	1	1	1
OE9A040424	-	20	8	1	0	1	0	0	1	1	0	0	1	1	0	1	1	1	1	1	0	0	0	0	0	0	0	0	0	0	0	1	0	0	0	0	1	1	0	1	0	1	1	1	0	0	1	1	1
OE9A040427	-	0	0	0	0	0	0	0	0	0	0	0	0	0	0	0	0	0	0	0	0	0	0	0	0	0	0	0	0	0	0	0	0	0	0	0	0	0	0	0	0	0	0	0	0	0	0	0	0
OE9A040492	-	23	9	1	0	0	0	1	1	1	1	0	1	1	1	1	0	1	0	0	0	1	0	0	0	1	1	0	0	0	0	0	1	1	0	0	1	0	0	0	1	1	1	1	1	1	0	1	0
OE9A040567	-	6	4	0	0	0	1	0	0	0	0	0	0	0	0	0	0	1	1	0	0	0	0	0	0	0	0	0	1	0	0	0	0	0	0	1	0	0	1	0	0	0	1	1	0	0	0	1	0
OE9A040582	-	0	0	0	0	0	0	0	0	0	0	0	0	0	0	0	0	0	0	0	0	0	0	0	0	0	0	0	0	0	0	0	0	0	0	0	0	0	0	0	0	0	0	0	0	0	0	0	0
OE9A040587	-	25	6	1	0	0	0	1	1	1	1	1	0	1	0	0	0	1	0	0	0	1	0	1	0	1	1	0	1	1	0	0	1	1	1	0	1	1	0	1	1	0	1	0	0	0	1	0	1
OE9A040625	-	33	9	1	0	1	1	1	1	1	1	0	1	0	0	1	0	1	1	1	1	0	1	0	0	1	1	0	0	1	0	1	1	1	1	1	1	1	0	1	0	1	1	1	1	1	1	1	1
OE9A040660	-	0	0	0	0	0	0	0	0	0	0	0	0	0	0	0	0	0	0	0	0	0	0	0	0	0	0	0	0	0	0	0	0	0	0	0	0	0	0	0	0	0	0	0	0	0	0	0	0
OE9A040782	-	17	0	0	0	0	0	1	0	0	0	0	0	0	1	0	1	0	1	0	0	0	0	0	1	1	0	0	0	1	0	0	0	0	1	0	0	1	1	1	0	0	0	0	1	0	1	0	1
OE9A040821	RING-H2 finger protein ATL79-like	9	3	1	0	0	0	0	0	0	1	0	1	1	0	0	0	1	0	0	1	1	0	0	0	0	1	0	0	0	0	0	0	1	0	0	0	0	0	0	0	0	0	0	0	0	0	1	0
OE9A041030	-	0	0	0	0	0	0	0	0	0	0	0	0	0	0	0	0	0	0	0	0	0	0	0	0	0	0	0	0	0	0	0	0	0	0	0	0	0	0	0	0	0	0	0	0	0	0	0	0
OE9A041112	-	1	0	0	0	0	0	0	0	0	0	0	0	0	0	0	0	0	0	0	1	0	0	0	0	0	0	0	0	0	0	0	0	0	0	0	0	0	0	0	0	0	0	0	0	0	0	0	0
OE9A041182	uncharacterized protein LOC111400921	26	8	1	1	1	0	1	1	1	1	0	0	0	0	1	0	1	0	0	0	0	0	0	0	1	1	0	0	1	0	1	1	1	1	0	1	0	0	0	1	1	1	0	1	1	1	1	1
OE9A041206	-	0	0	0	0	0	0	0	0	0	0	0	0	0	0	0	0	0	0	0	0	0	0	0	0	0	0	0	0	0	0	0	0	0	0	0	0	0	0	0	0	0	0	0	0	0	0	0	0
OE9A041217	-	17	5	0	0	0	1	1	1	0	1	0	0	1	0	1	0	0	0	0	1	0	1	0	0	1	1	0	1	0	1	0	0	0	0	0	1	0	0	0	1	0	1	0	0	0	0	0	0
OE9A041311	-	0	0	0	0	0	0	0	0	0	0	0	0	0	0	0	0	0	0	0	0	0	0	0	0	0	0	0	0	0	0	0	0	0	0	0	0	0	0	0	0	0	0	0	0	0	0	0	0
OE9A041332	-	7	1	0	0	0	0	0	0	0	0	1	0	0	0	0	0	0	1	1	0	1	0	0	1	0	0	0	0	0	0	0	0	0	0	1	0	0	0	0	0	0	0	0	0	0	0	0	0
OE9A041351	-	0	0	0	0	0	0	0	0	0	0	0	0	0	0	0	0	0	0	0	0	0	0	0	0	0	0	0	0	0	0	0	0	0	0	0	0	0	0	0	0	0	0	0	0	0	0	0	0
OE9A041357	-	0	0	0	0	0	0	0	0	0	0	0	0	0	0	0	0	0	0	0	0	0	0	0	0	0	0	0	0	0	0	0	0	0	0	0	0	0	0	0	0	0	0	0	0	0	0	0	0
OE9A041569	protein GLUTAMINE DUMPER 3-like	3	6	1	0	0	0	0	1	0	1	0	0	0	0	0	0	1	1	0	0	0	0	0	0	1	0	0	0	0	0	1	0	0	0	0	0	0	0	0	0	0	0	1	0	0	0	0	0
OE9A041570	-	40	9	1	0	1	1	1	1	1	1	1	1	1	1	1	1	1	1	0	1	1	1	1	1	0	1	0	1	0	0	1	1	1	1	0	1	1	1	1	1	1	1	1	1	1	0	1	0
OE9A041573	-	0	0	0	0	0	0	0	0	0	0	0	0	0	0	0	0	0	0	0	0	0	0	0	0	0	0	0	0	0	0	0	0	0	0	0	0	0	0	0	0	0	0	0	0	0	0	0	0
OE9A041610	-	20	9	1	0	1	0	1	1	1	1	0	1	0	1	1	0	1	1	0	0	1	0	0	0	1	1	0	0	0	0	1	0	1	0	0	0	0	0	0	1	1	1	1	1	1	0	0	0
OE9A041664	-	7	0	0	0	1	0	0	0	0	0	0	0	0	0	0	0	0	1	0	0	0	0	0	0	0	0	0	1	0	0	0	1	0	0	0	0	0	0	0	0	0	0	0	0	0	0	0	0
OE9A041712	-	0	0	0	0	0	0	0	0	0	0	0	0	0	0	0	0	0	0	0	0	0	0	0	0	0	0	0	0	0	0	0	0	0	0	0	0	0	0	0	0	0	0	0	0	0	0	0	0
OE9A041755	-	9	7	1	0	0	0	0	1	1	1	0	0	1	1	1	0	1	1	0	0	1	0	0	0	0	0	0	0	0	0	0	1	1	0	0	0	0	0	0	0	0	0	0	0	1	0	1	0
OE9A041767	-	0	0	0	0	0	0	0	0	0	0	0	0	0	0	0	0	0	0	0	0	0	0	0	0	0	0	0	0	0	0	0	0	0	0	0	0	0	0	0	0	0	0	0	0	0	0	0	0
OE9A041804	-	0	0	0	0	0	0	0	0	0	0	0	0	0	0	0	0	0	0	0	0	0	0	0	0	0	0	0	0	0	0	0	0	0	0	0	0	0	0	0	0	0	0	0	0	0	0	0	0
OE9A041845	-	0	0	0	0	0	0	0	0	0	0	0	0	0	0	0	0	0	0	0	0	0	0	0	0	0	0	0	0	0	0	0	0	0	0	0	0	0	0	0	0	0	0	0	0	0	0	0	0
OE9A041990	-	0	0	0	0	0	0	0	0	0	0	0	0	0	0	0	0	0	0	0	0	0	0	0	0	0	0	0	0	0	0	0	0	0	0	0	0	0	0	0	0	0	0	0	0	0	0	0	0
OE9A041997	-	17	6	1	0	0	0	0	1	1	1	0	1	1	0	1	0	0	0	0	0	1	0	0	0	0	0	0	0	0	0	0	0	1	0	0	1	0	0	1	0	0	0	0	1	1	0	0	1
OE9A042109	-	0	0	0	0	0	0	0	0	0	0	0	0	0	0	0	0	0	0	0	0	0	0	0	0	0	0	0	0	0	0	0	0	0	0	0	0	0	0	0	0	0	0	0	0	0	0	0	0
OE9A042192	-	0	0	0	0	0	0	0	0	0	0	0	0	0	0	0	0	0	0	0	0	0	0	0	0	0	0	0	0	0	0	0	0	0	0	0	0	0	0	0	0	0	0	0	0	0	0	0	0
OE9A042236	hypothetical protein CDL12_26887	13	7	0	1	0	0	1	1	1	1	0	1	0	0	1	0	1	0	0	0	1	0	0	0	0	1	0	0	0	0	0	0	1	0	0	1	0	0	0	0	0	0	1	1	0	0	0	0
OE9A042403	-	0	0	0	0	0	0	0	0	0	0	0	0	0	0	0	0	0	0	0	0	0	0	0	0	0	0	0	0	0	0	0	0	0	0	0	0	0	0	0	0	0	0	0	0	0	0	0	0
OE9A042438	-	0	0	0	0	0	0	0	0	0	0	0	0	0	0	0	0	0	0	0	0	0	0	0	0	0	0	0	0	0	0	0	0	0	0	0	0	0	0	0	0	0	0	0	0	0	0	0	0
OE9A042471	-	35	7	1	1	1	0	0	1	1	1	1	1	1	1	1	0	1	1	0	1	1	1	1	1	0	1	1	0	1	1	0	1	1	0	1	0	1	1	1	1	0	0	0	1	1	0	1	0
OE9A042561	-	22	7	1	0	0	0	0	0	1	1	0	0	0	0	1	0	1	1	0	0	1	0	0	0	1	1	0	0	0	0	0	1	1	0	0	1	0	0	1	1	1	1	0	0	1	0	0	1
OE9A042582	-	23	7	1	1	0	0	1	0	0	1	0	1	0	0	1	0	1	1	1	0	0	0	1	0	1	1	0	0	0	0	0	1	1	0	0	1	0	0	0	1	1	1	1	1	0	0	1	0
OE9A042604	-	0	0	0	0	0	0	0	0	0	0	0	0	0	0	0	0	0	0	0	0	0	0	0	0	0	0	0	0	0	0	0	0	0	0	0	0	0	0	0	0	0	0	0	0	0	0	0	0
OE9A042720	-	0	0	0	0	0	0	0	0	0	0	0	0	0	0	0	0	0	0	0	0	0	0	0	0	0	0	0	0	0	0	0	0	0	0	0	0	0	0	0	0	0	0	0	0	0	0	0	0
OE9A042865	-	0	0	0	0	0	0	0	0	0	0	0	0	0	0	0	0	0	0	0	0	0	0	0	0	0	0	0	0	0	0	0	0	0	0	0	0	0	0	0	0	0	0	0	0	0	0	0	0
OE9A042887	PREDICTED: phosphoribosylglycinamide formyltransferase, chloroplastic	35	2	0	1	1	1	0	0	0	1	1	0	1	1	1	0	0	1	0	1	1	1	1	1	0	0	1	0	1	0	1	1	0	1	0	1	1	1	1	1	0	0	0	0	0	0	1	1
OE9A042922	-	14	8	0	0	0	0	1	1	1	1	0	0	1	0	1	0	1	0	0	0	1	0	0	0	1	1	0	0	0	0	0	1	1	0	0	0	0	0	0	0	1	1	1	1	1	0	1	0
OE9A042934	-	22	9	1	0	1	0	1	1	1	1	1	1	1	0	1	0	1	1	1	0	1	0	0	0	0	1	0	0	0	0	0	1	1	0	0	1	0	0	0	0	1	1	1	1	1	0	1	0
OE9A043019	hypothetical protein CDL12_25586	6	5	1	0	0	0	0	1	0	1	0	0	1	0	0	0	1	1	0	0	0	1	0	0	0	0	0	0	0	0	0	0	0	0	0	0	0	1	0	0	1	0	1	0	0	0	0	0
OE9A043066	-	0	0	0	0	0	0	0	0	0	0	0	0	0	0	0	0	0	0	0	0	0	0	0	0	0	0	0	0	0	0	0	0	0	0	0	0	0	0	0	0	0	0	0	0	0	0	0	0
OE9A043194	-	32	1	0	1	1	1	0	0	0	0	1	1	1	1	1	1	0	1	0	1	1	1	1	1	0	1	1	1	1	1	0	0	0	1	0	0	1	0	1	0	1	0	0	1	1	1	0	1
OE9A043256	-	16	5	0	0	0	0	0	0	0	1	0	1	1	0	1	0	1	0	1	0	0	0	0	0	0	1	0	0	1	0	0	0	1	1	0	0	0	0	1	0	0	1	0	0	0	1	0	1
OE9A043282	-	0	1	0	0	0	0	0	0	0	0	0	0	0	0	0	0	0	0	0	0	0	0	0	0	0	0	0	0	0	0	0	0	0	0	0	0	0	0	0	0	0	1	0	0	0	0	0	0
OE9A043284	transcription factor bHLH140-like	19	9	1	1	1	0	0	1	1	1	0	1	1	1	1	0	1	1	0	0	0	0	0	0	0	1	0	0	0	0	0	1	1	0	0	0	0	0	0	1	1	1	1	1	1	0	0	0
OE9A043338	-	0	1	0	0	0	0	0	0	0	0	0	0	0	0	0	0	0	0	0	0	0	0	0	0	0	0	0	0	0	0	0	0	0	0	0	0	0	0	0	0	0	1	0	0	0	0	0	0
OE9A043520	-	31	7	1	1	0	1	1	1	1	1	1	1	1	1	0	0	0	0	1	0	1	0	1	1	1	1	1	0	1	0	1	1	1	0	1	1	1	0	0	1	0	1	1	1	0	1	0	0
OE9A043525	-	0	0	0	0	0	0	0	0	0	0	0	0	0	0	0	0	0	0	0	0	0	0	0	0	0	0	0	0	0	0	0	0	0	0	0	0	0	0	0	0	0	0	0	0	0	0	0	0
OE9A043560	uncharacterized protein LOC105172026	15	1	0	0	0	1	0	0	1	0	1	0	0	0	0	0	0	0	0	1	0	1	1	1	1	0	0	0	0	0	0	1	0	0	0	0	0	1	0	1	0	0	0	0	1	0	0	0
OE9A043561	-	0	0	0	0	0	0	0	0	0	0	0	0	0	0	0	0	0	0	0	0	0	0	0	0	0	0	0	0	0	0	0	0	0	0	0	0	0	0	0	0	0	0	0	0	0	0	0	0
OE9A043565	-	0	0	0	0	0	0	0	0	0	0	0	0	0	0	0	0	0	0	0	0	0	0	0	0	0	0	0	0	0	0	0	0	0	0	0	0	0	0	0	0	0	0	0	0	0	0	0	0
OE9A043758	-	3	4	0	0	0	0	0	0	1	1	0	0	0	0	0	0	1	1	1	0	1	0	0	0	0	0	0	0	0	0	0	0	0	0	0	0	0	0	0	0	0	0	0	0	0	0	0	0
OE9A043861	-	0	0	0	0	0	0	0	0	0	0	0	0	0	0	0	0	0	0	0	0	0	0	0	0	0	0	0	0	0	0	0	0	0	0	0	0	0	0	0	0	0	0	0	0	0	0	0	0
OE9A043910	-	11	0	0	0	1	0	0	0	0	0	1	0	0	0	0	0	0	1	0	1	1	0	0	1	1	0	1	1	0	0	0	1	0	0	0	0	0	0	0	0	0	0	0	0	0	0	0	0
OE9A044006	-	0	0	0	0	0	0	0	0	0	0	0	0	0	0	0	0	0	0	0	0	0	0	0	0	0	0	0	0	0	0	0	0	0	0	0	0	0	0	0	0	0	0	0	0	0	0	0	0
OE9A044130	-	35	9	1	1	0	1	1	1	1	1	1	1	1	0	1	1	1	1	1	1	1	1	0	0	1	1	1	0	0	0	1	1	1	0	1	1	1	1	0	1	1	1	1	1	0	0	1	0
OE9A044279	-	6	6	0	0	0	0	0	1	0	1	0	0	0	0	0	0	1	1	0	0	0	0	0	0	0	0	0	0	0	0	0	0	0	0	1	0	0	0	0	0	0	1	1	0	0	0	0	1
OE9A044350	-	0	0	0	0	0	0	0	0	0	0	0	0	0	0	0	0	0	0	0	0	0	0	0	0	0	0	0	0	0	0	0	0	0	0	0	0	0	0	0	0	0	0	0	0	0	0	0	0
OE9A044364	-	0	0	0	0	0	0	0	0	0	0	0	0	0	0	0	0	0	0	0	0	0	0	0	0	0	0	0	0	0	0	0	0	0	0	0	0	0	0	0	0	0	0	0	0	0	0	0	0
OE9A044491	-	0	0	0	0	0	0	0	0	0	0	0	0	0	0	0	0	0	0	0	0	0	0	0	0	0	0	0	0	0	0	0	0	0	0	0	0	0	0	0	0	0	0	0	0	0	0	0	0
OE9A044510	-	0	0	0	0	0	0	0	0	0	0	0	0	0	0	0	0	0	0	0	0	0	0	0	0	0	0	0	0	0	0	0	0	0	0	0	0	0	0	0	0	0	0	0	0	0	0	0	0
OE9A044557	unnamed protein product	9	8	1	0	0	0	1	1	1	1	0	0	1	1	1	0	1	0	1	0	0	0	0	0	0	0	0	0	0	0	1	1	0	0	0	0	0	0	0	0	0	1	0	0	0	0	0	0
OE9A044601	-	0	0	0	0	0	0	0	0	0	0	0	0	0	0	0	0	0	0	0	0	0	0	0	0	0	0	0	0	0	0	0	0	0	0	0	0	0	0	0	0	0	0	0	0	0	0	0	0
OE9A044605	protein FAR1-RELATED SEQUENCE 2-like	47	9	1	1	0	1	1	1	1	1	1	1	1	1	1	1	1	1	1	1	1	1	1	0	1	1	1	1	0	1	1	1	1	1	1	1	1	1	1	1	1	1	1	1	1	1	1	1
OE9A044619	-	24	8	1	0	1	0	1	1	1	1	0	1	1	1	1	0	1	1	1	0	0	0	0	0	1	1	0	0	1	0	1	0	0	1	0	1	1	0	1	0	1	1	0	1	1	1	0	1
OE9A044752	-	37	8	1	1	1	1	1	0	1	1	0	1	1	0	1	1	1	1	1	1	1	1	0	1	1	1	0	0	1	0	1	1	1	1	0	1	1	1	0	1	1	1	1	1	1	1	0	0
OE9A044840	-	0	0	0	0	0	0	0	0	0	0	0	0	0	0	0	0	0	0	0	0	0	0	0	0	0	0	0	0	0	0	0	0	0	0	0	0	0	0	0	0	0	0	0	0	0	0	0	0
OE9A044863	-	18	7	0	0	0	1	0	1	1	0	0	1	0	0	1	0	1	1	0	1	0	0	1	1	1	1	0	0	0	1	1	1	0	0	0	1	1	0	0	0	1	1	1	0	0	0	0	0
OE9A044867	-	23	8	1	1	1	0	0	1	0	1	0	0	1	1	1	0	1	1	0	0	0	0	0	0	0	1	0	0	1	0	1	1	1	0	0	1	0	0	1	1	1	1	1	1	1	1	0	0
OE9A044901	-	0	0	0	0	0	0	0	0	0	0	0	0	0	0	0	0	0	0	0	0	0	0	0	0	0	0	0	0	0	0	0	0	0	0	0	0	0	0	0	0	0	0	0	0	0	0	0	0
OE9A044964	cytochrome P450 CYP72A219-like isoform X1	35	4	1	1	1	0	0	0	1	0	1	1	1	1	1	1	0	0	1	1	1	1	1	1	0	1	1	1	1	0	1	0	1	1	0	1	1	0	1	0	1	0	1	0	0	1	1	1
OE9A045003	-	0	0	0	0	0	0	0	0	0	0	0	0	0	0	0	0	0	0	0	0	0	0	0	0	0	0	0	0	0	0	0	0	0	0	0	0	0	0	0	0	0	0	0	0	0	0	0	0
OE9A045019	-	0	0	0	0	0	0	0	0	0	0	0	0	0	0	0	0	0	0	0	0	0	0	0	0	0	0	0	0	0	0	0	0	0	0	0	0	0	0	0	0	0	0	0	0	0	0	0	0
OE9A045083	-	0	0	0	0	0	0	0	0	0	0	0	0	0	0	0	0	0	0	0	0	0	0	0	0	0	0	0	0	0	0	0	0	0	0	0	0	0	0	0	0	0	0	0	0	0	0	0	0
OE9A045178	-	16	6	0	0	0	0	0	1	1	1	0	1	1	0	1	0	1	1	0	0	1	0	0	0	0	0	0	0	0	0	0	1	0	0	1	1	0	0	0	1	1	0	0	0	0	0	0	0
OE9A045283	-	0	0	0	0	0	0	0	0	0	0	0	0	0	0	0	0	0	0	0	0	0	0	0	0	0	0	0	0	0	0	0	0	0	0	0	0	0	0	0	0	0	0	0	0	0	0	0	0
OE9A045302	-	0	0	0	0	0	0	0	0	0	0	0	0	0	0	0	0	0	0	0	0	0	0	0	0	0	0	0	0	0	0	0	0	0	0	0	0	0	0	0	0	0	0	0	0	0	0	0	0
OE9A045319	-	23	7	1	0	1	0	1	1	0	1	0	1	0	1	1	0	1	1	0	0	0	0	0	0	1	1	0	0	0	0	1	1	1	0	0	1	0	0	0	1	1	1	0	1	1	0	1	0
OE9A045330	-	0	0	0	0	0	0	0	0	0	0	0	0	0	0	0	0	0	0	0	0	0	0	0	0	0	0	0	0	0	0	0	0	0	0	0	0	0	0	0	0	0	0	0	0	0	0	0	0
OE9A045347	-	0	0	0	0	0	0	0	0	0	0	0	0	0	0	0	0	0	0	0	0	0	0	0	0	0	0	0	0	0	0	0	0	0	0	0	0	0	0	0	0	0	0	0	0	0	0	0	0
OE9A045358	-	0	0	0	0	0	0	0	0	0	0	0	0	0	0	0	0	0	0	0	0	0	0	0	0	0	0	0	0	0	0	0	0	0	0	0	0	0	0	0	0	0	0	0	0	0	0	0	0
OE9A045412	uncharacterized protein LOC111381647	12	3	1	0	1	0	0	0	0	1	0	1	1	0	0	0	0	0	0	0	0	0	0	0	0	1	0	0	0	0	0	0	0	0	0	0	0	0	0	0	1	0	1	1	1	0	0	0
OE9A045414	-	3	5	1	0	1	0	0	1	1	0	0	0	0	0	1	0	0	0	0	0	0	0	0	0	1	0	0	0	0	0	0	0	0	0	0	0	0	0	0	0	0	0	0	0	0	0	0	0
OE9A045486	-	0	0	0	0	0	0	0	0	0	0	0	0	0	0	0	0	0	0	0	0	0	0	0	0	0	0	0	0	0	0	0	0	0	0	0	0	0	0	0	0	0	0	0	0	0	0	0	0
OE9A045600	-	0	0	0	0	0	0	0	0	0	0	0	0	0	0	0	0	0	0	0	0	0	0	0	0	0	0	0	0	0	0	0	0	0	0	0	0	0	0	0	0	0	0	0	0	0	0	0	0
OE9A045829	-	0	0	0	0	0	0	0	0	0	0	0	0	0	0	0	0	0	0	0	0	0	0	0	0	0	0	0	0	0	0	0	0	0	0	0	0	0	0	0	0	0	0	0	0	0	0	0	0
OE9A045898	-	13	2	0	1	1	0	0	0	0	0	0	0	0	0	0	0	0	0	0	1	1	0	0	0	0	0	0	0	0	0	0	0	1	0	0	0	0	0	0	1	1	0	1	0	0	0	1	0
OE9A045919	-	0	0	0	0	0	0	0	0	0	0	0	0	0	0	0	0	0	0	0	0	0	0	0	0	0	0	0	0	0	0	0	0	0	0	0	0	0	0	0	0	0	0	0	0	0	0	0	0
OE9A046009	-	0	0	0	0	0	0	0	0	0	0	0	0	0	0	0	0	0	0	0	0	0	0	0	0	0	0	0	0	0	0	0	0	0	0	0	0	0	0	0	0	0	0	0	0	0	0	0	0
OE9A046052	-	34	8	1	1	0	1	1	1	1	1	1	1	1	1	1	0	1	0	1	0	1	1	0	1	1	0	0	1	1	1	1	0	0	0	1	1	0	1	0	0	1	1	0	1	1	0	1	1
OE9A046188	-	0	0	0	0	0	0	0	0	0	0	0	0	0	0	0	0	0	0	0	0	0	0	0	0	0	0	0	0	0	0	0	0	0	0	0	0	0	0	0	0	0	0	0	0	0	0	0	0
OE9A046245	-	19	7	1	0	0	0	0	1	1	0	1	1	0	1	1	0	1	0	0	0	0	0	1	0	0	1	1	0	1	1	0	0	0	0	0	1	0	0	1	0	1	1	0	1	0	1	0	0
OE9A046306	-	27	9	1	0	1	0	0	1	1	1	0	1	1	1	1	0	1	1	1	1	1	1	0	0	0	1	1	1	0	0	0	1	1	0	0	1	0	1	0	1	1	1	1	0	1	0	0	0
OE9A046312	PREDICTED: probable esterase KAI2, partial	14	3	1	1	0	1	0	1	1	0	0	0	0	0	0	0	0	0	1	0	0	0	0	0	0	0	0	0	0	0	0	0	1	0	0	0	0	1	0	0	1	0	0	1	0	1	1	1
OE9A046337	-	31	8	1	0	1	0	1	1	0	1	0	1	1	1	1	0	1	1	1	1	0	0	0	1	0	0	1	0	0	1	1	1	1	0	0	0	0	0	1	0	1	1	1	1	0	1	1	1
OE9A046377	-	0	0	0	0	0	0	0	0	0	0	0	0	0	0	0	0	0	0	0	0	0	0	0	0	0	0	0	0	0	0	0	0	0	0	0	0	0	0	0	0	0	0	0	0	0	0	0	0
OE9A046383	-	0	0	0	0	0	0	0	0	0	0	0	0	0	0	0	0	0	0	0	0	0	0	0	0	0	0	0	0	0	0	0	0	0	0	0	0	0	0	0	0	0	0	0	0	0	0	0	0
OE9A046391	-	0	0	0	0	0	0	0	0	0	0	0	0	0	0	0	0	0	0	0	0	0	0	0	0	0	0	0	0	0	0	0	0	0	0	0	0	0	0	0	0	0	0	0	0	0	0	0	0
OE9A046416	-	0	0	0	0	0	0	0	0	0	0	0	0	0	0	0	0	0	0	0	0	0	0	0	0	0	0	0	0	0	0	0	0	0	0	0	0	0	0	0	0	0	0	0	0	0	0	0	0
OE9A046462	-	0	0	0	0	0	0	0	0	0	0	0	0	0	0	0	0	0	0	0	0	0	0	0	0	0	0	0	0	0	0	0	0	0	0	0	0	0	0	0	0	0	0	0	0	0	0	0	0
OE9A046509	-	13	7	1	1	0	0	1	1	1	1	0	0	0	1	0	0	1	0	0	0	0	0	0	0	0	1	0	0	0	0	1	0	1	0	0	0	0	0	0	0	0	0	1	0	0	0	0	0
OE9A046552	-	3	4	1	0	0	0	0	1	0	0	0	0	0	0	0	0	1	1	0	0	0	0	0	0	0	0	0	0	0	0	0	0	0	0	0	0	0	0	0	0	1	0	0	0	0	0	0	0
OE9A046873	-	0	0	0	0	0	0	0	0	0	0	0	0	0	0	0	0	0	0	0	0	0	0	0	0	0	0	0	0	0	0	0	0	0	0	0	0	0	0	0	0	0	0	0	0	0	0	0	0
OE9A046874	-	0	0	0	0	0	0	0	0	0	0	0	0	0	0	0	0	0	0	0	0	0	0	0	0	0	0	0	0	0	0	0	0	0	0	0	0	0	0	0	0	0	0	0	0	0	0	0	0
OE9A046895	uncharacterized protein LOC111393590	35	6	1	0	1	1	1	0	1	1	1	1	1	1	0	1	0	1	0	1	0	1	1	0	1	1	1	0	1	0	1	1	0	1	1	1	1	1	0	1	0	1	1	1	1	1	0	0
OE9A046983	-	31	9	1	1	1	0	1	1	1	1	0	1	0	0	1	1	1	1	1	1	0	0	0	0	1	1	0	0	1	0	1	1	1	0	0	1	1	0	1	0	1	1	1	1	1	1	1	0
OE9A047016	uncharacterized protein LOC105179406 isoform X2	10	2	0	0	0	0	0	0	1	0	0	1	0	0	0	1	0	1	0	0	0	0	0	0	0	0	1	0	0	0	0	0	0	0	0	0	0	0	0	1	0	0	1	0	0	0	0	1
OE9A047060	-	0	0	0	0	0	0	0	0	0	0	0	0	0	0	0	0	0	0	0	0	0	0	0	0	0	0	0	0	0	0	0	0	0	0	0	0	0	0	0	0	0	0	0	0	0	0	0	0
OE9A047206	-	24	4	0	1	0	1	0	0	1	1	0	1	1	0	0	0	1	1	0	1	0	0	1	1	0	1	0	0	0	0	0	1	0	1	0	1	0	0	0	1	1	0	1	0	1	1	0	0
OE9A047214	-	0	0	0	0	0	0	0	0	0	0	0	0	0	0	0	0	0	0	0	0	0	0	0	0	0	0	0	0	0	0	0	0	0	0	0	0	0	0	0	0	0	0	0	0	0	0	0	0
OE9A047233	-	0	0	0	0	0	0	0	0	0	0	0	0	0	0	0	0	0	0	0	0	0	0	0	0	0	0	0	0	0	0	0	0	0	0	0	0	0	0	0	0	0	0	0	0	0	0	0	0
OE9A047258	-	0	0	0	0	0	0	0	0	0	0	0	0	0	0	0	0	0	0	0	0	0	0	0	0	0	0	0	0	0	0	0	0	0	0	0	0	0	0	0	0	0	0	0	0	0	0	0	0
OE9A047288	-	0	0	0	0	0	0	0	0	0	0	0	0	0	0	0	0	0	0	0	0	0	0	0	0	0	0	0	0	0	0	0	0	0	0	0	0	0	0	0	0	0	0	0	0	0	0	0	0
OE9A047524	-	0	0	0	0	0	0	0	0	0	0	0	0	0	0	0	0	0	0	0	0	0	0	0	0	0	0	0	0	0	0	0	0	0	0	0	0	0	0	0	0	0	0	0	0	0	0	0	0
OE9A047580	-	40	8	1	1	1	1	1	1	0	1	1	1	1	0	1	1	1	1	0	1	0	1	1	1	1	1	0	1	0	0	1	1	1	0	1	1	0	1	1	1	1	1	1	1	0	1	1	1
OE9A047635	-	25	0	0	0	1	1	0	0	0	0	0	1	0	0	0	0	0	1	0	1	1	1	0	1	0	1	1	0	0	0	0	1	0	1	0	1	1	0	0	1	1	0	0	0	1	1	0	0
OE9A047833	-	45	6	1	1	0	1	1	0	1	1	1	1	1	1	1	1	0	1	0	1	1	1	1	1	1	1	1	1	1	1	1	0	1	1	1	1	1	0	0	1	1	1	1	1	1	1	1	1
OE9A047910	-	0	0	0	0	0	0	0	0	0	0	0	0	0	0	0	0	0	0	0	0	0	0	0	0	0	0	0	0	0	0	0	0	0	0	0	0	0	0	0	0	0	0	0	0	0	0	0	0
OE9A047937	uncharacterized protein LOC111372343	29	8	1	0	1	0	1	0	1	1	1	1	1	1	1	0	1	1	1	0	0	1	1	0	0	1	1	0	0	1	1	1	1	0	1	0	0	0	0	1	1	1	1	1	1	0	1	0
OE9A048044	-	37	8	1	1	0	1	1	1	1	1	1	1	1	1	1	1	1	0	1	1	1	1	0	0	1	1	0	0	1	1	1	1	1	1	1	1	0	0	1	0	0	1	0	0	1	0	1	1
OE9A048047	-	25	9	1	1	1	0	1	1	1	1	0	1	0	1	1	0	1	0	0	1	0	0	0	0	1	1	0	0	0	0	1	1	1	0	0	1	0	0	0	0	1	1	1	1	0	0	0	1
OE9A048052	-	0	0	0	0	0	0	0	0	0	0	0	0	0	0	0	0	0	0	0	0	0	0	0	0	0	0	0	0	0	0	0	0	0	0	0	0	0	0	0	0	0	0	0	0	0	0	0	0
OE9A048171	-	15	4	0	0	1	1	1	1	1	0	0	1	0	0	0	0	1	1	1	0	0	0	0	0	0	1	0	0	0	0	0	0	1	0	1	0	0	0	0	0	1	1	0	0	1	0	0	0
OE9A048208	protein FAR-RED IMPAIRED RESPONSE 1-like	42	8	1	1	1	1	1	1	1	0	0	1	1	1	1	1	1	1	1	1	1	1	0	1	1	1	1	1	1	1	0	1	1	1	0	1	1	0	1	1	1	1	1	0	1	1	0	1
OE9A048338	-	21	8	1	0	0	0	1	1	1	1	0	1	1	1	1	0	1	1	1	0	0	0	0	0	1	1	0	0	0	0	1	1	1	0	0	1	0	0	0	0	1	1	0	1	1	0	0	0
OE9A048345	-	29	5	1	1	0	1	0	0	1	1	1	1	1	1	0	0	1	1	0	1	1	0	1	1	0	1	0	0	0	0	0	1	0	1	0	1	1	0	1	1	1	0	1	0	1	1	0	0
OE9A048346	-	0	0	0	0	0	0	0	0	0	0	0	0	0	0	0	0	0	0	0	0	0	0	0	0	0	0	0	0	0	0	0	0	0	0	0	0	0	0	0	0	0	0	0	0	0	0	0	0
OE9A048365	-	28	1	0	0	1	1	0	0	0	1	0	1	1	0	0	1	0	1	0	1	0	0	0	1	1	0	0	0	1	1	1	1	0	1	1	0	1	1	1	0	0	0	0	0	1	1	1	1
OE9A048366	-	0	0	0	0	0	0	0	0	0	0	0	0	0	0	0	0	0	0	0	0	0	0	0	0	0	0	0	0	0	0	0	0	0	0	0	0	0	0	0	0	0	0	0	0	0	0	0	0
OE9A048430	-	0	0	0	0	0	0	0	0	0	0	0	0	0	0	0	0	0	0	0	0	0	0	0	0	0	0	0	0	0	0	0	0	0	0	0	0	0	0	0	0	0	0	0	0	0	0	0	0
OE9A048524	uncharacterized protein LOC111399831	12	5	1	0	1	0	0	1	0	1	0	1	1	0	0	0	1	1	0	0	0	0	0	0	0	0	0	0	0	0	0	0	0	0	0	0	0	0	0	1	0	0	0	1	0	0	0	0
OE9A048581	-	0	0	0	0	0	0	0	0	0	0	0	0	0	0	0	0	0	0	0	0	0	0	0	0	0	0	0	0	0	0	0	0	0	0	0	0	0	0	0	0	0	0	0	0	0	0	0	0
OE9A048597	-	9	5	1	0	1	0	1	1	0	0	0	0	0	0	0	0	1	0	0	0	0	0	0	0	1	0	0	0	0	0	1	0	1	0	0	0	0	0	0	0	0	0	1	1	0	0	0	0
OE9A048676	hypothetical protein MIMGU_mgv1a025226mg	4	1	0	0	0	0	0	0	0	0	0	0	1	0	0	0	0	1	0	0	0	0	0	0	0	0	1	0	0	0	0	0	0	0	0	0	0	0	0	0	0	0	1	0	0	0	0	0
OE9A048724	-	0	0	0	0	0	0	0	0	0	0	0	0	0	0	0	0	0	0	0	0	0	0	0	0	0	0	0	0	0	0	0	0	0	0	0	0	0	0	0	0	0	0	0	0	0	0	0	0
OE9A048765	-	29	9	1	1	0	0	1	1	1	1	1	1	0	0	1	0	1	1	1	0	0	0	0	0	0	1	1	1	1	0	0	1	1	1	0	1	1	0	0	1	1	1	1	1	0	0	1	0
OE9A048795	diphosphomevalonate decarboxylase MVD2, peroxisomal-like isoform X3	19	7	1	0	0	0	0	1	0	0	0	1	0	0	1	0	1	1	1	0	0	0	0	0	1	1	0	0	0	0	1	0	1	0	0	1	0	0	0	1	1	1	1	1	1	0	0	0
OE9A048814	-	9	4	1	0	0	0	0	1	0	1	0	0	0	1	0	0	1	1	0	0	0	0	0	0	1	1	0	1	0	1	0	1	0	0	0	0	0	0	0	1	0	0	0	0	0	0	0	0
OE9A048823	-	0	0	0	0	0	0	0	0	0	0	0	0	0	0	0	0	0	0	0	0	0	0	0	0	0	0	0	0	0	0	0	0	0	0	0	0	0	0	0	0	0	0	0	0	0	0	0	0
OE9A048845	-	0	0	0	0	0	0	0	0	0	0	0	0	0	0	0	0	0	0	0	0	0	0	0	0	0	0	0	0	0	0	0	0	0	0	0	0	0	0	0	0	0	0	0	0	0	0	0	0
OE9A048859	uncharacterized protein LOC111366680	22	9	1	1	0	0	1	1	1	1	0	1	1	1	1	0	1	1	0	0	1	0	0	0	1	0	0	0	0	0	1	1	1	0	0	0	0	0	0	1	1	1	1	0	1	0	1	0
OE9A048886	-	0	0	0	0	0	0	0	0	0	0	0	0	0	0	0	0	0	0	0	0	0	0	0	0	0	0	0	0	0	0	0	0	0	0	0	0	0	0	0	0	0	0	0	0	0	0	0	0
OE9A048941	-	12	9	1	0	0	0	0	1	1	1	0	1	1	1	1	0	1	1	0	0	1	0	0	0	0	1	0	0	0	0	1	0	0	0	0	0	0	0	0	0	1	1	1	1	0	0	0	0
OE9A048992	-	0	0	0	0	0	0	0	0	0	0	0	0	0	0	0	0	0	0	0	0	0	0	0	0	0	0	0	0	0	0	0	0	0	0	0	0	0	0	0	0	0	0	0	0	0	0	0	0
OE9A049010	F-box/kelch-repeat protein At3g06240-like	33	9	1	0	1	1	1	1	1	1	0	1	1	1	1	0	1	1	0	1	1	0	0	1	1	1	1	0	1	0	1	1	1	1	0	1	0	1	0	1	1	1	1	1	1	0	1	0
OE9A049020	-	0	0	0	0	0	0	0	0	0	0	0	0	0	0	0	0	0	0	0	0	0	0	0	0	0	0	0	0	0	0	0	0	0	0	0	0	0	0	0	0	0	0	0	0	0	0	0	0
OE9A049498	-	23	6	0	0	0	0	0	1	1	1	1	1	1	0	1	0	1	0	0	0	0	0	0	0	0	1	1	0	0	0	1	1	0	1	0	1	1	0	0	1	1	1	0	1	1	1	0	1
OE9A049569	-	0	0	0	0	0	0	0	0	0	0	0	0	0	0	0	0	0	0	0	0	0	0	0	0	0	0	0	0	0	0	0	0	0	0	0	0	0	0	0	0	0	0	0	0	0	0	0	0
OE9A049597	-	0	0	0	0	0	0	0	0	0	0	0	0	0	0	0	0	0	0	0	0	0	0	0	0	0	0	0	0	0	0	0	0	0	0	0	0	0	0	0	0	0	0	0	0	0	0	0	0
OE9A049706	-	29	8	1	1	0	0	1	1	0	1	0	0	1	0	1	1	1	1	0	0	1	0	0	1	1	1	0	0	0	0	1	1	1	0	0	1	1	0	1	1	1	1	1	1	1	0	1	1
OE9A049801	-	38	2	0	1	1	0	0	0	1	0	0	1	1	0	1	1	0	1	0	1	1	0	1	1	1	0	1	1	1	1	0	0	1	0	1	1	0	1	0	1	1	0	0	1	1	0	1	1
OE9A049855	-	0	0	0	0	0	0	0	0	0	0	0	0	0	0	0	0	0	0	0	0	0	0	0	0	0	0	0	0	0	0	0	0	0	0	0	0	0	0	0	0	0	0	0	0	0	0	0	0
OE9A049896	-	0	0	0	0	0	0	0	0	0	0	0	0	0	0	0	0	0	0	0	0	0	0	0	0	0	0	0	0	0	0	0	0	0	0	0	0	0	0	0	0	0	0	0	0	0	0	0	0
OE9A049969	-	6	4	0	0	0	0	0	1	0	1	0	0	0	0	1	1	0	0	0	0	0	0	0	0	0	0	0	0	0	0	1	0	0	1	0	0	0	0	0	0	0	1	0	0	1	0	0	0
OE9A049970	-	0	0	0	0	0	0	0	0	0	0	0	0	0	0	0	0	0	0	0	0	0	0	0	0	0	0	0	0	0	0	0	0	0	0	0	0	0	0	0	0	0	0	0	0	0	0	0	0
OE9A050029	-	0	0	0	0	0	0	0	0	0	0	0	0	0	0	0	0	0	0	0	0	0	0	0	0	0	0	0	0	0	0	0	0	0	0	0	0	0	0	0	0	0	0	0	0	0	0	0	0
OE9A050183	-	28	9	1	0	1	0	1	1	1	1	0	1	1	1	1	1	1	1	1	0	1	0	0	0	0	1	0	0	0	0	0	0	1	1	0	1	1	0	0	1	1	1	1	1	1	0	0	1
OE9A050280	-	0	0	0	0	0	0	0	0	0	0	0	0	0	0	0	0	0	0	0	0	0	0	0	0	0	0	0	0	0	0	0	0	0	0	0	0	0	0	0	0	0	0	0	0	0	0	0	0
OE9A050448	-	0	0	0	0	0	0	0	0	0	0	0	0	0	0	0	0	0	0	0	0	0	0	0	0	0	0	0	0	0	0	0	0	0	0	0	0	0	0	0	0	0	0	0	0	0	0	0	0
OE9A050478	-	0	0	0	0	0	0	0	0	0	0	0	0	0	0	0	0	0	0	0	0	0	0	0	0	0	0	0	0	0	0	0	0	0	0	0	0	0	0	0	0	0	0	0	0	0	0	0	0
OE9A050498	-	0	0	0	0	0	0	0	0	0	0	0	0	0	0	0	0	0	0	0	0	0	0	0	0	0	0	0	0	0	0	0	0	0	0	0	0	0	0	0	0	0	0	0	0	0	0	0	0
OE9A050525	-	6	2	0	0	0	0	0	0	1	0	0	0	0	1	0	0	0	0	1	0	0	0	0	0	0	0	0	0	0	0	0	1	1	0	0	0	0	0	0	0	0	0	1	0	0	0	1	0
OE9A050543	-	0	0	0	0	0	0	0	0	0	0	0	0	0	0	0	0	0	0	0	0	0	0	0	0	0	0	0	0	0	0	0	0	0	0	0	0	0	0	0	0	0	0	0	0	0	0	0	0
OE9A050587	-	0	0	0	0	0	0	0	0	0	0	0	0	0	0	0	0	0	0	0	0	0	0	0	0	0	0	0	0	0	0	0	0	0	0	0	0	0	0	0	0	0	0	0	0	0	0	0	0
OE9A050651	-	9	1	0	0	0	0	0	0	0	0	0	0	0	1	0	0	1	0	0	0	0	0	1	0	0	1	0	0	0	1	0	0	1	0	0	0	0	1	0	0	1	0	0	0	0	0	0	0
OE9A050697	-	22	8	1	0	1	0	1	1	1	1	0	1	0	0	1	0	0	0	0	1	1	1	0	1	0	1	1	0	0	0	0	0	1	0	1	0	0	1	0	1	1	1	1	0	1	0	1	0
OE9A050707	-	0	0	0	0	0	0	0	0	0	0	0	0	0	0	0	0	0	0	0	0	0	0	0	0	0	0	0	0	0	0	0	0	0	0	0	0	0	0	0	0	0	0	0	0	0	0	0	0
OE9A050869	-	0	0	0	0	0	0	0	0	0	0	0	0	0	0	0	0	0	0	0	0	0	0	0	0	0	0	0	0	0	0	0	0	0	0	0	0	0	0	0	0	0	0	0	0	0	0	0	0
OE9A050886	-	0	2	0	0	0	0	0	0	0	0	0	0	0	0	0	0	1	0	0	0	0	0	0	0	0	0	0	0	0	0	0	0	0	0	0	0	0	0	0	0	0	1	0	0	0	0	0	0
OE9A050908	-	0	0	0	0	0	0	0	0	0	0	0	0	0	0	0	0	0	0	0	0	0	0	0	0	0	0	0	0	0	0	0	0	0	0	0	0	0	0	0	0	0	0	0	0	0	0	0	0
OE9A050990	-	0	0	0	0	0	0	0	0	0	0	0	0	0	0	0	0	0	0	0	0	0	0	0	0	0	0	0	0	0	0	0	0	0	0	0	0	0	0	0	0	0	0	0	0	0	0	0	0
OE9A051128	-	21	8	1	1	0	0	1	1	1	0	0	1	1	0	1	0	1	0	1	0	1	0	0	0	1	1	0	1	0	0	0	0	1	0	0	0	0	0	0	1	1	1	1	1	1	0	1	0
OE9A051261	-	0	0	0	0	0	0	0	0	0	0	0	0	0	0	0	0	0	0	0	0	0	0	0	0	0	0	0	0	0	0	0	0	0	0	0	0	0	0	0	0	0	0	0	0	0	0	0	0
OE9A051267	-	23	6	1	1	0	0	0	1	1	0	0	1	1	0	1	1	1	1	0	0	1	0	0	0	0	0	0	0	0	1	0	1	1	0	0	0	0	0	0	1	1	0	1	1	1	0	0	0
OE9A051282	-	0	0	0	0	0	0	0	0	0	0	0	0	0	0	0	0	0	0	0	0	0	0	0	0	0	0	0	0	0	0	0	0	0	0	0	0	0	0	0	0	0	0	0	0	0	0	0	0
OE9A051321	PREDICTED: uncharacterized protein LOC104590857	14	8	1	0	0	0	1	1	1	0	0	0	0	0	1	1	1	1	0	0	0	0	0	0	0	1	0	0	0	0	0	0	1	1	0	0	1	0	1	1	1	1	1	0	1	0	0	1
OE9A051333	-	14	6	1	0	1	0	1	1	0	0	0	1	0	0	0	0	1	0	0	1	1	0	0	0	0	0	0	0	0	1	0	0	0	0	1	0	0	0	0	0	1	1	1	0	1	0	0	0
OE9A051545	-	0	0	0	0	0	0	0	0	0	0	0	0	0	0	0	0	0	0	0	0	0	0	0	0	0	0	0	0	0	0	0	0	0	0	0	0	0	0	0	0	0	0	0	0	0	0	0	0
OE9A051666	-	0	0	0	0	0	0	0	0	0	0	0	0	0	0	0	0	0	0	0	0	0	0	0	0	0	0	0	0	0	0	0	0	0	0	0	0	0	0	0	0	0	0	0	0	0	0	0	0
OE9A051693	-	25	9	1	1	1	0	1	1	1	1	0	1	1	0	1	0	1	0	1	1	1	0	1	0	0	1	0	0	0	0	1	1	1	0	1	0	0	1	0	1	1	1	1	0	1	0	0	0
OE9A051697	-	0	0	0	0	0	0	0	0	0	0	0	0	0	0	0	0	0	0	0	0	0	0	0	0	0	0	0	0	0	0	0	0	0	0	0	0	0	0	0	0	0	0	0	0	0	0	0	0
OE9A051759	-	0	0	0	0	0	0	0	0	0	0	0	0	0	0	0	0	0	0	0	0	0	0	0	0	0	0	0	0	0	0	0	0	0	0	0	0	0	0	0	0	0	0	0	0	0	0	0	0
OE9A051794	-	18	8	1	1	1	0	1	1	1	1	0	1	1	0	1	0	1	1	1	0	0	0	0	0	0	1	0	0	0	0	0	1	1	0	0	0	0	0	0	1	1	1	0	0	1	0	0	0
OE9A051814	-	34	5	1	1	1	0	1	1	1	1	1	1	0	1	0	1	0	1	1	0	1	1	0	0	1	1	1	1	0	1	1	1	0	1	1	1	0	1	0	1	1	0	0	0	1	1	0	0
OE9A051837	-	38	8	1	1	0	1	0	1	1	1	1	1	1	1	1	1	1	0	1	1	1	0	1	1	1	1	1	1	1	1	0	1	1	1	0	1	0	1	1	1	1	0	1	0	1	1	1	0
OE9A051854	-	0	0	0	0	0	0	0	0	0	0	0	0	0	0	0	0	0	0	0	0	0	0	0	0	0	0	0	0	0	0	0	0	0	0	0	0	0	0	0	0	0	0	0	0	0	0	0	0
OE9A051898	PREDICTED: uncharacterized protein LOC104590857	23	9	1	0	1	0	1	1	1	1	0	1	1	1	1	1	1	1	0	0	0	0	0	0	0	1	0	0	0	0	0	1	1	1	0	0	1	0	1	1	1	1	1	0	1	0	0	1
OE9A052010	hypothetical protein SETIT_007478mg	0	0	0	0	0	0	0	0	0	0	0	0	0	0	0	0	0	0	0	0	0	0	0	0	0	0	0	0	0	0	0	0	0	0	0	0	0	0	0	0	0	0	0	0	0	0	0	0
OE9A052018	polyphenol oxidase, chloroplastic-like	2	0	0	0	0	0	0	0	0	0	0	0	0	0	0	0	0	1	0	0	0	0	0	0	1	0	0	0	0	0	0	0	0	0	0	0	0	0	0	0	0	0	0	0	0	0	0	0
OE9A052044	-	14	9	1	0	0	0	0	1	1	1	0	0	1	0	1	0	1	1	1	0	0	0	0	0	1	1	0	0	0	0	1	1	1	0	0	1	0	0	0	0	1	1	1	0	1	0	0	0
OE9A052046	-	0	0	0	0	0	0	0	0	0	0	0	0	0	0	0	0	0	0	0	0	0	0	0	0	0	0	0	0	0	0	0	0	0	0	0	0	0	0	0	0	0	0	0	0	0	0	0	0
OE9A052095	-	0	0	0	0	0	0	0	0	0	0	0	0	0	0	0	0	0	0	0	0	0	0	0	0	0	0	0	0	0	0	0	0	0	0	0	0	0	0	0	0	0	0	0	0	0	0	0	0
OE9A052106	PREDICTED: rust resistance kinase Lr10-like isoform X4	40	7	1	1	1	1	0	1	1	1	1	1	1	1	0	1	1	1	0	0	1	0	1	1	1	1	1	1	1	0	1	1	1	1	0	1	1	0	1	1	1	1	0	0	1	1	1	1
OE9A052145	-	0	0	0	0	0	0	0	0	0	0	0	0	0	0	0	0	0	0	0	0	0	0	0	0	0	0	0	0	0	0	0	0	0	0	0	0	0	0	0	0	0	0	0	0	0	0	0	0
OE9A052208	-	0	0	0	0	0	0	0	0	0	0	0	0	0	0	0	0	0	0	0	0	0	0	0	0	0	0	0	0	0	0	0	0	0	0	0	0	0	0	0	0	0	0	0	0	0	0	0	0
OE9A052368	-	12	2	1	0	1	0	0	0	0	0	0	0	0	1	0	1	0	1	0	0	0	0	0	0	1	1	0	0	0	1	0	0	0	0	1	0	0	0	0	1	0	1	0	1	0	0	0	0
OE9A052580	-	0	0	0	0	0	0	0	0	0	0	0	0	0	0	0	0	0	0	0	0	0	0	0	0	0	0	0	0	0	0	0	0	0	0	0	0	0	0	0	0	0	0	0	0	0	0	0	0
OE9A052615	-	24	8	1	0	1	0	1	1	1	1	0	1	1	1	1	0	1	0	1	0	0	0	0	0	1	0	0	0	0	0	1	0	1	0	0	1	0	0	0	1	1	1	0	1	1	0	0	0
OE9A052616	-	0	0	0	0	0	0	0	0	0	0	0	0	0	0	0	0	0	0	0	0	0	0	0	0	0	0	0	0	0	0	0	0	0	0	0	0	0	0	0	0	0	0	0	0	0	0	0	0
OE9A052660	-	0	0	0	0	0	0	0	0	0	0	0	0	0	0	0	0	0	0	0	0	0	0	0	0	0	0	0	0	0	0	0	0	0	0	0	0	0	0	0	0	0	0	0	0	0	0	0	0
OE9A052783	-	0	0	0	0	0	0	0	0	0	0	0	0	0	0	0	0	0	0	0	0	0	0	0	0	0	0	0	0	0	0	0	0	0	0	0	0	0	0	0	0	0	0	0	0	0	0	0	0
OE9A052823	uncharacterized protein LOC105174623 isoform X2	20	9	1	0	0	0	1	1	1	1	0	0	1	1	1	1	1	1	0	0	0	0	0	0	0	0	0	1	0	0	1	0	0	0	0	1	1	0	1	0	0	1	1	1	0	1	1	1
OE9A052891	-	6	4	1	0	0	0	0	0	1	0	0	0	1	0	0	0	0	1	0	0	0	0	0	0	1	0	0	0	0	0	0	0	0	0	0	0	0	0	0	0	1	1	0	0	1	0	0	0
OE9A052950	-	0	0	0	0	0	0	0	0	0	0	0	0	0	0	0	0	0	0	0	0	0	0	0	0	0	0	0	0	0	0	0	0	0	0	0	0	0	0	0	0	0	0	0	0	0	0	0	0
OE9A052977	-	0	0	0	0	0	0	0	0	0	0	0	0	0	0	0	0	0	0	0	0	0	0	0	0	0	0	0	0	0	0	0	0	0	0	0	0	0	0	0	0	0	0	0	0	0	0	0	0
OE9A052989	-	0	0	0	0	0	0	0	0	0	0	0	0	0	0	0	0	0	0	0	0	0	0	0	0	0	0	0	0	0	0	0	0	0	0	0	0	0	0	0	0	0	0	0	0	0	0	0	0
OE9A052993	-	0	0	0	0	0	0	0	0	0	0	0	0	0	0	0	0	0	0	0	0	0	0	0	0	0	0	0	0	0	0	0	0	0	0	0	0	0	0	0	0	0	0	0	0	0	0	0	0
OE9A053010	-	2	0	0	0	0	0	0	0	0	0	0	0	0	0	0	0	0	0	0	0	0	0	0	0	1	0	0	0	0	0	0	0	0	0	0	0	0	0	0	0	0	0	0	0	0	0	0	0
OE9A053021	-	27	2	1	1	0	1	0	0	0	1	0	0	0	1	0	0	0	1	0	0	1	1	1	1	1	0	0	0	0	1	0	1	1	1	1	0	1	1	1	1	0	0	0	0	0	0	0	1
OE9A053137	-	0	0	0	0	0	0	0	0	0	0	0	0	0	0	0	0	0	0	0	0	0	0	0	0	0	0	0	0	0	0	0	0	0	0	0	0	0	0	0	0	0	0	0	0	0	0	0	0
OE9A053191	-	47	9	1	1	1	1	1	1	1	1	1	1	1	1	1	0	1	1	1	1	1	1	1	0	1	1	1	1	1	1	1	1	1	1	1	1	1	1	0	1	1	1	1	1	1	0	1	1
OE9A053195	-	0	0	0	0	0	0	0	0	0	0	0	0	0	0	0	0	0	0	0	0	0	0	0	0	0	0	0	0	0	0	0	0	0	0	0	0	0	0	0	0	0	0	0	0	0	0	0	0
OE9A053245	-	0	0	0	0	0	0	0	0	0	0	0	0	0	0	0	0	0	0	0	0	0	0	0	0	0	0	0	0	0	0	0	0	0	0	0	0	0	0	0	0	0	0	0	0	0	0	0	0
OE9A053388	-	0	0	0	0	0	0	0	0	0	0	0	0	0	0	0	0	0	0	0	0	0	0	0	0	0	0	0	0	0	0	0	0	0	0	0	0	0	0	0	0	0	0	0	0	0	0	0	0
OE9A053422	-	0	0	0	0	0	0	0	0	0	0	0	0	0	0	0	0	0	0	0	0	0	0	0	0	0	0	0	0	0	0	0	0	0	0	0	0	0	0	0	0	0	0	0	0	0	0	0	0
OE9A053431	-	0	0	0	0	0	0	0	0	0	0	0	0	0	0	0	0	0	0	0	0	0	0	0	0	0	0	0	0	0	0	0	0	0	0	0	0	0	0	0	0	0	0	0	0	0	0	0	0
OE9A053473	-	0	0	0	0	0	0	0	0	0	0	0	0	0	0	0	0	0	0	0	0	0	0	0	0	0	0	0	0	0	0	0	0	0	0	0	0	0	0	0	0	0	0	0	0	0	0	0	0
OE9A053476	-	36	8	1	1	0	0	1	1	0	1	0	1	1	1	1	1	1	0	0	1	1	0	0	0	1	1	1	1	0	0	1	1	1	1	0	1	1	0	1	1	1	1	1	1	1	0	1	1
OE9A053477	-	0	0	0	0	0	0	0	0	0	0	0	0	0	0	0	0	0	0	0	0	0	0	0	0	0	0	0	0	0	0	0	0	0	0	0	0	0	0	0	0	0	0	0	0	0	0	0	0
OE9A053597	-	0	0	0	0	0	0	0	0	0	0	0	0	0	0	0	0	0	0	0	0	0	0	0	0	0	0	0	0	0	0	0	0	0	0	0	0	0	0	0	0	0	0	0	0	0	0	0	0
OE9A053635	-	18	8	1	0	1	0	0	1	1	1	0	0	0	1	1	0	1	1	0	0	0	0	0	0	0	1	0	0	0	0	1	1	1	0	1	0	0	0	0	1	1	1	0	1	0	0	0	0
OE9A053670	-	0	0	0	0	0	0	0	0	0	0	0	0	0	0	0	0	0	0	0	0	0	0	0	0	0	0	0	0	0	0	0	0	0	0	0	0	0	0	0	0	0	0	0	0	0	0	0	0
OE9A053741	-	0	0	0	0	0	0	0	0	0	0	0	0	0	0	0	0	0	0	0	0	0	0	0	0	0	0	0	0	0	0	0	0	0	0	0	0	0	0	0	0	0	0	0	0	0	0	0	0
OE9A053935	-	0	0	0	0	0	0	0	0	0	0	0	0	0	0	0	0	0	0	0	0	0	0	0	0	0	0	0	0	0	0	0	0	0	0	0	0	0	0	0	0	0	0	0	0	0	0	0	0
OE9A053936	-	0	0	0	0	0	0	0	0	0	0	0	0	0	0	0	0	0	0	0	0	0	0	0	0	0	0	0	0	0	0	0	0	0	0	0	0	0	0	0	0	0	0	0	0	0	0	0	0
OE9A053942	-	0	0	0	0	0	0	0	0	0	0	0	0	0	0	0	0	0	0	0	0	0	0	0	0	0	0	0	0	0	0	0	0	0	0	0	0	0	0	0	0	0	0	0	0	0	0	0	0
OE9A053964	-	0	0	0	0	0	0	0	0	0	0	0	0	0	0	0	0	0	0	0	0	0	0	0	0	0	0	0	0	0	0	0	0	0	0	0	0	0	0	0	0	0	0	0	0	0	0	0	0
OE9A054027	-	4	3	0	0	0	0	0	1	1	1	0	0	0	0	0	0	0	0	0	0	0	0	0	0	0	0	0	0	0	0	0	0	0	0	0	1	0	0	0	0	0	0	0	0	0	0	0	0
OE9A054091	uncharacterized protein LOC111398118	13	9	1	0	0	0	0	1	1	1	0	0	1	0	1	0	1	1	0	0	0	0	0	0	1	1	0	0	0	0	1	1	1	0	0	1	0	0	0	0	1	1	1	0	1	0	0	0
OE9A054193	-	0	0	0	0	0	0	0	0	0	0	0	0	0	0	0	0	0	0	0	0	0	0	0	0	0	0	0	0	0	0	0	0	0	0	0	0	0	0	0	0	0	0	0	0	0	0	0	0
OE9A054402	-	0	0	0	0	0	0	0	0	0	0	0	0	0	0	0	0	0	0	0	0	0	0	0	0	0	0	0	0	0	0	0	0	0	0	0	0	0	0	0	0	0	0	0	0	0	0	0	0
OE9A054426	-	0	0	0	0	0	0	0	0	0	0	0	0	0	0	0	0	0	0	0	0	0	0	0	0	0	0	0	0	0	0	0	0	0	0	0	0	0	0	0	0	0	0	0	0	0	0	0	0
OE9A054443	-	0	0	0	0	0	0	0	0	0	0	0	0	0	0	0	0	0	0	0	0	0	0	0	0	0	0	0	0	0	0	0	0	0	0	0	0	0	0	0	0	0	0	0	0	0	0	0	0
OE9A054568	-	23	1	0	0	0	0	1	0	0	1	1	0	1	1	0	1	0	0	0	0	1	0	1	0	1	1	0	0	0	0	0	0	1	1	0	1	1	0	0	1	0	0	0	1	0	1	0	0
OE9A054569	-	28	9	1	0	1	1	0	1	1	1	0	0	1	1	1	0	1	1	0	1	0	1	1	1	1	1	1	0	1	1	1	1	0	0	1	1	1	0	0	0	1	1	1	1	0	0	1	0
OE9A054609	-	0	0	0	0	0	0	0	0	0	0	0	0	0	0	0	0	0	0	0	0	0	0	0	0	0	0	0	0	0	0	0	0	0	0	0	0	0	0	0	0	0	0	0	0	0	0	0	0
OE9A054616	-	0	0	0	0	0	0	0	0	0	0	0	0	0	0	0	0	0	0	0	0	0	0	0	0	0	0	0	0	0	0	0	0	0	0	0	0	0	0	0	0	0	0	0	0	0	0	0	0
OE9A054624	-	13	7	1	0	0	0	0	1	0	1	0	0	1	0	1	0	1	0	1	0	0	1	0	0	0	1	0	0	0	0	0	0	1	0	0	1	0	1	0	0	1	1	0	0	0	0	0	0
OE9A054631	EVI5-like protein isoform X1	13	8	1	0	0	0	0	1	1	1	0	1	1	0	1	0	0	0	0	0	0	0	0	0	0	1	0	0	1	0	0	1	0	1	0	0	0	0	1	0	1	1	1	0	0	1	0	1
OE9A054666	-	0	0	0	0	0	0	0	0	0	0	0	0	0	0	0	0	0	0	0	0	0	0	0	0	0	0	0	0	0	0	0	0	0	0	0	0	0	0	0	0	0	0	0	0	0	0	0	0
OE9A054693	-	49	10	1	1	1	1	1	1	1	1	1	1	0	1	1	1	1	1	1	1	1	1	1	1	1	1	1	1	1	1	1	1	1	1	1	1	1	1	1	1	1	1	1	1	1	1	1	1
OE9A054698	-	23	8	1	0	0	0	1	1	1	1	0	1	0	0	1	0	1	0	0	0	1	0	0	1	0	0	0	0	1	0	0	0	1	1	0	1	0	1	1	0	0	1	0	1	1	0	0	1
OE9A054717	-	0	0	0	0	0	0	0	0	0	0	0	0	0	0	0	0	0	0	0	0	0	0	0	0	0	0	0	0	0	0	0	0	0	0	0	0	0	0	0	0	0	0	0	0	0	0	0	0
OE9A054868	-	0	0	0	0	0	0	0	0	0	0	0	0	0	0	0	0	0	0	0	0	0	0	0	0	0	0	0	0	0	0	0	0	0	0	0	0	0	0	0	0	0	0	0	0	0	0	0	0
OE9A054880	-	0	0	0	0	0	0	0	0	0	0	0	0	0	0	0	0	0	0	0	0	0	0	0	0	0	0	0	0	0	0	0	0	0	0	0	0	0	0	0	0	0	0	0	0	0	0	0	0
OE9A054887	-	0	0	0	0	0	0	0	0	0	0	0	0	0	0	0	0	0	0	0	0	0	0	0	0	0	0	0	0	0	0	0	0	0	0	0	0	0	0	0	0	0	0	0	0	0	0	0	0
OE9A054941	-	16	7	1	0	0	1	1	1	1	0	0	1	0	1	1	0	1	0	0	1	1	0	0	0	1	1	0	0	0	0	0	1	0	0	0	0	1	0	0	0	1	1	0	0	1	0	0	0
OE9A054947	-	0	0	0	0	0	0	0	0	0	0	0	0	0	0	0	0	0	0	0	0	0	0	0	0	0	0	0	0	0	0	0	0	0	0	0	0	0	0	0	0	0	0	0	0	0	0	0	0
OE9A054949	uncharacterized protein LOC111388822	15	8	1	1	0	0	0	1	1	1	0	1	0	0	1	1	1	0	0	0	0	0	0	0	0	1	0	0	0	0	1	1	1	1	0	1	1	0	0	1	1	1	0	0	0	0	0	0
OE9A054989	-	0	0	0	0	0	0	0	0	0	0	0	0	0	0	0	0	0	0	0	0	0	0	0	0	0	0	0	0	0	0	0	0	0	0	0	0	0	0	0	0	0	0	0	0	0	0	0	0
OE9A055055	-	0	1	0	0	0	0	0	0	0	0	0	0	0	0	0	0	0	0	0	0	0	0	0	0	0	0	0	0	0	0	0	0	0	0	0	0	0	0	0	0	0	1	0	0	0	0	0	0
OE9A055072	-	0	1	0	0	0	0	0	0	0	0	0	0	0	0	0	0	0	0	0	0	0	0	0	0	0	0	0	0	0	0	0	0	0	0	0	0	0	0	0	0	0	1	0	0	0	0	0	0
OE9A055183	-	34	9	1	1	1	0	1	1	1	1	1	1	1	1	1	0	1	1	1	1	0	1	0	1	1	1	1	1	1	0	0	1	1	1	0	1	1	0	0	0	1	1	1	1	0	0	1	0
OE9A055207	-	0	0	0	0	0	0	0	0	0	0	0	0	0	0	0	0	0	0	0	0	0	0	0	0	0	0	0	0	0	0	0	0	0	0	0	0	0	0	0	0	0	0	0	0	0	0	0	0
OE9A055215	-	0	0	0	0	0	0	0	0	0	0	0	0	0	0	0	0	0	0	0	0	0	0	0	0	0	0	0	0	0	0	0	0	0	0	0	0	0	0	0	0	0	0	0	0	0	0	0	0
OE9A055317	-	0	0	0	0	0	0	0	0	0	0	0	0	0	0	0	0	0	0	0	0	0	0	0	0	0	0	0	0	0	0	0	0	0	0	0	0	0	0	0	0	0	0	0	0	0	0	0	0
OE9A055318	-	25	7	1	1	0	0	0	0	1	1	1	0	0	0	1	1	0	0	0	0	0	0	0	0	0	0	0	0	1	0	1	1	1	1	0	1	1	0	0	0	0	1	1	1	0	1	1	1
OE9A055364	-	0	0	0	0	0	0	0	0	0	0	0	0	0	0	0	0	0	0	0	0	0	0	0	0	0	0	0	0	0	0	0	0	0	0	0	0	0	0	0	0	0	0	0	0	0	0	0	0
OE9A055409	-	0	0	0	0	0	0	0	0	0	0	0	0	0	0	0	0	0	0	0	0	0	0	0	0	0	0	0	0	0	0	0	0	0	0	0	0	0	0	0	0	0	0	0	0	0	0	0	0
OE9A055616	-	4	0	0	0	0	1	0	0	0	0	0	0	0	0	0	0	0	0	0	1	0	0	0	0	0	1	0	0	0	0	0	0	0	0	0	0	0	1	0	0	0	0	0	0	0	0	1	0
OE9A055769	-	0	0	0	0	0	0	0	0	0	0	0	0	0	0	0	0	0	0	0	0	0	0	0	0	0	0	0	0	0	0	0	0	0	0	0	0	0	0	0	0	0	0	0	0	0	0	0	0
OE9A055833	probable disease resistance protein RF45 isoform X1	22	1	0	0	0	0	1	0	0	1	1	0	1	1	0	1	0	0	0	0	1	0	1	0	1	1	0	0	0	0	0	0	1	1	0	1	1	0	0	1	0	0	0	1	0	1	0	0
OE9A055863	-	0	0	0	0	0	0	0	0	0	0	0	0	0	0	0	0	0	0	0	0	0	0	0	0	0	0	0	0	0	0	0	0	0	0	0	0	0	0	0	0	0	0	0	0	0	0	0	0
OE9A055925	-	12	0	0	0	1	0	0	0	0	0	1	0	0	0	0	0	0	1	0	1	1	0	0	1	1	0	0	1	0	0	0	1	0	0	0	0	0	1	0	0	0	0	0	0	0	0	1	0
OE9A055947	-	9	9	1	0	0	0	0	1	1	1	0	0	1	0	1	0	1	1	0	0	0	0	0	0	1	1	0	0	0	0	1	1	0	0	0	1	0	0	0	0	0	1	1	0	0	0	0	0
OE9A056049	-	0	0	0	0	0	0	0	0	0	0	0	0	0	0	0	0	0	0	0	0	0	0	0	0	0	0	0	0	0	0	0	0	0	0	0	0	0	0	0	0	0	0	0	0	0	0	0	0
OE9A056226	-	0	0	0	0	0	0	0	0	0	0	0	0	0	0	0	0	0	0	0	0	0	0	0	0	0	0	0	0	0	0	0	0	0	0	0	0	0	0	0	0	0	0	0	0	0	0	0	0
OE9A056394	-	19	9	1	1	1	0	1	1	1	1	0	1	1	0	1	0	1	1	1	0	0	0	0	0	1	1	0	0	0	0	0	1	1	0	0	1	0	0	0	0	1	1	1	0	0	0	0	0
OE9A056465	-	0	0	0	0	0	0	0	0	0	0	0	0	0	0	0	0	0	0	0	0	0	0	0	0	0	0	0	0	0	0	0	0	0	0	0	0	0	0	0	0	0	0	0	0	0	0	0	0
OE9A056528	-	0	0	0	0	0	0	0	0	0	0	0	0	0	0	0	0	0	0	0	0	0	0	0	0	0	0	0	0	0	0	0	0	0	0	0	0	0	0	0	0	0	0	0	0	0	0	0	0
OE9A056638	uncharacterized protein LOC111403707	13	8	1	0	0	0	0	1	1	0	0	0	1	0	1	0	1	0	1	0	0	0	0	0	1	1	0	0	0	0	0	1	1	0	0	1	0	0	0	0	1	1	1	0	1	0	0	0
OE9A056782	-	0	0	0	0	0	0	0	0	0	0	0	0	0	0	0	0	0	0	0	0	0	0	0	0	0	0	0	0	0	0	0	0	0	0	0	0	0	0	0	0	0	0	0	0	0	0	0	0
OE9A056786	Tyrosine kinase	2	3	0	0	0	0	0	1	0	0	0	0	0	0	0	1	1	0	0	0	0	0	0	0	0	0	0	0	0	0	0	0	0	1	0	0	0	0	0	0	0	0	1	0	0	0	0	0
OE9A057002	-	0	0	0	0	0	0	0	0	0	0	0	0	0	0	0	0	0	0	0	0	0	0	0	0	0	0	0	0	0	0	0	0	0	0	0	0	0	0	0	0	0	0	0	0	0	0	0	0
OE9A057063	precursor of CEP16-like	15	5	1	0	0	0	1	1	1	1	0	1	1	1	0	0	1	0	0	0	0	0	0	0	1	1	0	0	0	0	0	1	0	0	0	1	0	0	0	1	1	0	0	1	0	0	1	0
OE9A057140	-	0	0	0	0	0	0	0	0	0	0	0	0	0	0	0	0	0	0	0	0	0	0	0	0	0	0	0	0	0	0	0	0	0	0	0	0	0	0	0	0	0	0	0	0	0	0	0	0
OE9A057237	-	11	1	0	1	0	0	1	1	0	0	0	1	0	0	0	0	0	1	0	0	0	0	0	0	1	0	0	0	0	0	0	0	1	0	0	0	0	0	0	0	0	0	0	1	0	0	0	0
OE9A057238	-	0	0	0	0	0	0	0	0	0	0	0	0	0	0	0	0	0	0	0	0	0	0	0	0	0	0	0	0	0	0	0	0	0	0	0	0	0	0	0	0	0	0	0	0	0	0	0	0
OE9A057252	probable protein phosphatase 2C 44	19	9	1	1	1	1	0	1	1	1	1	1	1	0	1	0	1	1	0	0	1	0	0	0	0	1	0	0	0	0	1	1	1	0	0	0	0	0	0	1	1	1	1	1	0	0	0	0
OE9A057283	-	8	8	1	0	0	0	0	1	1	1	0	1	1	0	0	0	1	0	0	0	1	0	0	0	0	1	0	0	0	0	1	0	1	0	0	0	0	0	0	0	1	1	1	0	0	0	0	0
OE9A057525	-	0	0	0	0	0	0	0	0	0	0	0	0	0	0	0	0	0	0	0	0	0	0	0	0	0	0	0	0	0	0	0	0	0	0	0	0	0	0	0	0	0	0	0	0	0	0	0	0
OE9A057533	-	0	0	0	0	0	0	0	0	0	0	0	0	0	0	0	0	0	0	0	0	0	0	0	0	0	0	0	0	0	0	0	0	0	0	0	0	0	0	0	0	0	0	0	0	0	0	0	0
OE9A057536	-	0	0	0	0	0	0	0	0	0	0	0	0	0	0	0	0	0	0	0	0	0	0	0	0	0	0	0	0	0	0	0	0	0	0	0	0	0	0	0	0	0	0	0	0	0	0	0	0
OE9A057555	-	0	0	0	0	0	0	0	0	0	0	0	0	0	0	0	0	0	0	0	0	0	0	0	0	0	0	0	0	0	0	0	0	0	0	0	0	0	0	0	0	0	0	0	0	0	0	0	0
OE9A057566	-	17	7	1	0	0	0	0	1	1	1	1	1	1	0	0	0	1	0	0	1	0	0	1	1	1	1	0	0	1	1	0	1	0	0	0	0	0	0	0	1	1	0	1	0	1	0	0	0
OE9A057571	-	28	9	1	1	0	1	1	1	1	1	0	1	1	1	1	0	1	0	0	0	1	1	0	0	1	1	1	1	1	0	0	1	1	0	1	0	1	0	1	1	1	1	1	0	1	0	1	0
OE9A057623	-	8	7	1	0	0	0	1	1	0	0	0	0	0	0	1	0	1	1	0	0	0	0	0	0	0	0	0	0	0	0	1	0	0	0	0	0	0	0	0	0	1	1	1	0	0	0	0	0
OE9A057695	uncharacterized protein LOC111392853	5	6	1	0	0	0	0	1	1	1	0	0	0	1	0	0	1	1	0	0	0	0	0	0	0	0	0	0	0	0	0	0	0	0	0	0	0	0	0	0	1	1	0	0	1	0	0	0
OE9A057835	-	0	0	0	0	0	0	0	0	0	0	0	0	0	0	0	0	0	0	0	0	0	0	0	0	0	0	0	0	0	0	0	0	0	0	0	0	0	0	0	0	0	0	0	0	0	0	0	0
OE9A057846	-	0	0	0	0	0	0	0	0	0	0	0	0	0	0	0	0	0	0	0	0	0	0	0	0	0	0	0	0	0	0	0	0	0	0	0	0	0	0	0	0	0	0	0	0	0	0	0	0
OE9A057884	-	11	7	1	0	1	0	1	1	1	0	0	0	0	1	1	0	0	0	1	1	0	0	0	0	1	0	0	0	0	0	1	0	0	0	0	0	0	0	0	1	0	1	1	0	0	0	0	0
OE9A057972	hypothetical protein VITISV_013478	15	4	0	0	1	0	0	1	0	1	0	1	0	0	1	0	0	1	0	0	0	0	0	0	1	0	0	0	0	0	0	1	0	0	0	1	0	0	1	0	0	0	1	0	1	0	0	1
OE9A058003	uncharacterized protein LOC111395278	21	2	0	0	0	0	0	0	0	0	0	1	1	0	1	1	0	0	0	0	1	0	0	0	1	1	0	1	1	0	1	0	1	1	0	0	0	0	0	1	1	0	1	1	0	1	1	0
OE9A058145	-	0	0	0	0	0	0	0	0	0	0	0	0	0	0	0	0	0	0	0	0	0	0	0	0	0	0	0	0	0	0	0	0	0	0	0	0	0	0	0	0	0	0	0	0	0	0	0	0
OE9A058169	-	0	0	0	0	0	0	0	0	0	0	0	0	0	0	0	0	0	0	0	0	0	0	0	0	0	0	0	0	0	0	0	0	0	0	0	0	0	0	0	0	0	0	0	0	0	0	0	0
OE9A058255	-	23	8	1	1	0	0	1	1	1	1	0	1	1	0	1	0	1	0	1	0	0	0	0	1	0	1	0	0	0	0	1	1	1	0	0	0	0	1	0	1	1	1	0	1	1	0	1	0
OE9A058259	-	25	2	0	1	1	0	1	0	0	0	0	0	0	1	1	1	1	0	1	1	1	0	0	0	0	1	0	0	1	1	1	0	0	1	1	1	0	0	1	0	1	0	0	0	0	0	0	1
OE9A058357	PREDICTED: transmembrane protein 120 homolog	14	2	1	0	0	1	1	0	1	0	0	0	1	0	0	0	0	1	0	0	0	0	0	0	0	1	0	0	0	1	0	1	0	0	0	0	0	0	0	0	1	0	0	1	0	0	0	0
OE9A058376	protein DOG1-like 4	23	7	1	0	0	0	1	1	1	1	0	1	0	0	0	0	1	1	0	0	0	0	0	1	1	0	0	0	1	0	1	1	0	1	1	0	0	0	1	0	1	0	1	1	1	1	1	1
OE9A058400	-	0	0	0	0	0	0	0	0	0	0	0	0	0	0	0	0	0	0	0	0	0	0	0	0	0	0	0	0	0	0	0	0	0	0	0	0	0	0	0	0	0	0	0	0	0	0	0	0
OE9A058614	-	0	1	0	0	0	0	0	0	0	0	0	0	0	0	0	0	0	0	0	0	0	0	0	0	0	0	0	0	0	0	0	0	0	0	0	0	0	0	0	0	0	1	0	0	0	0	0	0
OE9A058637	uncharacterized protein LOC111372004	20	8	1	0	0	0	0	1	1	0	0	1	1	1	1	0	1	1	0	0	1	0	0	1	0	1	0	0	0	0	0	1	1	0	0	1	0	1	0	1	0	1	1	0	1	0	0	0
OE9A058639	U3 small nucleolar RNA-associated protein 4 isoform X2	48	9	1	1	1	1	1	1	1	1	1	1	1	1	1	1	1	1	1	1	1	0	1	1	1	1	1	1	1	1	1	1	1	1	1	1	1	1	1	1	0	1	1	1	1	1	1	1
OE9A058660	-	10	8	1	0	1	0	1	1	1	1	0	0	1	0	1	0	1	1	0	0	0	0	0	0	1	1	0	0	0	0	0	0	0	0	0	0	0	0	0	0	0	1	0	0	0	0	1	0
OE9A058745	-	28	9	1	1	1	0	1	1	1	1	0	1	1	1	1	0	1	1	1	0	1	0	0	0	1	1	0	0	0	0	1	1	1	0	0	1	0	0	0	1	1	1	1	1	1	0	0	0
OE9A058785	-	27	9	1	0	0	1	1	1	1	1	0	0	1	1	1	1	1	1	1	0	0	0	0	0	1	1	0	1	0	0	1	1	1	1	0	0	0	0	1	1	1	1	1	1	1	1	0	1
OE9A058822	-	0	0	0	0	0	0	0	0	0	0	0	0	0	0	0	0	0	0	0	0	0	0	0	0	0	0	0	0	0	0	0	0	0	0	0	0	0	0	0	0	0	0	0	0	0	0	0	0
OE9A058872	-	0	0	0	0	0	0	0	0	0	0	0	0	0	0	0	0	0	0	0	0	0	0	0	0	0	0	0	0	0	0	0	0	0	0	0	0	0	0	0	0	0	0	0	0	0	0	0	0
OE9A058932	-	8	4	0	0	1	0	1	1	1	0	0	1	0	0	1	0	1	1	0	0	0	0	0	0	0	0	0	0	0	0	0	0	0	0	0	0	0	0	0	0	0	0	0	1	0	0	0	0
OE9A058997	-	26	8	1	0	0	0	1	1	1	1	0	1	0	1	1	1	1	1	1	0	1	1	0	0	0	0	0	0	1	0	1	1	1	1	0	1	0	0	1	0	0	1	0	0	1	0	0	1
OE9A059063	protein RALF-like 33	39	8	1	0	0	1	1	0	1	1	0	1	1	1	1	1	1	1	0	1	0	1	0	1	1	1	1	1	1	1	1	1	1	1	1	0	1	0	1	1	0	1	1	0	1	1	1	1
OE9A059071	hypothetical protein CDL12_26887	48	6	0	1	1	1	0	0	1	1	1	1	1	1	1	1	0	1	1	1	1	1	1	1	1	1	1	1	1	1	1	1	1	1	1	1	1	1	1	1	1	1	1	0	1	1	1	1
OE9A059097	-	0	0	0	0	0	0	0	0	0	0	0	0	0	0	0	0	0	0	0	0	0	0	0	0	0	0	0	0	0	0	0	0	0	0	0	0	0	0	0	0	0	0	0	0	0	0	0	0
OE9A059146	uncharacterized protein LOC111376866	17	8	1	0	1	0	1	1	1	1	0	0	1	0	1	0	1	1	1	0	1	0	0	0	1	1	0	0	0	0	0	1	1	0	0	0	0	0	0	0	1	1	0	1	1	0	0	0
OE9A059205	-	31	9	1	0	1	1	1	1	1	1	0	1	1	0	1	0	1	1	0	0	1	1	0	0	0	1	0	0	0	1	1	1	1	1	0	1	1	0	0	1	1	1	1	1	1	0	1	0
OE9A059448	-	0	0	0	0	0	0	0	0	0	0	0	0	0	0	0	0	0	0	0	0	0	0	0	0	0	0	0	0	0	0	0	0	0	0	0	0	0	0	0	0	0	0	0	0	0	0	0	0
OE9A059467	-	0	0	0	0	0	0	0	0	0	0	0	0	0	0	0	0	0	0	0	0	0	0	0	0	0	0	0	0	0	0	0	0	0	0	0	0	0	0	0	0	0	0	0	0	0	0	0	0
OE9A059599	-	0	0	0	0	0	0	0	0	0	0	0	0	0	0	0	0	0	0	0	0	0	0	0	0	0	0	0	0	0	0	0	0	0	0	0	0	0	0	0	0	0	0	0	0	0	0	0	0
OE9A059705	-	14	9	1	1	0	0	0	1	1	1	0	1	0	0	1	1	1	1	0	0	0	0	0	0	1	1	0	1	0	0	0	0	1	1	0	0	0	0	0	0	0	1	1	0	1	1	0	0
OE9A059760	-	9	9	1	0	0	0	0	1	1	1	0	1	0	0	1	0	1	1	1	1	0	0	0	0	0	1	0	0	0	0	0	1	0	0	0	0	0	0	0	0	1	1	1	0	0	0	0	0
OE9A059943	-	0	1	0	0	0	0	0	0	0	0	0	0	0	0	0	0	0	0	0	0	0	0	0	0	0	0	0	0	0	0	0	0	0	0	0	0	0	0	0	0	0	1	0	0	0	0	0	0
OE9A059960	-	21	0	0	0	1	0	0	0	0	0	1	0	0	0	0	1	0	1	0	1	0	1	1	0	1	0	1	1	1	0	1	0	0	1	0	1	1	1	0	0	0	0	0	0	0	0	0	0
OE9A059995	-	0	0	0	0	0	0	0	0	0	0	0	0	0	0	0	0	0	0	0	0	0	0	0	0	0	0	0	0	0	0	0	0	0	0	0	0	0	0	0	0	0	0	0	0	0	0	0	0
OE9A060011	-	0	1	0	0	0	0	0	0	0	0	0	0	0	0	0	0	0	0	0	0	0	0	0	0	0	0	0	0	0	0	0	0	0	0	0	0	0	0	0	0	0	1	0	0	0	0	0	0
OE9A060087	-	25	9	1	0	0	0	1	1	1	1	0	1	1	1	1	1	1	1	1	0	1	0	0	0	0	1	0	0	0	0	1	1	1	0	0	1	0	0	0	0	1	1	1	1	0	1	1	0
OE9A060193	-	0	0	0	0	0	0	0	0	0	0	0	0	0	0	0	0	0	0	0	0	0	0	0	0	0	0	0	0	0	0	0	0	0	0	0	0	0	0	0	0	0	0	0	0	0	0	0	0
OE9A060194	-	0	0	0	0	0	0	0	0	0	0	0	0	0	0	0	0	0	0	0	0	0	0	0	0	0	0	0	0	0	0	0	0	0	0	0	0	0	0	0	0	0	0	0	0	0	0	0	0
OE9A060320	-	0	0	0	0	0	0	0	0	0	0	0	0	0	0	0	0	0	0	0	0	0	0	0	0	0	0	0	0	0	0	0	0	0	0	0	0	0	0	0	0	0	0	0	0	0	0	0	0
OE9A060338	-	10	9	1	0	0	0	0	1	1	1	0	1	0	0	1	0	1	0	0	0	0	0	0	0	1	1	0	0	0	0	1	1	0	0	0	0	0	0	0	1	1	1	1	0	0	0	0	0
OE9A060376	-	13	0	0	0	0	1	0	0	0	0	1	0	0	0	0	0	0	1	1	1	0	1	1	0	1	0	0	1	0	0	0	0	0	0	1	0	0	0	0	1	0	0	0	0	0	0	0	0
OE9A060445	-	0	0	0	0	0	0	0	0	0	0	0	0	0	0	0	0	0	0	0	0	0	0	0	0	0	0	0	0	0	0	0	0	0	0	0	0	0	0	0	0	0	0	0	0	0	0	0	0
OE9A060571	-	41	6	0	1	0	1	0	1	0	1	1	1	1	1	1	1	1	1	1	1	1	1	1	0	0	1	0	1	1	1	1	1	1	1	1	1	1	1	1	1	1	1	1	0	1	1	0	1
OE9A060598	-	16	4	1	0	0	0	1	1	0	0	0	0	0	1	0	1	0	0	0	0	0	0	0	0	1	1	0	0	1	0	0	1	0	1	0	0	1	0	1	0	1	1	0	0	0	1	0	1
OE9A060618	-	0	0	0	0	0	0	0	0	0	0	0	0	0	0	0	0	0	0	0	0	0	0	0	0	0	0	0	0	0	0	0	0	0	0	0	0	0	0	0	0	0	0	0	0	0	0	0	0
OE9A060644	-	10	4	1	0	0	0	0	0	1	0	0	1	0	0	1	1	0	1	0	0	0	0	0	0	1	0	0	0	0	0	0	0	1	1	0	0	0	0	0	0	0	0	1	0	0	0	0	0
OE9A060662	uncharacterized protein LOC111379646	18	9	1	1	1	0	0	1	1	1	0	1	0	0	1	0	1	0	0	0	0	0	0	0	1	1	0	0	0	0	1	1	1	0	0	1	0	0	0	1	0	1	1	1	0	0	1	0
OE9A060698	-	0	0	0	0	0	0	0	0	0	0	0	0	0	0	0	0	0	0	0	0	0	0	0	0	0	0	0	0	0	0	0	0	0	0	0	0	0	0	0	0	0	0	0	0	0	0	0	0
OE9A060854	-	3	2	1	0	0	0	1	0	1	0	0	0	0	0	0	0	0	0	0	0	0	0	0	0	1	0	0	0	0	0	0	1	0	0	0	0	0	0	0	0	0	0	0	0	0	0	0	0
OE9A060935	-	15	6	1	0	0	0	1	1	1	1	0	0	0	0	0	1	1	0	0	0	1	0	0	0	0	0	0	0	1	0	0	0	0	1	0	1	0	0	0	0	1	0	1	1	1	0	0	0
OE9A060940	-	21	7	1	0	0	0	1	1	0	0	0	1	0	0	1	1	1	1	1	0	0	0	0	0	1	0	1	0	0	0	1	1	0	1	0	0	0	0	0	1	1	1	1	1	1	0	0	0
OE9A060996	probable LRR receptor-like serine/threonine-protein kinase At2g16250	22	0	0	0	1	0	0	0	0	0	1	0	0	0	0	1	0	1	0	1	0	1	0	0	1	0	1	0	1	0	1	1	0	1	0	1	1	1	0	0	0	0	0	0	0	0	1	0
OE9A061024	-	0	0	0	0	0	0	0	0	0	0	0	0	0	0	0	0	0	0	0	0	0	0	0	0	0	0	0	0	0	0	0	0	0	0	0	0	0	0	0	0	0	0	0	0	0	0	0	0
OE9A061044	-	39	2	0	1	0	1	0	0	0	0	0	1	1	1	0	1	0	0	0	1	1	1	1	1	1	0	1	1	1	1	0	1	1	1	1	1	0	1	0	1	1	1	1	0	1	1	1	0
OE9A061142	-	8	4	1	0	0	0	0	0	1	0	0	0	1	1	0	0	1	1	0	0	0	0	0	0	1	0	0	1	0	0	1	1	0	0	0	0	0	0	0	0	0	1	0	0	1	0	0	0
OE9A061194	-	0	0	0	0	0	0	0	0	0	0	0	0	0	0	0	0	0	0	0	0	0	0	0	0	0	0	0	0	0	0	0	0	0	0	0	0	0	0	0	0	0	0	0	0	0	0	0	0
OE9A061222	-	0	0	0	0	0	0	0	0	0	0	0	0	0	0	0	0	0	0	0	0	0	0	0	0	0	0	0	0	0	0	0	0	0	0	0	0	0	0	0	0	0	0	0	0	0	0	0	0
OE9A061262	-	17	9	1	0	0	0	0	1	1	1	0	1	0	0	1	0	1	1	1	0	0	0	0	0	1	0	0	0	0	0	0	1	1	0	0	1	0	0	0	1	1	1	1	0	1	0	0	0
OE9A061264	-	0	0	0	0	0	0	0	0	0	0	0	0	0	0	0	0	0	0	0	0	0	0	0	0	0	0	0	0	0	0	0	0	0	0	0	0	0	0	0	0	0	0	0	0	0	0	0	0
OE9A061318	-	7	7	1	0	0	0	1	1	0	1	0	0	0	0	1	0	1	1	0	0	1	0	0	0	0	0	0	0	0	0	0	0	0	0	0	0	0	0	0	0	0	1	0	1	0	0	0	0
OE9A061454	-	0	0	0	0	0	0	0	0	0	0	0	0	0	0	0	0	0	0	0	0	0	0	0	0	0	0	0	0	0	0	0	0	0	0	0	0	0	0	0	0	0	0	0	0	0	0	0	0
OE9A061741	-	0	0	0	0	0	0	0	0	0	0	0	0	0	0	0	0	0	0	0	0	0	0	0	0	0	0	0	0	0	0	0	0	0	0	0	0	0	0	0	0	0	0	0	0	0	0	0	0
OE9A061909	-	0	0	0	0	0	0	0	0	0	0	0	0	0	0	0	0	0	0	0	0	0	0	0	0	0	0	0	0	0	0	0	0	0	0	0	0	0	0	0	0	0	0	0	0	0	0	0	0
OE9A062015	-	30	9	1	1	0	0	1	1	1	1	0	1	1	1	1	1	1	0	1	0	0	0	0	0	0	1	0	0	1	0	1	1	1	1	0	1	1	0	1	0	1	1	1	0	1	1	0	1
OE9A062065	-	10	8	1	0	0	0	1	1	1	1	0	0	1	1	1	0	1	0	0	0	0	0	0	0	0	1	0	0	0	0	1	0	0	0	0	0	0	0	0	0	1	0	1	0	0	0	0	0
OE9A062124	-	0	1	0	0	0	0	0	0	0	0	0	0	0	0	0	0	0	0	0	0	0	0	0	0	0	0	0	0	0	0	0	0	0	0	0	0	0	0	0	0	0	1	0	0	0	0	0	0
OE9A062253	-	5	3	1	1	0	0	0	0	0	0	0	0	0	1	0	0	1	0	0	0	0	0	0	0	0	0	0	0	0	0	0	0	1	0	0	0	0	0	0	0	0	1	0	0	0	0	0	0
OE9A062263	-	0	0	0	0	0	0	0	0	0	0	0	0	0	0	0	0	0	0	0	0	0	0	0	0	0	0	0	0	0	0	0	0	0	0	0	0	0	0	0	0	0	0	0	0	0	0	0	0
OE9A062277	-	0	1	0	0	0	0	0	0	0	0	0	0	0	0	0	0	0	0	0	0	0	0	0	0	0	0	0	0	0	0	0	0	0	0	0	0	0	0	0	0	0	1	0	0	0	0	0	0
OE9A062309	-	0	0	0	0	0	0	0	0	0	0	0	0	0	0	0	0	0	0	0	0	0	0	0	0	0	0	0	0	0	0	0	0	0	0	0	0	0	0	0	0	0	0	0	0	0	0	0	0
OE9A062415	-	18	5	0	0	0	0	0	1	0	0	0	1	1	0	1	0	1	0	0	0	0	0	0	0	1	1	0	0	1	0	1	1	0	0	0	1	0	0	0	1	1	1	0	0	1	0	0	1
OE9A062426	PREDICTED: methylesterase 10	18	3	0	0	0	0	1	1	1	0	0	0	1	1	0	1	0	0	0	0	0	0	0	0	0	0	0	0	1	0	1	0	0	1	0	1	1	0	1	0	0	0	1	0	0	1	0	1
OE9A062578	-	0	0	0	0	0	0	0	0	0	0	0	0	0	0	0	0	0	0	0	0	0	0	0	0	0	0	0	0	0	0	0	0	0	0	0	0	0	0	0	0	0	0	0	0	0	0	0	0
OE9A062599	-	0	0	0	0	0	0	0	0	0	0	0	0	0	0	0	0	0	0	0	0	0	0	0	0	0	0	0	0	0	0	0	0	0	0	0	0	0	0	0	0	0	0	0	0	0	0	0	0
OE9A062647	-	12	2	0	0	0	1	0	1	0	0	0	0	0	1	0	0	0	1	0	1	0	0	0	0	1	0	0	0	0	0	0	1	0	0	0	0	0	1	0	0	0	0	1	0	0	0	0	0
OE9A062706	-	0	0	0	0	0	0	0	0	0	0	0	0	0	0	0	0	0	0	0	0	0	0	0	0	0	0	0	0	0	0	0	0	0	0	0	0	0	0	0	0	0	0	0	0	0	0	0	0
OE9A062803	-	0	0	0	0	0	0	0	0	0	0	0	0	0	0	0	0	0	0	0	0	0	0	0	0	0	0	0	0	0	0	0	0	0	0	0	0	0	0	0	0	0	0	0	0	0	0	0	0
OE9A062840	-	27	5	0	0	0	1	1	1	1	0	1	1	1	0	1	1	1	0	0	1	1	0	1	0	1	1	0	0	0	0	1	1	1	0	1	1	0	0	0	1	1	1	0	1	0	0	0	0
OE9A062850	-	0	0	0	0	0	0	0	0	0	0	0	0	0	0	0	0	0	0	0	0	0	0	0	0	0	0	0	0	0	0	0	0	0	0	0	0	0	0	0	0	0	0	0	0	0	0	0	0
OE9A062862	-	0	0	0	0	0	0	0	0	0	0	0	0	0	0	0	0	0	0	0	0	0	0	0	0	0	0	0	0	0	0	0	0	0	0	0	0	0	0	0	0	0	0	0	0	0	0	0	0
OE9A062875	-	0	0	0	0	0	0	0	0	0	0	0	0	0	0	0	0	0	0	0	0	0	0	0	0	0	0	0	0	0	0	0	0	0	0	0	0	0	0	0	0	0	0	0	0	0	0	0	0
OE9A063007	-	0	0	0	0	0	0	0	0	0	0	0	0	0	0	0	0	0	0	0	0	0	0	0	0	0	0	0	0	0	0	0	0	0	0	0	0	0	0	0	0	0	0	0	0	0	0	0	0
OE9A063039	-	0	0	0	0	0	0	0	0	0	0	0	0	0	0	0	0	0	0	0	0	0	0	0	0	0	0	0	0	0	0	0	0	0	0	0	0	0	0	0	0	0	0	0	0	0	0	0	0
OE9A063069	-	0	0	0	0	0	0	0	0	0	0	0	0	0	0	0	0	0	0	0	0	0	0	0	0	0	0	0	0	0	0	0	0	0	0	0	0	0	0	0	0	0	0	0	0	0	0	0	0
OE9A063185	-	17	5	1	0	0	0	0	0	1	0	1	1	1	0	1	0	1	0	1	0	0	0	0	0	1	1	0	0	0	0	0	1	0	0	0	1	0	0	0	1	0	0	1	0	1	1	0	1
OE9A063186	uncharacterized protein LOC111408829	18	5	1	0	1	0	0	1	1	1	0	0	0	1	0	1	1	1	0	0	0	1	0	1	0	0	0	1	0	1	0	1	0	0	1	0	1	0	1	0	0	0	0	0	0	0	0	1
OE9A063222	-	0	0	0	0	0	0	0	0	0	0	0	0	0	0	0	0	0	0	0	0	0	0	0	0	0	0	0	0	0	0	0	0	0	0	0	0	0	0	0	0	0	0	0	0	0	0	0	0
OE9A063296	-	26	8	1	0	0	0	0	1	1	1	1	1	1	0	1	0	1	1	0	1	1	0	0	0	0	1	1	0	0	1	0	1	0	1	1	1	1	0	0	1	1	1	0	1	1	0	0	0
OE9A063318	-	0	0	0	0	0	0	0	0	0	0	0	0	0	0	0	0	0	0	0	0	0	0	0	0	0	0	0	0	0	0	0	0	0	0	0	0	0	0	0	0	0	0	0	0	0	0	0	0
OE9A063395	-	0	0	0	0	0	0	0	0	0	0	0	0	0	0	0	0	0	0	0	0	0	0	0	0	0	0	0	0	0	0	0	0	0	0	0	0	0	0	0	0	0	0	0	0	0	0	0	0
OE9A063419	-	0	0	0	0	0	0	0	0	0	0	0	0	0	0	0	0	0	0	0	0	0	0	0	0	0	0	0	0	0	0	0	0	0	0	0	0	0	0	0	0	0	0	0	0	0	0	0	0
OE9A063465	-	14	7	1	0	0	0	0	0	1	0	0	1	0	0	1	0	1	1	0	0	0	0	0	0	1	0	0	0	0	0	0	1	1	0	1	0	0	0	0	1	1	1	1	1	0	0	0	0
OE9A063470	-	14	0	0	1	0	0	0	0	0	0	0	0	1	0	0	0	0	1	0	1	0	1	1	1	1	0	1	1	0	1	0	1	0	0	0	0	0	1	0	0	0	0	0	0	0	0	0	0
OE9A063521	-	0	0	0	0	0	0	0	0	0	0	0	0	0	0	0	0	0	0	0	0	0	0	0	0	0	0	0	0	0	0	0	0	0	0	0	0	0	0	0	0	0	0	0	0	0	0	0	0
OE9A063565	-	21	4	1	0	0	1	1	0	0	0	1	0	0	1	1	0	1	0	0	0	0	1	1	0	1	0	1	1	1	1	0	0	1	0	1	0	1	1	1	0	0	0	0	1	1	0	1	0
OE9A063749	-	0	0	0	0	0	0	0	0	0	0	0	0	0	0	0	0	0	0	0	0	0	0	0	0	0	0	0	0	0	0	0	0	0	0	0	0	0	0	0	0	0	0	0	0	0	0	0	0
OE9A063929	-	0	0	0	0	0	0	0	0	0	0	0	0	0	0	0	0	0	0	0	0	0	0	0	0	0	0	0	0	0	0	0	0	0	0	0	0	0	0	0	0	0	0	0	0	0	0	0	0
OE9A063993	-	36	9	1	0	1	1	1	1	1	1	0	0	1	1	1	1	1	1	0	0	0	0	0	0	1	1	0	1	1	1	1	1	1	1	1	1	1	0	1	1	1	1	1	0	0	1	1	1
OE9A064036	-	23	9	1	1	0	0	0	1	1	1	0	1	1	1	1	0	1	1	0	0	0	0	0	0	1	1	0	0	0	0	0	0	1	0	0	1	1	0	1	0	1	1	1	0	1	1	1	1
OE9A064062	-	0	0	0	0	0	0	0	0	0	0	0	0	0	0	0	0	0	0	0	0	0	0	0	0	0	0	0	0	0	0	0	0	0	0	0	0	0	0	0	0	0	0	0	0	0	0	0	0
OE9A064177	-	0	0	0	0	0	0	0	0	0	0	0	0	0	0	0	0	0	0	0	0	0	0	0	0	0	0	0	0	0	0	0	0	0	0	0	0	0	0	0	0	0	0	0	0	0	0	0	0
OE9A064287	-	0	0	0	0	0	0	0	0	0	0	0	0	0	0	0	0	0	0	0	0	0	0	0	0	0	0	0	0	0	0	0	0	0	0	0	0	0	0	0	0	0	0	0	0	0	0	0	0
OE9A064291	-	32	9	1	1	0	0	1	1	1	1	1	1	1	0	1	1	1	1	0	1	1	1	1	0	1	1	0	0	1	0	1	1	1	1	0	1	0	1	1	0	1	1	1	1	1	0	1	1
OE9A064294	-	17	8	1	1	1	0	1	1	1	0	0	1	1	0	1	0	1	1	1	0	1	0	0	0	0	1	0	0	0	0	0	1	1	0	0	0	0	0	0	1	1	1	1	0	0	0	0	0
OE9A064308	-	0	0	0	0	0	0	0	0	0	0	0	0	0	0	0	0	0	0	0	0	0	0	0	0	0	0	0	0	0	0	0	0	0	0	0	0	0	0	0	0	0	0	0	0	0	0	0	0
OE9A064309	-	0	0	0	0	0	0	0	0	0	0	0	0	0	0	0	0	0	0	0	0	0	0	0	0	0	0	0	0	0	0	0	0	0	0	0	0	0	0	0	0	0	0	0	0	0	0	0	0
OE9A064393	-	0	0	0	0	0	0	0	0	0	0	0	0	0	0	0	0	0	0	0	0	0	0	0	0	0	0	0	0	0	0	0	0	0	0	0	0	0	0	0	0	0	0	0	0	0	0	0	0
OE9A064435	uncharacterized protein LOC111389766	24	9	1	0	1	0	0	1	1	1	0	1	1	1	1	0	1	1	0	0	0	0	0	0	0	1	0	0	1	0	0	1	1	0	0	1	1	0	0	1	1	1	1	1	1	0	0	0
OE9A064619	-	0	0	0	0	0	0	0	0	0	0	0	0	0	0	0	0	0	0	0	0	0	0	0	0	0	0	0	0	0	0	0	0	0	0	0	0	0	0	0	0	0	0	0	0	0	0	0	0
OE9A064643	-	0	0	0	0	0	0	0	0	0	0	0	0	0	0	0	0	0	0	0	0	0	0	0	0	0	0	0	0	0	0	0	0	0	0	0	0	0	0	0	0	0	0	0	0	0	0	0	0
OE9A064715	putative germin-like protein 2-3	26	9	1	0	0	1	0	1	1	1	1	1	1	1	1	0	1	1	1	1	0	0	0	1	1	0	0	1	0	0	1	1	1	0	0	1	0	1	0	0	1	1	1	1	1	0	0	0
OE9A064751	protein PELPK1-like	36	9	1	1	0	1	1	1	1	1	0	1	1	1	1	0	1	1	1	1	1	1	0	1	1	1	0	1	1	0	0	1	1	1	0	0	0	1	1	1	1	1	1	1	0	1	1	1
OE9A064764	-	0	1	0	0	0	0	0	0	0	0	0	0	0	0	0	0	0	0	0	0	0	0	0	0	0	0	0	0	0	0	0	0	0	0	0	0	0	0	0	0	0	1	0	0	0	0	0	0
OE9A064842	-	0	0	0	0	0	0	0	0	0	0	0	0	0	0	0	0	0	0	0	0	0	0	0	0	0	0	0	0	0	0	0	0	0	0	0	0	0	0	0	0	0	0	0	0	0	0	0	0
OE9A064959	-	13	5	1	1	1	0	0	0	0	1	0	0	1	1	1	0	0	1	0	0	0	1	0	1	0	1	0	0	0	0	0	1	1	0	0	0	0	0	0	0	1	1	1	0	0	0	0	0
OE9A065071	-	37	8	1	1	0	1	0	1	1	1	1	0	1	1	1	1	1	1	1	1	0	1	1	0	0	0	1	1	1	1	0	1	1	1	1	1	0	0	1	1	1	1	0	0	1	1	0	1
OE9A065080	two-component response regulator ORR21-like	4	9	1	0	0	0	0	1	1	1	0	0	0	0	1	0	1	1	0	0	0	0	0	0	0	1	0	0	0	0	1	1	0	0	0	0	0	0	0	0	0	1	1	0	0	0	0	0
OE9A065201	-	14	6	1	1	0	0	0	1	0	1	0	1	0	0	1	1	1	0	1	0	1	0	0	0	0	0	0	0	0	0	1	1	1	1	0	0	1	0	0	0	0	1	0	0	0	0	0	1
OE9A065275	-	0	0	0	0	0	0	0	0	0	0	0	0	0	0	0	0	0	0	0	0	0	0	0	0	0	0	0	0	0	0	0	0	0	0	0	0	0	0	0	0	0	0	0	0	0	0	0	0
OE9A065295	-	0	0	0	0	0	0	0	0	0	0	0	0	0	0	0	0	0	0	0	0	0	0	0	0	0	0	0	0	0	0	0	0	0	0	0	0	0	0	0	0	0	0	0	0	0	0	0	0
OE9A065473	-	18	9	1	0	0	0	1	1	1	1	0	1	1	0	1	0	1	1	0	1	1	0	0	0	0	1	0	0	0	0	0	1	0	0	0	1	0	0	0	1	1	1	1	0	1	0	0	0
OE9A065479	-	0	0	0	0	0	0	0	0	0	0	0	0	0	0	0	0	0	0	0	0	0	0	0	0	0	0	0	0	0	0	0	0	0	0	0	0	0	0	0	0	0	0	0	0	0	0	0	0
OE9A065497	-	18	1	0	1	0	0	0	0	0	0	0	1	0	1	0	0	0	0	1	0	1	0	0	1	0	0	1	0	0	1	0	0	1	0	0	0	0	0	0	0	1	0	1	0	1	0	0	0
OE9A065514	-	0	0	0	0	0	0	0	0	0	0	0	0	0	0	0	0	0	0	0	0	0	0	0	0	0	0	0	0	0	0	0	0	0	0	0	0	0	0	0	0	0	0	0	0	0	0	0	0
OE9A065531	-	29	9	1	1	0	0	0	1	1	1	1	1	1	1	1	0	1	1	1	0	1	0	1	0	1	1	0	0	1	0	1	1	1	1	0	1	0	0	0	1	1	1	1	0	1	0	0	1
OE9A065591	-	0	0	0	0	0	0	0	0	0	0	0	0	0	0	0	0	0	0	0	0	0	0	0	0	0	0	0	0	0	0	0	0	0	0	0	0	0	0	0	0	0	0	0	0	0	0	0	0
OE9A065628	-	20	7	1	0	1	0	0	1	1	0	0	0	1	1	1	0	1	1	0	1	1	0	1	0	1	1	0	0	0	0	0	0	1	0	1	1	0	0	0	1	1	0	1	0	0	0	0	0
OE9A065673	-	0	0	0	0	0	0	0	0	0	0	0	0	0	0	0	0	0	0	0	0	0	0	0	0	0	0	0	0	0	0	0	0	0	0	0	0	0	0	0	0	0	0	0	0	0	0	0	0
OE9A065731	-	0	1	0	0	0	0	0	0	0	0	0	0	0	0	0	0	0	0	0	0	0	0	0	0	0	0	0	0	0	0	0	0	0	0	0	0	0	0	0	0	0	1	0	0	0	0	0	0
OE9A065794	trihelix transcription factor ASIL2-like	32	9	1	0	1	0	1	1	1	1	0	1	0	1	1	0	1	1	0	1	0	0	1	0	0	1	1	1	1	0	1	1	1	1	0	1	0	0	0	0	1	1	1	1	1	1	0	1
OE9A066095	B3 domain-containing protein At3g18960-like	5	4	0	0	0	0	0	1	0	1	0	1	0	0	0	0	1	0	0	0	0	0	0	0	1	0	0	0	0	0	0	0	1	0	0	0	0	0	0	0	0	0	0	0	0	0	0	0
OE9A066166	-	34	3	1	1	0	1	0	0	0	0	1	1	1	0	1	1	0	1	1	1	1	1	1	1	1	0	1	0	0	1	0	0	1	0	0	0	1	1	1	1	1	1	0	1	1	1	1	0
OE9A066287	-	1	0	0	0	0	0	0	0	0	0	0	0	0	0	0	0	0	0	0	1	0	0	0	0	0	0	0	0	0	0	0	0	0	0	0	0	0	0	0	0	0	0	0	0	0	0	0	0
OE9A066288	-	0	0	0	0	0	0	0	0	0	0	0	0	0	0	0	0	0	0	0	0	0	0	0	0	0	0	0	0	0	0	0	0	0	0	0	0	0	0	0	0	0	0	0	0	0	0	0	0
OE9A066364	-	26	2	0	1	1	1	0	0	0	1	0	0	1	1	1	1	0	1	1	1	1	0	0	0	0	0	0	1	1	1	1	0	1	1	1	0	1	0	0	0	0	0	0	0	0	1	0	1
OE9A066459	uncharacterized protein LOC109800372	45	9	1	1	1	1	1	1	1	1	1	1	1	1	1	1	1	1	1	1	1	0	0	1	1	1	0	1	1	1	0	1	1	1	0	1	1	1	1	1	1	1	1	1	1	1	1	1
OE9A066471	-	36	3	0	1	1	1	1	0	0	1	1	0	0	1	1	0	0	1	0	1	1	1	1	1	1	0	0	0	1	0	1	1	1	1	1	1	1	1	1	1	0	0	1	0	0	0	1	1
OE9A066497	-	16	8	1	0	0	0	0	1	1	1	0	1	1	1	1	0	1	1	0	0	1	0	0	0	1	1	0	0	0	0	0	1	1	0	1	0	0	0	0	0	1	1	0	0	1	0	1	0
OE9A066617	-	0	0	0	0	0	0	0	0	0	0	0	0	0	0	0	0	0	0	0	0	0	0	0	0	0	0	0	0	0	0	0	0	0	0	0	0	0	0	0	0	0	0	0	0	0	0	0	0
OE9A066732	-	11	8	1	1	0	0	0	1	1	1	0	1	0	0	1	0	1	1	0	0	1	0	0	0	1	0	0	0	0	0	1	1	1	0	0	0	0	0	0	0	0	1	0	0	1	0	0	0
OE9A066740	-	0	0	0	0	0	0	0	0	0	0	0	0	0	0	0	0	0	0	0	0	0	0	0	0	0	0	0	0	0	0	0	0	0	0	0	0	0	0	0	0	0	0	0	0	0	0	0	0
OE9A066826	-	27	9	1	0	1	0	1	1	1	1	0	1	1	1	1	1	1	0	1	0	0	1	1	0	0	0	0	0	0	1	1	1	0	0	0	1	1	0	1	0	1	1	1	1	0	1	0	1
OE9A066831	-	0	0	0	0	0	0	0	0	0	0	0	0	0	0	0	0	0	0	0	0	0	0	0	0	0	0	0	0	0	0	0	0	0	0	0	0	0	0	0	0	0	0	0	0	0	0	0	0
OE9A066836	-	0	0	0	0	0	0	0	0	0	0	0	0	0	0	0	0	0	0	0	0	0	0	0	0	0	0	0	0	0	0	0	0	0	0	0	0	0	0	0	0	0	0	0	0	0	0	0	0
OE9A066839	-	0	0	0	0	0	0	0	0	0	0	0	0	0	0	0	0	0	0	0	0	0	0	0	0	0	0	0	0	0	0	0	0	0	0	0	0	0	0	0	0	0	0	0	0	0	0	0	0
OE9A066848	-	0	0	0	0	0	0	0	0	0	0	0	0	0	0	0	0	0	0	0	0	0	0	0	0	0	0	0	0	0	0	0	0	0	0	0	0	0	0	0	0	0	0	0	0	0	0	0	0
OE9A066864	-	0	0	0	0	0	0	0	0	0	0	0	0	0	0	0	0	0	0	0	0	0	0	0	0	0	0	0	0	0	0	0	0	0	0	0	0	0	0	0	0	0	0	0	0	0	0	0	0
OE9A066867	-	0	0	0	0	0	0	0	0	0	0	0	0	0	0	0	0	0	0	0	0	0	0	0	0	0	0	0	0	0	0	0	0	0	0	0	0	0	0	0	0	0	0	0	0	0	0	0	0
OE9A066899	-	20	8	0	0	1	0	1	1	1	1	0	1	1	1	1	1	1	1	0	0	0	0	0	0	0	1	0	0	0	0	0	0	0	1	0	0	1	0	1	0	1	1	1	0	1	1	0	1
OE9A066972	-	0	0	0	0	0	0	0	0	0	0	0	0	0	0	0	0	0	0	0	0	0	0	0	0	0	0	0	0	0	0	0	0	0	0	0	0	0	0	0	0	0	0	0	0	0	0	0	0
OE9A067070	-	0	0	0	0	0	0	0	0	0	0	0	0	0	0	0	0	0	0	0	0	0	0	0	0	0	0	0	0	0	0	0	0	0	0	0	0	0	0	0	0	0	0	0	0	0	0	0	0
OE9A067116	-	0	0	0	0	0	0	0	0	0	0	0	0	0	0	0	0	0	0	0	0	0	0	0	0	0	0	0	0	0	0	0	0	0	0	0	0	0	0	0	0	0	0	0	0	0	0	0	0
OE9A067190	-	3	4	1	0	0	0	0	1	0	0	0	0	0	0	0	0	1	1	0	0	0	0	0	0	0	0	0	0	0	0	0	0	0	0	0	0	0	0	0	0	1	0	0	0	0	0	0	0
OE9A067243	-	4	2	1	0	0	0	0	0	0	0	0	0	0	0	0	0	0	0	0	0	0	0	0	0	0	1	0	0	0	0	0	0	0	0	0	1	0	0	0	0	1	0	0	0	0	0	0	0
OE9A067251	ribosomal protein L5 (mitochondrion)	0	0	0	0	0	0	0	0	0	0	0	0	0	0	0	0	0	0	0	0	0	0	0	0	0	0	0	0	0	0	0	0	0	0	0	0	0	0	0	0	0	0	0	0	0	0	0	0
OE9A067255	-	0	0	0	0	0	0	0	0	0	0	0	0	0	0	0	0	0	0	0	0	0	0	0	0	0	0	0	0	0	0	0	0	0	0	0	0	0	0	0	0	0	0	0	0	0	0	0	0
OE9A067297	PREDICTED: mitochondrial import inner membrane translocase subunit TIM22-4-like isoform X1	23	9	1	0	0	0	1	1	1	1	0	1	1	1	1	1	1	1	1	0	1	0	0	0	0	1	0	0	0	0	1	0	1	0	0	0	1	0	0	0	1	1	1	1	0	1	1	0
OE9A067388	-	0	0	0	0	0	0	0	0	0	0	0	0	0	0	0	0	0	0	0	0	0	0	0	0	0	0	0	0	0	0	0	0	0	0	0	0	0	0	0	0	0	0	0	0	0	0	0	0
OE9A067451	-	0	0	0	0	0	0	0	0	0	0	0	0	0	0	0	0	0	0	0	0	0	0	0	0	0	0	0	0	0	0	0	0	0	0	0	0	0	0	0	0	0	0	0	0	0	0	0	0
OE9A067505	EG45-like domain containing protein	16	4	0	1	0	0	0	0	1	0	1	0	0	0	1	0	0	0	1	1	0	1	0	1	1	0	0	0	0	1	1	1	0	0	1	0	0	0	0	1	0	1	0	0	1	0	1	0
OE9A067549	-	0	0	0	0	0	0	0	0	0	0	0	0	0	0	0	0	0	0	0	0	0	0	0	0	0	0	0	0	0	0	0	0	0	0	0	0	0	0	0	0	0	0	0	0	0	0	0	0
OE9A067563	-	0	0	0	0	0	0	0	0	0	0	0	0	0	0	0	0	0	0	0	0	0	0	0	0	0	0	0	0	0	0	0	0	0	0	0	0	0	0	0	0	0	0	0	0	0	0	0	0
OE9A067572	-	28	4	0	0	1	1	1	1	1	0	0	1	1	1	0	0	1	1	0	0	1	0	0	1	1	1	0	1	0	1	0	1	1	0	0	1	0	1	0	1	0	0	0	1	0	0	1	0
OE9A067581	-	0	0	0	0	0	0	0	0	0	0	0	0	0	0	0	0	0	0	0	0	0	0	0	0	0	0	0	0	0	0	0	0	0	0	0	0	0	0	0	0	0	0	0	0	0	0	0	0
OE9A067627	-	0	0	0	0	0	0	0	0	0	0	0	0	0	0	0	0	0	0	0	0	0	0	0	0	0	0	0	0	0	0	0	0	0	0	0	0	0	0	0	0	0	0	0	0	0	0	0	0
OE9A067719	-	0	1	0	0	0	0	0	0	0	0	0	0	0	0	0	0	0	0	0	0	0	0	0	0	0	0	0	0	0	0	0	0	0	0	0	0	0	0	0	0	0	1	0	0	0	0	0	0
OE9A067722	-	0	0	0	0	0	0	0	0	0	0	0	0	0	0	0	0	0	0	0	0	0	0	0	0	0	0	0	0	0	0	0	0	0	0	0	0	0	0	0	0	0	0	0	0	0	0	0	0
OE9A067885	-	0	0	0	0	0	0	0	0	0	0	0	0	0	0	0	0	0	0	0	0	0	0	0	0	0	0	0	0	0	0	0	0	0	0	0	0	0	0	0	0	0	0	0	0	0	0	0	0
OE9A067886	-	0	0	0	0	0	0	0	0	0	0	0	0	0	0	0	0	0	0	0	0	0	0	0	0	0	0	0	0	0	0	0	0	0	0	0	0	0	0	0	0	0	0	0	0	0	0	0	0
OE9A067924	-	0	0	0	0	0	0	0	0	0	0	0	0	0	0	0	0	0	0	0	0	0	0	0	0	0	0	0	0	0	0	0	0	0	0	0	0	0	0	0	0	0	0	0	0	0	0	0	0
OE9A068000	-	29	8	1	0	1	0	1	1	1	1	0	1	1	0	1	0	1	1	0	0	0	0	0	1	1	0	0	0	0	1	1	1	0	0	1	1	0	1	1	1	1	1	0	1	1	0	1	1
OE9A068059	-	0	1	0	0	0	0	0	0	0	0	0	0	0	0	0	0	0	0	0	0	0	0	0	0	0	0	0	0	0	0	0	0	0	0	0	0	0	0	0	0	0	1	0	0	0	0	0	0
OE9A068062	-	10	6	1	0	0	0	1	1	1	1	0	0	0	0	0	0	1	1	0	0	0	0	0	0	1	0	0	0	0	0	0	1	1	0	0	0	0	0	0	0	1	0	0	0	0	0	0	0
OE9A068098	-	12	5	1	0	0	0	0	0	1	0	1	0	0	1	0	0	1	1	0	0	1	0	0	0	0	0	0	0	0	0	0	0	0	0	0	0	0	0	0	1	1	1	1	1	0	0	0	0
OE9A068181	-	37	9	1	1	1	1	1	1	1	1	1	1	1	0	1	0	1	1	1	0	1	1	1	0	0	1	0	1	0	1	1	0	1	1	0	1	1	1	1	0	1	1	1	1	0	1	1	1
OE9A068255	-	0	0	0	0	0	0	0	0	0	0	0	0	0	0	0	0	0	0	0	0	0	0	0	0	0	0	0	0	0	0	0	0	0	0	0	0	0	0	0	0	0	0	0	0	0	0	0	0
OE9A068290	-	0	0	0	0	0	0	0	0	0	0	0	0	0	0	0	0	0	0	0	0	0	0	0	0	0	0	0	0	0	0	0	0	0	0	0	0	0	0	0	0	0	0	0	0	0	0	0	0
OE9A068322	-	28	8	1	0	1	0	1	1	1	1	0	1	1	1	0	0	1	1	0	0	0	1	0	0	0	1	1	1	1	1	0	1	0	1	0	1	1	0	0	1	1	1	1	1	0	0	1	0
OE9A068385	hypothetical protein CDL12_10857	9	5	0	0	0	0	1	1	1	0	0	0	0	1	0	0	1	1	1	0	0	0	0	0	1	1	0	0	0	0	0	0	0	0	0	0	0	0	0	0	1	0	1	0	1	0	0	0
OE9A068474	Mitochondrial import inner membrane translocase	11	8	1	0	1	0	1	1	1	1	0	0	0	0	1	0	1	1	0	0	1	0	0	0	1	1	0	0	0	0	0	0	1	0	0	0	0	0	0	0	1	1	0	1	1	0	1	0
OE9A068549	-	0	0	0	0	0	0	0	0	0	0	0	0	0	0	0	0	0	0	0	0	0	0	0	0	0	0	0	0	0	0	0	0	0	0	0	0	0	0	0	0	0	0	0	0	0	0	0	0
OE9A068550	-	19	9	1	0	1	0	1	1	1	1	0	0	1	0	1	0	1	0	0	0	0	1	0	0	1	0	0	0	1	0	1	0	0	1	1	0	0	1	0	1	1	1	1	1	0	0	1	1
OE9A068551	-	0	0	0	0	0	0	0	0	0	0	0	0	0	0	0	0	0	0	0	0	0	0	0	0	0	0	0	0	0	0	0	0	0	0	0	0	0	0	0	0	0	0	0	0	0	0	0	0
OE9A068596	-	0	0	0	0	0	0	0	0	0	0	0	0	0	0	0	0	0	0	0	0	0	0	0	0	0	0	0	0	0	0	0	0	0	0	0	0	0	0	0	0	0	0	0	0	0	0	0	0
OE9A068634	-	0	0	0	0	0	0	0	0	0	0	0	0	0	0	0	0	0	0	0	0	0	0	0	0	0	0	0	0	0	0	0	0	0	0	0	0	0	0	0	0	0	0	0	0	0	0	0	0
OE9A068648	-	26	9	1	1	0	0	1	1	1	1	0	1	1	1	1	1	1	0	0	0	1	0	0	0	1	1	0	0	1	0	1	1	1	1	0	0	0	0	0	1	1	1	1	1	1	0	0	1
OE9A068658	-	0	0	0	0	0	0	0	0	0	0	0	0	0	0	0	0	0	0	0	0	0	0	0	0	0	0	0	0	0	0	0	0	0	0	0	0	0	0	0	0	0	0	0	0	0	0	0	0
OE9A068735	-	11	3	1	0	0	0	0	0	0	0	0	0	1	1	0	0	0	0	0	0	0	0	0	0	0	1	0	0	0	0	0	1	1	0	0	1	0	0	0	0	0	1	1	1	1	0	0	0
OE9A068766	-	1	0	0	0	0	0	0	0	0	0	0	0	0	0	0	0	0	0	0	1	0	0	0	0	0	0	0	0	0	0	0	0	0	0	0	0	0	0	0	0	0	0	0	0	0	0	0	0
OE9A068767	-	1	0	0	0	0	0	0	0	0	0	0	0	0	0	0	0	0	0	0	1	0	0	0	0	0	0	0	0	0	0	0	0	0	0	0	0	0	0	0	0	0	0	0	0	0	0	0	0
OE9A068885	-	0	0	0	0	0	0	0	0	0	0	0	0	0	0	0	0	0	0	0	0	0	0	0	0	0	0	0	0	0	0	0	0	0	0	0	0	0	0	0	0	0	0	0	0	0	0	0	0
OE9A068906	-	29	2	0	1	0	0	1	0	0	0	1	0	1	1	1	0	0	1	1	1	1	1	1	0	0	1	1	0	1	1	1	0	1	1	0	0	0	1	1	0	0	0	1	1	0	1	1	1
OE9A068953	-	0	0	0	0	0	0	0	0	0	0	0	0	0	0	0	0	0	0	0	0	0	0	0	0	0	0	0	0	0	0	0	0	0	0	0	0	0	0	0	0	0	0	0	0	0	0	0	0
OE9A068967	-	0	0	0	0	0	0	0	0	0	0	0	0	0	0	0	0	0	0	0	0	0	0	0	0	0	0	0	0	0	0	0	0	0	0	0	0	0	0	0	0	0	0	0	0	0	0	0	0
OE9A068995	-	10	5	1	0	0	0	1	0	0	1	0	0	0	0	1	0	1	0	0	0	0	0	0	0	1	1	0	0	0	0	1	1	0	0	0	0	0	0	0	1	0	1	0	1	0	0	0	0
OE9A069041	-	0	0	0	0	0	0	0	0	0	0	0	0	0	0	0	0	0	0	0	0	0	0	0	0	0	0	0	0	0	0	0	0	0	0	0	0	0	0	0	0	0	0	0	0	0	0	0	0
OE9A069072	-	44	5	0	1	1	1	0	0	0	1	1	1	1	0	1	1	0	1	1	1	1	1	1	1	1	0	1	0	0	1	1	1	1	1	1	1	1	1	1	1	1	1	1	1	1	1	1	1
OE9A069137	-	34	2	0	1	1	1	1	0	0	1	1	0	1	0	1	1	0	1	1	1	1	1	1	1	1	0	1	0	0	1	1	1	1	1	1	1	1	1	1	0	0	0	0	0	0	0	1	0
OE9A069279	-	35	6	0	1	0	1	0	1	0	1	1	1	1	0	0	1	1	1	0	0	1	0	1	1	1	1	1	0	0	1	0	0	1	0	1	1	1	0	1	1	1	1	1	0	1	0	1	1
OE9A069286	alpha carbonic anhydrase 1, chloroplastic-like isoform X3	10	5	1	1	0	0	0	0	1	1	0	0	0	1	1	0	0	0	1	0	0	0	0	0	0	1	0	0	0	0	1	0	1	0	0	0	0	0	0	0	0	0	0	0	0	0	1	0
OE9A069517	-	25	8	1	0	0	0	1	0	1	1	0	1	1	1	1	1	1	1	1	0	1	0	0	0	0	1	0	0	0	0	1	1	1	0	0	1	1	0	0	0	1	1	1	1	0	1	1	0
OE9A069600	-	26	9	1	1	0	0	1	1	1	1	0	1	1	1	1	0	1	1	1	0	1	0	0	0	0	1	0	0	1	0	0	1	1	1	0	0	0	0	1	0	1	1	1	0	0	1	0	1
OE9A069675	-	13	7	0	0	0	0	0	1	0	1	0	0	1	0	1	0	1	0	1	0	0	0	0	0	1	1	0	0	0	0	0	0	0	0	0	1	0	0	0	1	1	1	1	0	1	0	0	0
OE9A069790	inhibitor of trypsin and hageman factor-like	31	9	1	1	1	0	1	1	1	1	0	1	1	0	1	1	1	0	0	0	0	1	0	0	1	1	0	0	1	0	1	1	1	1	1	1	0	1	0	1	1	1	1	1	0	0	1	1
OE9A069803	tyrosine-sulfated glycopeptide receptor 1-like	18	3	1	1	0	1	1	0	0	1	1	1	0	1	0	0	1	0	0	1	1	1	1	1	0	1	0	0	0	0	0	0	1	0	0	0	0	1	0	0	0	0	0	0	0	0	0	0
OE9A069834	-	0	0	0	0	0	0	0	0	0	0	0	0	0	0	0	0	0	0	0	0	0	0	0	0	0	0	0	0	0	0	0	0	0	0	0	0	0	0	0	0	0	0	0	0	0	0	0	0
OE9A069897	low-temperature-induced 65 kDa protein-like isoform X2	23	8	1	0	1	0	1	1	1	1	0	1	0	0	1	0	1	1	1	0	0	0	0	0	1	1	0	0	1	0	1	0	0	0	0	1	1	0	1	0	1	1	0	0	0	1	1	1
OE9A069981	-	0	0	0	0	0	0	0	0	0	0	0	0	0	0	0	0	0	0	0	0	0	0	0	0	0	0	0	0	0	0	0	0	0	0	0	0	0	0	0	0	0	0	0	0	0	0	0	0
OE9A070069	-	11	8	1	0	1	0	1	1	1	1	0	1	0	0	1	0	1	1	0	0	1	0	0	0	1	0	0	0	0	0	0	0	1	0	0	0	0	0	0	0	1	1	0	0	0	0	1	0
OE9A070077	unnamed protein product	15	6	1	0	0	0	0	1	0	0	0	1	1	0	1	1	1	1	0	0	0	0	0	0	0	0	0	0	0	0	0	0	0	0	0	1	0	0	1	0	1	1	0	0	0	1	1	1
OE9A070144	-	0	0	0	0	0	0	0	0	0	0	0	0	0	0	0	0	0	0	0	0	0	0	0	0	0	0	0	0	0	0	0	0	0	0	0	0	0	0	0	0	0	0	0	0	0	0	0	0
OE9A070235	-	2	2	0	0	0	0	0	1	0	0	0	0	0	0	0	0	0	0	0	0	0	0	0	0	0	1	0	0	0	0	0	0	0	0	0	0	0	0	0	0	0	0	0	0	0	0	0	0
OE9A070313	-	21	5	1	0	0	0	0	0	0	1	1	1	0	0	0	0	1	1	0	1	0	0	1	1	1	0	0	1	0	0	0	1	0	0	0	1	0	0	0	1	1	1	0	1	1	0	1	0
OE9A070355	-	0	0	0	0	0	0	0	0	0	0	0	0	0	0	0	0	0	0	0	0	0	0	0	0	0	0	0	0	0	0	0	0	0	0	0	0	0	0	0	0	0	0	0	0	0	0	0	0
OE9A070360	-	0	0	0	0	0	0	0	0	0	0	0	0	0	0	0	0	0	0	0	0	0	0	0	0	0	0	0	0	0	0	0	0	0	0	0	0	0	0	0	0	0	0	0	0	0	0	0	0
OE9A070383	-	0	0	0	0	0	0	0	0	0	0	0	0	0	0	0	0	0	0	0	0	0	0	0	0	0	0	0	0	0	0	0	0	0	0	0	0	0	0	0	0	0	0	0	0	0	0	0	0
OE9A070398	-	35	8	0	1	0	1	1	1	1	1	1	0	1	1	1	1	1	1	0	1	1	0	1	0	1	1	1	1	0	1	0	1	1	0	1	0	0	1	1	0	0	1	1	1	1	1	1	1
OE9A070401	-	22	1	0	1	0	0	0	0	0	0	1	1	0	1	0	0	0	1	0	1	0	1	0	1	1	0	1	0	1	0	0	0	0	1	1	0	1	1	1	0	0	1	0	0	1	1	0	1
OE9A070444	uncharacterized protein LOC111402678	39	9	1	1	1	1	1	1	1	1	1	1	1	1	1	0	1	1	0	1	1	1	1	1	1	1	1	1	0	1	1	1	1	0	1	1	0	0	1	0	1	1	1	1	1	0	0	1
OE9A070482	-	6	3	1	0	1	0	0	1	1	0	0	1	0	0	0	0	0	1	0	0	0	0	0	0	1	0	0	0	0	0	1	0	0	0	0	0	0	0	0	0	0	0	0	0	0	0	0	0
OE9A070513	-	3	1	0	0	0	0	0	0	1	0	0	0	0	0	0	0	0	0	0	0	0	0	1	0	0	0	0	0	0	0	0	0	0	0	0	0	0	0	0	0	0	0	0	0	0	0	0	0
OE9A070566	-	0	0	0	0	0	0	0	0	0	0	0	0	0	0	0	0	0	0	0	0	0	0	0	0	0	0	0	0	0	0	0	0	0	0	0	0	0	0	0	0	0	0	0	0	0	0	0	0
OE9A070700	-	0	0	0	0	0	0	0	0	0	0	0	0	0	0	0	0	0	0	0	0	0	0	0	0	0	0	0	0	0	0	0	0	0	0	0	0	0	0	0	0	0	0	0	0	0	0	0	0
OE9A070737	-	2	0	0	0	0	0	0	0	0	0	0	0	0	0	0	0	0	1	0	0	0	0	0	0	0	0	0	0	0	0	0	0	0	0	0	0	0	0	0	0	0	0	0	0	0	0	0	0
OE9A070818	-	0	0	0	0	0	0	0	0	0	0	0	0	0	0	0	0	0	0	0	0	0	0	0	0	0	0	0	0	0	0	0	0	0	0	0	0	0	0	0	0	0	0	0	0	0	0	0	0
OE9A070836	-	0	0	0	0	0	0	0	0	0	0	0	0	0	0	0	0	0	0	0	0	0	0	0	0	0	0	0	0	0	0	0	0	0	0	0	0	0	0	0	0	0	0	0	0	0	0	0	0
OE9A070849	-	30	5	1	1	0	0	0	0	1	1	1	1	1	1	0	0	1	1	0	1	1	0	1	1	0	1	1	1	0	1	0	1	1	0	0	1	0	0	1	1	1	0	1	0	0	1	0	0
OE9A070922	-	25	9	1	0	0	0	1	1	1	1	0	1	1	1	1	1	1	1	0	1	1	1	0	0	0	1	1	0	1	0	1	1	1	1	0	1	0	0	0	0	1	1	1	1	1	0	0	0
OE9A070956	-	0	1	0	0	0	0	0	0	0	0	0	0	0	0	0	0	0	0	0	0	0	0	0	0	0	0	0	0	0	0	0	0	0	0	0	0	0	0	0	0	0	1	0	0	0	0	0	0
OE9A070985	-	18	6	1	0	0	0	1	1	0	0	0	1	1	0	1	0	1	1	1	0	0	0	0	0	1	0	0	0	0	0	0	1	1	0	0	1	0	0	0	1	1	0	1	0	0	0	0	0
OE9A070997	-	0	1	0	0	0	0	0	0	0	0	0	0	0	0	0	0	0	0	0	0	0	0	0	0	0	0	0	0	0	0	0	0	0	0	0	0	0	0	0	0	0	1	0	0	0	0	0	0
OE9A071031	-	0	0	0	0	0	0	0	0	0	0	0	0	0	0	0	0	0	0	0	0	0	0	0	0	0	0	0	0	0	0	0	0	0	0	0	0	0	0	0	0	0	0	0	0	0	0	0	0
OE9A071135	hypothetical protein ABT39_MTgene2668 (mitochondrion)	0	0	0	0	0	0	0	0	0	0	0	0	0	0	0	0	0	0	0	0	0	0	0	0	0	0	0	0	0	0	0	0	0	0	0	0	0	0	0	0	0	0	0	0	0	0	0	0
OE9A071164	-	0	0	0	0	0	0	0	0	0	0	0	0	0	0	0	0	0	0	0	0	0	0	0	0	0	0	0	0	0	0	0	0	0	0	0	0	0	0	0	0	0	0	0	0	0	0	0	0
OE9A071214	-	0	0	0	0	0	0	0	0	0	0	0	0	0	0	0	0	0	0	0	0	0	0	0	0	0	0	0	0	0	0	0	0	0	0	0	0	0	0	0	0	0	0	0	0	0	0	0	0
OE9A071232	-	18	9	1	0	0	0	0	1	1	1	0	1	1	0	1	0	1	1	1	0	0	0	0	0	1	1	0	0	0	0	0	1	1	0	0	1	0	0	0	0	1	1	1	1	1	0	0	0
OE9A071292	-	0	0	0	0	0	0	0	0	0	0	0	0	0	0	0	0	0	0	0	0	0	0	0	0	0	0	0	0	0	0	0	0	0	0	0	0	0	0	0	0	0	0	0	0	0	0	0	0
OE9A071350	-	0	0	0	0	0	0	0	0	0	0	0	0	0	0	0	0	0	0	0	0	0	0	0	0	0	0	0	0	0	0	0	0	0	0	0	0	0	0	0	0	0	0	0	0	0	0	0	0
OE9A071428	-	16	2	1	0	0	0	0	1	0	0	1	1	0	0	0	0	0	1	1	0	1	0	0	0	0	0	1	1	0	1	0	0	1	0	1	0	0	0	1	0	0	0	0	0	0	0	0	0
OE9A071551	-	0	0	0	0	0	0	0	0	0	0	0	0	0	0	0	0	0	0	0	0	0	0	0	0	0	0	0	0	0	0	0	0	0	0	0	0	0	0	0	0	0	0	0	0	0	0	0	0
OE9A071858	-	15	6	1	1	0	1	0	0	1	1	0	1	1	0	0	0	1	1	0	0	0	0	0	0	1	1	1	0	0	0	1	1	1	0	0	0	0	0	0	1	0	1	0	0	1	0	0	0
OE9A071934	-	21	3	0	1	1	0	0	1	0	0	0	1	0	0	0	0	0	0	0	1	0	0	1	0	0	1	0	1	0	1	0	0	1	0	0	0	0	1	1	0	1	0	1	0	1	1	0	1
OE9A071952	-	0	0	0	0	0	0	0	0	0	0	0	0	0	0	0	0	0	0	0	0	0	0	0	0	0	0	0	0	0	0	0	0	0	0	0	0	0	0	0	0	0	0	0	0	0	0	0	0
OE9A071959	-	0	0	0	0	0	0	0	0	0	0	0	0	0	0	0	0	0	0	0	0	0	0	0	0	0	0	0	0	0	0	0	0	0	0	0	0	0	0	0	0	0	0	0	0	0	0	0	0
OE9A071978	-	0	0	0	0	0	0	0	0	0	0	0	0	0	0	0	0	0	0	0	0	0	0	0	0	0	0	0	0	0	0	0	0	0	0	0	0	0	0	0	0	0	0	0	0	0	0	0	0
OE9A071991	-	1	0	0	0	0	0	0	0	0	0	0	0	0	0	0	0	0	0	0	1	0	0	0	0	0	0	0	0	0	0	0	0	0	0	0	0	0	0	0	0	0	0	0	0	0	0	0	0
OE9A072031	-	0	0	0	0	0	0	0	0	0	0	0	0	0	0	0	0	0	0	0	0	0	0	0	0	0	0	0	0	0	0	0	0	0	0	0	0	0	0	0	0	0	0	0	0	0	0	0	0
OE9A072131	-	0	0	0	0	0	0	0	0	0	0	0	0	0	0	0	0	0	0	0	0	0	0	0	0	0	0	0	0	0	0	0	0	0	0	0	0	0	0	0	0	0	0	0	0	0	0	0	0
OE9A072181	-	36	9	1	1	1	0	1	1	1	1	0	1	0	0	1	1	1	0	0	1	0	0	0	1	1	1	0	1	1	0	1	1	1	1	0	1	1	0	1	1	1	1	1	1	1	1	1	1
OE9A072219	-	23	6	1	1	1	0	1	0	1	0	0	1	0	0	1	0	1	1	0	1	1	0	0	0	1	1	0	1	0	0	1	0	1	0	0	0	0	1	0	1	1	1	0	1	0	0	0	0
OE9A072281	-	9	8	1	1	0	0	0	1	1	1	0	0	0	0	1	0	1	1	0	0	1	0	0	0	0	1	0	0	0	0	0	0	1	0	0	1	0	0	0	0	0	0	1	0	0	0	0	0
OE9A072299	sodium/hydrogen exchanger family protein	0	0	0	0	0	0	0	0	0	0	0	0	0	0	0	0	0	0	0	0	0	0	0	0	0	0	0	0	0	0	0	0	0	0	0	0	0	0	0	0	0	0	0	0	0	0	0	0
OE9A072358	fructose-bisphosphate aldolase 6, cytosolic	25	5	0	1	0	0	0	0	1	1	0	1	1	1	0	1	1	1	0	1	1	0	0	0	1	1	1	1	1	0	0	0	1	1	0	0	0	1	1	1	0	1	1	0	0	1	0	0
OE9A072404	-	0	1	0	0	0	0	0	0	0	0	0	0	0	0	0	0	0	0	0	0	0	0	0	0	0	0	0	0	0	0	0	0	0	0	0	0	0	0	0	0	0	1	0	0	0	0	0	0
OE9A072429	-	15	3	0	1	0	0	1	0	0	0	0	0	0	0	1	0	1	0	0	0	0	0	0	0	1	1	0	0	0	0	1	0	1	0	0	1	0	0	0	1	0	0	1	1	0	0	1	0
OE9A072725	-	0	0	0	0	0	0	0	0	0	0	0	0	0	0	0	0	0	0	0	0	0	0	0	0	0	0	0	0	0	0	0	0	0	0	0	0	0	0	0	0	0	0	0	0	0	0	0	0
OE9A072797	-	22	9	1	1	0	0	1	1	1	1	0	1	1	0	1	0	1	1	1	0	0	0	0	0	1	1	0	0	0	0	0	1	1	0	0	1	0	0	0	1	1	1	1	1	0	0	1	0
OE9A072852	-	0	1	0	0	0	0	0	0	0	0	0	0	0	0	0	0	0	0	0	0	0	0	0	0	0	0	0	0	0	0	0	0	0	0	0	0	0	0	0	0	0	1	0	0	0	0	0	0
OE9A072879	-	0	1	0	0	0	0	0	0	0	0	0	0	0	0	0	0	0	0	0	0	0	0	0	0	0	0	0	0	0	0	0	0	0	0	0	0	0	0	0	0	0	1	0	0	0	0	0	0
OE9A073023	-	0	0	0	0	0	0	0	0	0	0	0	0	0	0	0	0	0	0	0	0	0	0	0	0	0	0	0	0	0	0	0	0	0	0	0	0	0	0	0	0	0	0	0	0	0	0	0	0
OE9A073090	-	0	0	0	0	0	0	0	0	0	0	0	0	0	0	0	0	0	0	0	0	0	0	0	0	0	0	0	0	0	0	0	0	0	0	0	0	0	0	0	0	0	0	0	0	0	0	0	0
OE9A073203	-	43	8	1	1	1	1	1	0	1	1	1	1	1	1	1	1	1	1	1	1	1	1	1	1	1	1	1	0	0	1	1	1	1	1	1	0	1	1	1	1	1	1	1	0	0	1	0	1
OE9A073261	-	7	5	1	0	0	0	0	1	0	0	0	0	1	0	0	0	1	1	0	0	0	1	0	0	1	0	0	0	0	0	0	0	0	0	0	0	0	0	0	1	0	1	0	0	0	0	0	0
OE9A073275	-	0	0	0	0	0	0	0	0	0	0	0	0	0	0	0	0	0	0	0	0	0	0	0	0	0	0	0	0	0	0	0	0	0	0	0	0	0	0	0	0	0	0	0	0	0	0	0	0
OE9A073282	-	0	0	0	0	0	0	0	0	0	0	0	0	0	0	0	0	0	0	0	0	0	0	0	0	0	0	0	0	0	0	0	0	0	0	0	0	0	0	0	0	0	0	0	0	0	0	0	0
OE9A073375	-	26	9	1	1	1	1	1	1	1	1	0	1	0	1	1	1	1	0	0	0	0	0	0	0	1	1	0	0	1	0	1	0	0	1	0	1	1	0	1	0	1	1	1	0	1	1	1	1
OE9A073641	-	0	0	0	0	0	0	0	0	0	0	0	0	0	0	0	0	0	0	0	0	0	0	0	0	0	0	0	0	0	0	0	0	0	0	0	0	0	0	0	0	0	0	0	0	0	0	0	0
OE9A073644	-	13	8	1	0	1	0	0	1	1	1	0	1	1	1	0	0	1	1	0	0	0	0	0	0	1	1	1	0	0	0	1	1	0	0	0	0	0	0	0	0	1	1	1	0	0	0	0	0
OE9A073645	-	0	0	0	0	0	0	0	0	0	0	0	0	0	0	0	0	0	0	0	0	0	0	0	0	0	0	0	0	0	0	0	0	0	0	0	0	0	0	0	0	0	0	0	0	0	0	0	0
OE9A073729	-	0	0	0	0	0	0	0	0	0	0	0	0	0	0	0	0	0	0	0	0	0	0	0	0	0	0	0	0	0	0	0	0	0	0	0	0	0	0	0	0	0	0	0	0	0	0	0	0
OE9A073864	-	0	0	0	0	0	0	0	0	0	0	0	0	0	0	0	0	0	0	0	0	0	0	0	0	0	0	0	0	0	0	0	0	0	0	0	0	0	0	0	0	0	0	0	0	0	0	0	0
OE9A073884	-	0	0	0	0	0	0	0	0	0	0	0	0	0	0	0	0	0	0	0	0	0	0	0	0	0	0	0	0	0	0	0	0	0	0	0	0	0	0	0	0	0	0	0	0	0	0	0	0
OE9A073886	uncharacterized protein LOC111380178	9	8	1	0	1	0	0	1	1	1	0	0	0	0	1	0	1	0	0	0	1	0	0	0	1	0	0	0	0	0	0	1	0	0	0	0	0	0	0	1	1	1	0	0	0	0	0	0
OE9A073897	-	18	4	1	1	0	0	1	0	1	0	0	0	1	0	0	1	0	1	0	0	0	0	0	0	0	0	0	1	0	0	1	0	0	1	0	1	1	0	1	0	0	0	1	0	0	1	0	0
OE9A073942	-	0	0	0	0	0	0	0	0	0	0	0	0	0	0	0	0	0	0	0	0	0	0	0	0	0	0	0	0	0	0	0	0	0	0	0	0	0	0	0	0	0	0	0	0	0	0	0	0
OE9A074088	-	17	8	1	0	1	0	1	1	1	0	0	0	0	0	1	1	1	0	0	0	0	0	0	0	0	1	0	0	0	0	0	1	1	1	0	0	1	0	1	1	0	1	1	0	1	0	0	1
OE9A074114	-	0	0	0	0	0	0	0	0	0	0	0	0	0	0	0	0	0	0	0	0	0	0	0	0	0	0	0	0	0	0	0	0	0	0	0	0	0	0	0	0	0	0	0	0	0	0	0	0
OE9A074249	-	13	3	0	0	0	0	1	0	1	1	0	0	0	0	0	1	0	1	1	0	0	0	0	0	0	1	0	0	0	0	0	1	0	0	0	0	1	0	0	0	0	1	0	1	0	1	0	0
OE9A074284	-	0	0	0	0	0	0	0	0	0	0	0	0	0	0	0	0	0	0	0	0	0	0	0	0	0	0	0	0	0	0	0	0	0	0	0	0	0	0	0	0	0	0	0	0	0	0	0	0
OE9A074561	-	17	0	0	0	0	0	0	0	0	0	0	0	0	0	0	1	0	1	1	0	0	0	0	0	0	0	1	1	1	1	0	1	0	0	0	0	1	0	1	0	0	0	0	0	0	1	0	1
OE9A074622	PREDICTED: probable carbohydrate esterase At4g34215	11	0	0	1	0	1	0	0	0	0	0	0	1	0	0	0	0	1	0	1	0	1	1	1	0	0	0	0	0	1	0	0	0	0	0	0	0	1	0	0	0	0	0	1	0	0	0	0
OE9A074633	uncharacterized protein LOC111366680	10	4	1	0	0	0	0	0	0	1	0	0	0	0	1	0	0	1	1	0	0	0	0	0	0	1	0	0	0	0	1	1	0	0	0	1	0	0	0	0	1	0	0	0	0	0	1	0
OE9A074650	-	0	0	0	0	0	0	0	0	0	0	0	0	0	0	0	0	0	0	0	0	0	0	0	0	0	0	0	0	0	0	0	0	0	0	0	0	0	0	0	0	0	0	0	0	0	0	0	0
OE9A074677	-	4	1	0	0	0	0	0	1	0	0	0	0	1	0	0	0	0	0	0	0	0	0	0	0	1	0	0	0	0	0	0	0	1	0	0	0	0	0	0	0	0	0	0	0	0	0	0	0
OE9A074810	-	0	0	0	0	0	0	0	0	0	0	0	0	0	0	0	0	0	0	0	0	0	0	0	0	0	0	0	0	0	0	0	0	0	0	0	0	0	0	0	0	0	0	0	0	0	0	0	0
OE9A074926	-	0	0	0	0	0	0	0	0	0	0	0	0	0	0	0	0	0	0	0	0	0	0	0	0	0	0	0	0	0	0	0	0	0	0	0	0	0	0	0	0	0	0	0	0	0	0	0	0
OE9A075014	-	0	0	0	0	0	0	0	0	0	0	0	0	0	0	0	0	0	0	0	0	0	0	0	0	0	0	0	0	0	0	0	0	0	0	0	0	0	0	0	0	0	0	0	0	0	0	0	0
OE9A075063	-	0	0	0	0	0	0	0	0	0	0	0	0	0	0	0	0	0	0	0	0	0	0	0	0	0	0	0	0	0	0	0	0	0	0	0	0	0	0	0	0	0	0	0	0	0	0	0	0
OE9A075109	-	12	0	0	0	1	1	0	0	0	0	1	0	0	0	0	0	0	1	0	1	1	1	0	1	1	0	0	0	0	0	0	1	0	0	0	0	0	1	0	0	0	0	0	0	0	0	0	0
OE9A075241	-	12	4	0	0	0	0	0	1	0	1	0	0	0	0	0	0	0	0	0	0	0	0	0	0	1	0	0	0	0	0	1	1	0	0	0	1	1	0	0	0	0	0	1	0	0	1	0	1
OE9A075246	-	0	0	0	0	0	0	0	0	0	0	0	0	0	0	0	0	0	0	0	0	0	0	0	0	0	0	0	0	0	0	0	0	0	0	0	0	0	0	0	0	0	0	0	0	0	0	0	0
OE9A075257	-	0	0	0	0	0	0	0	0	0	0	0	0	0	0	0	0	0	0	0	0	0	0	0	0	0	0	0	0	0	0	0	0	0	0	0	0	0	0	0	0	0	0	0	0	0	0	0	0
OE9A075299	-	0	0	0	0	0	0	0	0	0	0	0	0	0	0	0	0	0	0	0	0	0	0	0	0	0	0	0	0	0	0	0	0	0	0	0	0	0	0	0	0	0	0	0	0	0	0	0	0
OE9A075424	-	7	2	0	0	0	0	1	0	1	0	0	0	0	0	0	0	0	0	0	0	0	0	0	0	0	0	0	0	0	0	0	0	1	0	0	0	1	0	0	0	0	0	1	0	0	0	0	0
OE9A075425	-	12	2	0	0	0	0	1	0	1	0	0	0	1	1	0	1	0	0	0	0	0	0	0	0	0	1	0	0	0	0	0	0	1	0	0	0	1	0	1	1	0	0	1	0	0	0	0	0
OE9A075591	-	34	5	1	1	0	1	0	0	1	1	1	1	1	1	0	0	1	1	0	1	1	0	1	1	0	1	1	1	0	1	0	1	1	1	0	1	1	0	1	1	1	0	1	0	1	1	0	0
OE9A075718	-	0	0	0	0	0	0	0	0	0	0	0	0	0	0	0	0	0	0	0	0	0	0	0	0	0	0	0	0	0	0	0	0	0	0	0	0	0	0	0	0	0	0	0	0	0	0	0	0
OE9A075762	-	0	0	0	0	0	0	0	0	0	0	0	0	0	0	0	0	0	0	0	0	0	0	0	0	0	0	0	0	0	0	0	0	0	0	0	0	0	0	0	0	0	0	0	0	0	0	0	0
OE9A075846	-	46	9	1	1	1	0	1	1	1	1	0	1	1	1	1	1	1	1	1	0	1	0	1	1	1	1	1	1	1	1	1	1	1	1	1	1	1	1	1	1	1	1	1	1	1	1	1	1
OE9A075876	-	0	0	0	0	0	0	0	0	0	0	0	0	0	0	0	0	0	0	0	0	0	0	0	0	0	0	0	0	0	0	0	0	0	0	0	0	0	0	0	0	0	0	0	0	0	0	0	0
OE9A075908	-	0	0	0	0	0	0	0	0	0	0	0	0	0	0	0	0	0	0	0	0	0	0	0	0	0	0	0	0	0	0	0	0	0	0	0	0	0	0	0	0	0	0	0	0	0	0	0	0
OE9A075982	ABC transporter B family member 19	8	8	1	1	1	0	0	1	1	1	0	0	0	0	1	0	1	0	0	0	0	0	0	0	1	1	0	0	0	0	1	0	1	0	0	0	0	0	0	0	0	1	0	0	0	0	0	0
OE9A075983	protein UPSTREAM OF FLC-like	31	9	1	1	1	0	1	1	1	1	0	1	1	1	1	0	1	1	0	1	1	0	1	0	0	1	1	1	0	0	1	1	1	0	1	1	1	0	0	1	1	1	1	0	1	0	1	0
OE9A076019	-	0	0	0	0	0	0	0	0	0	0	0	0	0	0	0	0	0	0	0	0	0	0	0	0	0	0	0	0	0	0	0	0	0	0	0	0	0	0	0	0	0	0	0	0	0	0	0	0
OE9A076037	-	0	0	0	0	0	0	0	0	0	0	0	0	0	0	0	0	0	0	0	0	0	0	0	0	0	0	0	0	0	0	0	0	0	0	0	0	0	0	0	0	0	0	0	0	0	0	0	0
OE9A076084	-	0	0	0	0	0	0	0	0	0	0	0	0	0	0	0	0	0	0	0	0	0	0	0	0	0	0	0	0	0	0	0	0	0	0	0	0	0	0	0	0	0	0	0	0	0	0	0	0
OE9A076165	-	34	6	0	0	1	0	1	1	0	1	0	0	1	0	1	1	0	0	1	0	1	0	1	0	1	1	0	1	1	0	0	1	1	1	1	1	1	0	1	1	1	1	1	1	0	1	0	1
OE9A076327	-	0	0	0	0	0	0	0	0	0	0	0	0	0	0	0	0	0	0	0	0	0	0	0	0	0	0	0	0	0	0	0	0	0	0	0	0	0	0	0	0	0	0	0	0	0	0	0	0
OE9A076395	-	0	0	0	0	0	0	0	0	0	0	0	0	0	0	0	0	0	0	0	0	0	0	0	0	0	0	0	0	0	0	0	0	0	0	0	0	0	0	0	0	0	0	0	0	0	0	0	0
OE9A076406	-	0	0	0	0	0	0	0	0	0	0	0	0	0	0	0	0	0	0	0	0	0	0	0	0	0	0	0	0	0	0	0	0	0	0	0	0	0	0	0	0	0	0	0	0	0	0	0	0
OE9A076470	-	0	0	0	0	0	0	0	0	0	0	0	0	0	0	0	0	0	0	0	0	0	0	0	0	0	0	0	0	0	0	0	0	0	0	0	0	0	0	0	0	0	0	0	0	0	0	0	0
OE9A076483	plasma membrane ATPase 4-like	15	2	0	1	0	0	0	0	0	0	1	1	1	0	0	0	1	0	0	1	1	0	0	0	1	1	1	0	0	0	0	0	1	0	0	0	0	0	0	1	0	0	0	0	0	0	1	0
OE9A076520	-	22	9	1	1	0	0	1	1	1	1	0	1	1	1	1	1	1	1	1	0	0	0	0	0	1	1	0	0	0	0	1	1	1	1	0	0	0	0	0	0	1	1	1	1	1	0	0	0
OE9A076525	-	5	3	1	0	0	0	0	0	0	1	0	0	1	0	0	0	0	0	1	0	0	0	0	0	1	1	0	0	0	0	0	1	0	0	0	0	0	0	0	0	0	0	0	0	0	0	0	0
OE9A076589	-	37	9	1	1	1	0	1	1	1	1	0	1	1	1	1	1	1	0	0	0	0	1	0	0	1	1	1	1	1	1	1	1	1	1	1	1	0	1	0	1	1	1	1	1	0	1	1	1
OE9A076618	-	0	0	0	0	0	0	0	0	0	0	0	0	0	0	0	0	0	0	0	0	0	0	0	0	0	0	0	0	0	0	0	0	0	0	0	0	0	0	0	0	0	0	0	0	0	0	0	0
OE9A076648	-	0	0	0	0	0	0	0	0	0	0	0	0	0	0	0	0	0	0	0	0	0	0	0	0	0	0	0	0	0	0	0	0	0	0	0	0	0	0	0	0	0	0	0	0	0	0	0	0
OE9A076679	-	0	0	0	0	0	0	0	0	0	0	0	0	0	0	0	0	0	0	0	0	0	0	0	0	0	0	0	0	0	0	0	0	0	0	0	0	0	0	0	0	0	0	0	0	0	0	0	0
OE9A076718	short-chain dehydrogenase reductase 2a, partial	13	1	0	1	0	0	1	0	0	0	0	1	0	0	1	0	0	0	0	0	0	0	0	0	1	0	0	0	0	0	0	0	1	0	0	0	0	0	0	0	1	0	0	1	0	0	0	0
OE9A076724	-	0	0	0	0	0	0	0	0	0	0	0	0	0	0	0	0	0	0	0	0	0	0	0	0	0	0	0	0	0	0	0	0	0	0	0	0	0	0	0	0	0	0	0	0	0	0	0	0
OE9A076800	-	0	0	0	0	0	0	0	0	0	0	0	0	0	0	0	0	0	0	0	0	0	0	0	0	0	0	0	0	0	0	0	0	0	0	0	0	0	0	0	0	0	0	0	0	0	0	0	0
OE9A076873	-	0	0	0	0	0	0	0	0	0	0	0	0	0	0	0	0	0	0	0	0	0	0	0	0	0	0	0	0	0	0	0	0	0	0	0	0	0	0	0	0	0	0	0	0	0	0	0	0
OE9A076887	-	23	9	1	0	1	0	0	1	1	1	0	1	1	1	1	1	1	1	0	0	0	0	0	0	1	0	1	0	1	0	1	1	0	0	0	0	0	0	1	0	1	1	1	1	1	0	1	1
OE9A076912	-	0	0	0	0	0	0	0	0	0	0	0	0	0	0	0	0	0	0	0	0	0	0	0	0	0	0	0	0	0	0	0	0	0	0	0	0	0	0	0	0	0	0	0	0	0	0	0	0
OE9A076937	-	0	0	0	0	0	0	0	0	0	0	0	0	0	0	0	0	0	0	0	0	0	0	0	0	0	0	0	0	0	0	0	0	0	0	0	0	0	0	0	0	0	0	0	0	0	0	0	0
OE9A076976	-	20	9	1	0	0	0	1	1	1	1	0	1	1	0	1	0	1	0	0	0	1	0	0	0	1	1	0	0	0	0	0	0	1	0	0	1	0	0	0	1	1	1	1	1	1	0	0	0
OE9A077063	-	16	7	1	0	0	0	0	1	1	0	1	0	0	0	1	0	1	1	1	1	0	1	1	0	1	1	1	1	0	0	0	0	0	0	0	0	0	1	0	1	1	1	0	0	0	0	0	0
OE9A077142	uncharacterized protein LOC111387296	14	8	1	0	1	0	1	1	1	1	0	1	0	0	1	0	1	0	1	0	0	0	0	0	0	0	0	0	0	0	1	0	0	0	0	0	0	0	0	1	1	1	0	0	0	0	1	0
OE9A077148	-	13	2	0	0	1	0	0	1	0	0	0	0	0	0	1	1	0	0	0	0	0	0	1	0	1	0	0	0	0	1	0	0	0	0	1	0	0	0	0	1	0	0	0	1	0	0	0	0
OE9A077168	-	0	0	0	0	0	0	0	0	0	0	0	0	0	0	0	0	0	0	0	0	0	0	0	0	0	0	0	0	0	0	0	0	0	0	0	0	0	0	0	0	0	0	0	0	0	0	0	0
OE9A077181	unnamed protein product	22	7	1	0	1	0	1	0	1	0	0	0	1	1	1	1	1	1	0	0	0	0	0	0	0	1	0	0	0	0	0	1	1	1	0	1	1	0	1	0	1	1	1	0	0	1	0	1
OE9A077197	-	1	6	0	0	0	0	0	1	1	0	0	0	0	0	1	0	1	0	0	0	0	0	0	0	0	1	0	0	0	0	0	0	0	0	0	0	0	0	0	0	0	1	0	0	0	0	0	0
OE9A077215	-	0	0	0	0	0	0	0	0	0	0	0	0	0	0	0	0	0	0	0	0	0	0	0	0	0	0	0	0	0	0	0	0	0	0	0	0	0	0	0	0	0	0	0	0	0	0	0	0
OE9A077268	-	0	0	0	0	0	0	0	0	0	0	0	0	0	0	0	0	0	0	0	0	0	0	0	0	0	0	0	0	0	0	0	0	0	0	0	0	0	0	0	0	0	0	0	0	0	0	0	0
OE9A077279	uncharacterized protein LOC111375018	14	9	1	0	0	0	0	1	1	1	0	0	1	0	1	0	1	1	1	0	0	0	0	0	1	1	0	0	0	0	1	1	1	0	0	1	0	0	0	0	1	1	1	0	1	0	0	0
OE9A077445	-	0	0	0	0	0	0	0	0	0	0	0	0	0	0	0	0	0	0	0	0	0	0	0	0	0	0	0	0	0	0	0	0	0	0	0	0	0	0	0	0	0	0	0	0	0	0	0	0
OE9A077466	-	0	0	0	0	0	0	0	0	0	0	0	0	0	0	0	0	0	0	0	0	0	0	0	0	0	0	0	0	0	0	0	0	0	0	0	0	0	0	0	0	0	0	0	0	0	0	0	0
OE9A077477	-	0	0	0	0	0	0	0	0	0	0	0	0	0	0	0	0	0	0	0	0	0	0	0	0	0	0	0	0	0	0	0	0	0	0	0	0	0	0	0	0	0	0	0	0	0	0	0	0
OE9A077512	-	0	0	0	0	0	0	0	0	0	0	0	0	0	0	0	0	0	0	0	0	0	0	0	0	0	0	0	0	0	0	0	0	0	0	0	0	0	0	0	0	0	0	0	0	0	0	0	0
OE9A077729	-	26	3	0	0	0	1	0	0	0	1	0	0	1	1	1	0	1	1	1	1	1	1	1	1	1	0	1	1	1	0	1	1	0	0	1	0	1	1	0	1	0	0	0	0	1	1	0	0
OE9A077730	-	0	0	0	0	0	0	0	0	0	0	0	0	0	0	0	0	0	0	0	0	0	0	0	0	0	0	0	0	0	0	0	0	0	0	0	0	0	0	0	0	0	0	0	0	0	0	0	0
OE9A077750	uncharacterized protein LOC111367803	15	8	1	0	0	0	0	1	1	0	0	1	1	1	1	0	1	1	0	0	0	0	0	0	1	1	0	0	0	0	0	1	1	0	0	1	0	0	0	0	1	1	1	0	0	0	0	0
OE9A077789	-	13	5	1	0	1	0	0	0	0	0	0	0	1	1	1	0	0	1	0	0	0	0	0	0	0	1	0	0	1	0	1	1	0	0	0	0	0	0	1	0	0	1	1	1	1	1	0	0
OE9A077868	-	0	0	0	0	0	0	0	0	0	0	0	0	0	0	0	0	0	0	0	0	0	0	0	0	0	0	0	0	0	0	0	0	0	0	0	0	0	0	0	0	0	0	0	0	0	0	0	0
OE9A077945	-	38	7	1	1	1	0	1	0	1	1	1	0	0	0	1	0	1	1	1	0	1	1	1	0	1	1	1	1	1	1	1	1	1	1	0	1	1	1	0	1	1	1	1	0	1	1	0	1
OE9A077953	-	0	0	0	0	0	0	0	0	0	0	0	0	0	0	0	0	0	0	0	0	0	0	0	0	0	0	0	0	0	0	0	0	0	0	0	0	0	0	0	0	0	0	0	0	0	0	0	0
OE9A078039	-	0	0	0	0	0	0	0	0	0	0	0	0	0	0	0	0	0	0	0	0	0	0	0	0	0	0	0	0	0	0	0	0	0	0	0	0	0	0	0	0	0	0	0	0	0	0	0	0
OE9A078133	-	22	9	1	1	1	0	1	1	1	1	0	0	0	1	1	0	1	0	0	0	0	0	0	0	1	1	0	0	0	0	1	1	1	0	0	1	0	0	0	1	1	1	1	1	1	0	0	0
OE9A078211	-	0	0	0	0	0	0	0	0	0	0	0	0	0	0	0	0	0	0	0	0	0	0	0	0	0	0	0	0	0	0	0	0	0	0	0	0	0	0	0	0	0	0	0	0	0	0	0	0
OE9A078273	-	0	0	0	0	0	0	0	0	0	0	0	0	0	0	0	0	0	0	0	0	0	0	0	0	0	0	0	0	0	0	0	0	0	0	0	0	0	0	0	0	0	0	0	0	0	0	0	0
OE9A078292	-	0	0	0	0	0	0	0	0	0	0	0	0	0	0	0	0	0	0	0	0	0	0	0	0	0	0	0	0	0	0	0	0	0	0	0	0	0	0	0	0	0	0	0	0	0	0	0	0
OE9A078319	-	0	0	0	0	0	0	0	0	0	0	0	0	0	0	0	0	0	0	0	0	0	0	0	0	0	0	0	0	0	0	0	0	0	0	0	0	0	0	0	0	0	0	0	0	0	0	0	0
OE9A078375	-	0	0	0	0	0	0	0	0	0	0	0	0	0	0	0	0	0	0	0	0	0	0	0	0	0	0	0	0	0	0	0	0	0	0	0	0	0	0	0	0	0	0	0	0	0	0	0	0
OE9A078383	-	28	9	1	1	1	0	1	1	1	1	0	1	1	1	1	0	1	1	1	1	1	1	1	0	0	1	0	1	0	0	0	1	1	0	1	0	0	1	0	0	1	1	1	1	1	0	0	0
OE9A078497	-	0	0	0	0	0	0	0	0	0	0	0	0	0	0	0	0	0	0	0	0	0	0	0	0	0	0	0	0	0	0	0	0	0	0	0	0	0	0	0	0	0	0	0	0	0	0	0	0
OE9A078544	-	0	0	0	0	0	0	0	0	0	0	0	0	0	0	0	0	0	0	0	0	0	0	0	0	0	0	0	0	0	0	0	0	0	0	0	0	0	0	0	0	0	0	0	0	0	0	0	0
OE9A078552	-	0	0	0	0	0	0	0	0	0	0	0	0	0	0	0	0	0	0	0	0	0	0	0	0	0	0	0	0	0	0	0	0	0	0	0	0	0	0	0	0	0	0	0	0	0	0	0	0
OE9A078632	-	0	0	0	0	0	0	0	0	0	0	0	0	0	0	0	0	0	0	0	0	0	0	0	0	0	0	0	0	0	0	0	0	0	0	0	0	0	0	0	0	0	0	0	0	0	0	0	0
OE9A078689	-	20	8	1	0	0	0	1	1	1	1	0	1	1	0	0	0	1	1	1	0	0	1	0	0	0	1	0	0	0	1	1	0	0	0	1	0	0	0	0	1	1	1	1	0	0	0	1	0
OE9A078782	-	21	1	0	0	0	0	1	0	0	1	0	0	1	1	0	1	0	0	0	0	1	0	0	0	1	1	0	0	0	0	0	0	1	1	0	1	1	0	0	1	0	0	0	1	0	1	0	0
OE9A078901	-	0	0	0	0	0	0	0	0	0	0	0	0	0	0	0	0	0	0	0	0	0	0	0	0	0	0	0	0	0	0	0	0	0	0	0	0	0	0	0	0	0	0	0	0	0	0	0	0
OE9A078985	-	14	1	0	1	0	0	0	0	0	0	0	1	0	1	0	0	0	1	0	0	1	0	0	0	1	0	0	0	0	0	0	0	1	1	0	0	1	0	0	0	0	1	0	0	0	1	0	0
OE9A078986	-	0	0	0	0	0	0	0	0	0	0	0	0	0	0	0	0	0	0	0	0	0	0	0	0	0	0	0	0	0	0	0	0	0	0	0	0	0	0	0	0	0	0	0	0	0	0	0	0
OE9A079032	-	21	9	1	0	0	0	0	1	1	1	1	1	1	1	1	0	1	1	0	1	0	0	0	0	0	1	1	1	0	0	0	1	0	0	0	1	0	0	0	1	1	1	1	1	0	0	0	0
OE9A079041	-	49	9	1	1	1	1	1	1	1	1	1	1	0	1	1	1	1	1	1	1	1	1	1	1	0	1	1	1	1	1	1	1	1	1	1	1	1	1	1	1	1	1	1	1	1	1	1	1
OE9A079048	-	0	0	0	0	0	0	0	0	0	0	0	0	0	0	0	0	0	0	0	0	0	0	0	0	0	0	0	0	0	0	0	0	0	0	0	0	0	0	0	0	0	0	0	0	0	0	0	0
OE9A079094	-	22	8	1	1	1	0	1	1	1	1	0	1	1	0	1	0	1	0	1	0	1	0	0	0	1	1	0	0	0	0	1	1	1	0	0	0	0	0	0	1	1	1	0	1	1	0	1	0
OE9A079103	hypothetical protein ABT39_MTgene2668 (mitochondrion)	0	0	0	0	0	0	0	0	0	0	0	0	0	0	0	0	0	0	0	0	0	0	0	0	0	0	0	0	0	0	0	0	0	0	0	0	0	0	0	0	0	0	0	0	0	0	0	0
OE9A079139	-	0	0	0	0	0	0	0	0	0	0	0	0	0	0	0	0	0	0	0	0	0	0	0	0	0	0	0	0	0	0	0	0	0	0	0	0	0	0	0	0	0	0	0	0	0	0	0	0
OE9A079151	-	17	9	1	1	1	0	0	1	1	1	0	1	0	1	1	0	1	1	0	0	0	0	0	0	0	1	0	0	0	0	0	1	1	0	0	0	0	0	0	1	1	1	1	1	1	0	0	0
OE9A079186	-	7	4	1	0	0	0	0	1	1	0	0	1	1	0	0	0	1	1	0	0	0	0	0	0	1	0	0	0	0	0	0	0	1	0	0	0	0	0	0	0	0	0	0	0	0	0	0	0
OE9A079223	-	28	9	1	1	1	0	1	1	1	1	0	1	0	1	1	1	1	0	0	0	0	0	0	0	1	1	0	0	1	0	1	1	1	0	0	1	1	0	1	1	1	1	1	0	0	1	0	1
OE9A079230	-	0	0	0	0	0	0	0	0	0	0	0	0	0	0	0	0	0	0	0	0	0	0	0	0	0	0	0	0	0	0	0	0	0	0	0	0	0	0	0	0	0	0	0	0	0	0	0	0
OE9A079265	-	32	8	1	0	0	0	1	1	1	1	0	1	0	1	1	1	1	1	1	1	0	1	0	1	0	0	1	1	1	1	1	0	1	0	1	1	1	1	0	1	1	1	0	0	1	1	0	0
OE9A079269	-	0	0	0	0	0	0	0	0	0	0	0	0	0	0	0	0	0	0	0	0	0	0	0	0	0	0	0	0	0	0	0	0	0	0	0	0	0	0	0	0	0	0	0	0	0	0	0	0
OE9A079287	-	0	0	0	0	0	0	0	0	0	0	0	0	0	0	0	0	0	0	0	0	0	0	0	0	0	0	0	0	0	0	0	0	0	0	0	0	0	0	0	0	0	0	0	0	0	0	0	0
OE9A079322	-	32	8	1	0	0	0	1	1	0	1	0	1	0	0	1	1	1	0	1	1	0	1	0	0	1	1	1	1	1	0	1	1	1	1	0	1	0	0	0	1	1	1	1	1	1	1	0	0
OE9A079398	-	24	8	1	0	0	0	1	1	1	1	0	1	0	1	1	0	1	1	0	0	0	0	0	0	0	1	0	0	1	0	1	1	0	1	0	1	0	0	1	0	1	1	0	1	1	1	0	1
OE9A079604	-	0	0	0	0	0	0	0	0	0	0	0	0	0	0	0	0	0	0	0	0	0	0	0	0	0	0	0	0	0	0	0	0	0	0	0	0	0	0	0	0	0	0	0	0	0	0	0	0
OE9A079695	-	0	0	0	0	0	0	0	0	0	0	0	0	0	0	0	0	0	0	0	0	0	0	0	0	0	0	0	0	0	0	0	0	0	0	0	0	0	0	0	0	0	0	0	0	0	0	0	0
OE9A079763	-	0	0	0	0	0	0	0	0	0	0	0	0	0	0	0	0	0	0	0	0	0	0	0	0	0	0	0	0	0	0	0	0	0	0	0	0	0	0	0	0	0	0	0	0	0	0	0	0
OE9A079767	-	0	0	0	0	0	0	0	0	0	0	0	0	0	0	0	0	0	0	0	0	0	0	0	0	0	0	0	0	0	0	0	0	0	0	0	0	0	0	0	0	0	0	0	0	0	0	0	0
OE9A079873	omega-hydroxypalmitate O-feruloyl transferase-like	29	9	1	0	1	1	0	1	1	1	0	1	1	1	1	0	1	1	0	1	0	1	1	1	1	1	1	0	1	1	1	1	0	0	1	1	1	0	0	0	1	1	1	1	0	0	1	0
OE9A079876	-	17	6	0	0	0	0	1	0	1	1	0	1	1	0	0	0	1	0	0	0	0	0	0	0	0	1	0	0	1	0	0	0	0	1	0	0	0	0	1	0	1	1	1	1	1	0	0	1
OE9A079877	-	0	0	0	0	0	0	0	0	0	0	0	0	0	0	0	0	0	0	0	0	0	0	0	0	0	0	0	0	0	0	0	0	0	0	0	0	0	0	0	0	0	0	0	0	0	0	0	0
OE9A080022	-	25	6	1	0	0	0	1	0	1	1	0	1	1	0	1	1	0	0	0	0	1	0	1	0	0	0	0	0	1	0	0	0	0	1	0	1	1	0	1	1	0	1	1	1	1	1	0	1
OE9A080111	-	6	4	1	0	0	0	1	1	0	0	0	1	0	0	0	0	1	0	0	0	0	0	0	0	0	0	0	0	0	0	0	0	0	0	0	1	0	0	0	0	0	1	0	0	0	0	0	0
OE9A080112	-	0	0	0	0	0	0	0	0	0	0	0	0	0	0	0	0	0	0	0	0	0	0	0	0	0	0	0	0	0	0	0	0	0	0	0	0	0	0	0	0	0	0	0	0	0	0	0	0
OE9A080189	serine carboxypeptidase-like 27	11	8	1	0	1	0	0	1	1	1	0	1	1	1	1	0	1	1	0	0	1	0	0	0	0	1	0	0	0	0	0	0	0	0	0	0	0	0	0	0	1	1	0	0	1	0	0	0
OE9A080241	-	0	0	0	0	0	0	0	0	0	0	0	0	0	0	0	0	0	0	0	0	0	0	0	0	0	0	0	0	0	0	0	0	0	0	0	0	0	0	0	0	0	0	0	0	0	0	0	0
OE9A080244	IAA-amino acid hydrolase ILR1-like 1	24	3	0	0	1	0	0	0	0	1	0	0	0	1	0	1	1	0	0	1	0	0	0	1	0	1	0	1	1	1	0	0	0	0	0	1	0	0	1	0	0	1	0	1	1	1	0	1
OE9A080320	-	24	9	1	0	0	0	1	1	1	1	0	1	1	0	1	1	1	1	0	0	0	0	0	0	1	1	0	0	1	0	1	0	1	0	1	0	0	0	1	0	1	1	1	1	1	0	1	1
OE9A080323	-	0	0	0	0	0	0	0	0	0	0	0	0	0	0	0	0	0	0	0	0	0	0	0	0	0	0	0	0	0	0	0	0	0	0	0	0	0	0	0	0	0	0	0	0	0	0	0	0
OE9A080418	-	0	0	0	0	0	0	0	0	0	0	0	0	0	0	0	0	0	0	0	0	0	0	0	0	0	0	0	0	0	0	0	0	0	0	0	0	0	0	0	0	0	0	0	0	0	0	0	0
OE9A080435	-	0	0	0	0	0	0	0	0	0	0	0	0	0	0	0	0	0	0	0	0	0	0	0	0	0	0	0	0	0	0	0	0	0	0	0	0	0	0	0	0	0	0	0	0	0	0	0	0
OE9A080661	-	0	0	0	0	0	0	0	0	0	0	0	0	0	0	0	0	0	0	0	0	0	0	0	0	0	0	0	0	0	0	0	0	0	0	0	0	0	0	0	0	0	0	0	0	0	0	0	0
OE9A080717	-	0	1	0	0	0	0	0	0	0	0	0	0	0	0	0	0	0	0	0	0	0	0	0	0	0	0	0	0	0	0	0	0	0	0	0	0	0	0	0	0	0	1	0	0	0	0	0	0
OE9A080795	-	2	3	0	0	0	0	0	0	0	0	0	0	0	0	0	0	0	1	0	0	0	0	0	0	0	0	0	0	0	0	0	1	0	0	0	0	0	0	0	0	0	1	1	0	0	0	0	0
OE9A080831	-	37	9	1	0	1	0	1	1	1	1	1	1	1	0	1	0	1	1	1	1	1	1	0	1	1	1	1	1	1	1	1	1	1	1	1	0	0	1	1	1	1	1	1	1	1	0	1	1
OE9A080832	-	35	8	1	1	1	0	1	1	1	1	1	1	1	1	0	0	1	1	1	0	0	0	1	1	1	1	1	1	1	1	1	0	1	1	0	1	1	1	1	0	1	1	1	1	0	0	0	1
OE9A080887	-	51	10	1	1	1	1	1	1	1	1	1	1	1	1	1	1	1	1	1	1	1	1	1	1	1	1	1	1	1	1	1	1	1	1	1	1	1	1	1	1	1	1	1	1	1	1	1	1
OE9A080913	-	0	0	0	0	0	0	0	0	0	0	0	0	0	0	0	0	0	0	0	0	0	0	0	0	0	0	0	0	0	0	0	0	0	0	0	0	0	0	0	0	0	0	0	0	0	0	0	0
OE9A080951	-	0	0	0	0	0	0	0	0	0	0	0	0	0	0	0	0	0	0	0	0	0	0	0	0	0	0	0	0	0	0	0	0	0	0	0	0	0	0	0	0	0	0	0	0	0	0	0	0
OE9A080999	-	32	6	1	0	0	0	1	0	1	1	1	1	1	1	1	1	1	0	0	1	0	0	1	1	0	1	0	1	1	0	1	1	1	1	1	1	0	0	0	1	1	1	0	1	1	1	0	1
OE9A081079	-	32	9	1	1	1	0	1	1	1	1	0	1	1	1	1	0	1	1	1	1	1	1	1	0	0	1	1	1	0	1	0	1	1	0	1	0	0	1	1	0	1	1	1	1	1	0	0	0
OE9A081095	-	0	0	0	0	0	0	0	0	0	0	0	0	0	0	0	0	0	0	0	0	0	0	0	0	0	0	0	0	0	0	0	0	0	0	0	0	0	0	0	0	0	0	0	0	0	0	0	0
OE9A081126	-	0	0	0	0	0	0	0	0	0	0	0	0	0	0	0	0	0	0	0	0	0	0	0	0	0	0	0	0	0	0	0	0	0	0	0	0	0	0	0	0	0	0	0	0	0	0	0	0
OE9A081149	KH domain-containing protein HEN4-like	23	8	1	0	0	0	1	1	1	1	0	1	0	1	1	0	1	1	0	0	0	0	0	0	0	0	0	0	1	0	1	1	0	1	0	1	0	0	1	0	1	1	0	1	1	1	0	1
OE9A081157	-	17	7	1	0	1	0	0	1	0	0	0	1	0	0	1	0	1	0	0	0	0	0	0	0	1	1	0	0	0	0	1	1	1	0	0	1	0	0	0	1	0	1	1	1	0	0	1	0
OE9A081169	-	0	0	0	0	0	0	0	0	0	0	0	0	0	0	0	0	0	0	0	0	0	0	0	0	0	0	0	0	0	0	0	0	0	0	0	0	0	0	0	0	0	0	0	0	0	0	0	0
OE9A081233	uncharacterized protein LOC107425190	36	8	0	1	0	1	1	1	1	1	0	1	1	0	1	1	1	1	0	0	1	0	1	0	1	1	1	0	0	0	1	1	1	1	0	1	1	0	1	1	1	1	1	1	1	1	1	1
OE9A081244	VQ motif-containing protein 1-like	2	2	1	0	0	0	0	0	1	0	0	0	0	0	0	0	0	1	0	0	0	0	0	0	1	1	0	0	0	0	0	0	0	0	0	0	0	0	0	0	0	0	0	0	0	0	0	0
OE9A081424	-	0	0	0	0	0	0	0	0	0	0	0	0	0	0	0	0	0	0	0	0	0	0	0	0	0	0	0	0	0	0	0	0	0	0	0	0	0	0	0	0	0	0	0	0	0	0	0	0
OE9A081485	protein FAR1-RELATED SEQUENCE 5-like	18	9	1	1	1	0	1	1	1	1	0	0	1	1	1	0	1	0	1	0	1	0	0	0	1	1	0	1	0	0	0	1	1	0	0	0	0	0	0	1	1	1	1	0	0	0	0	0
OE9A081520	-	28	1	0	1	1	1	1	0	0	0	1	0	0	0	0	0	0	0	0	1	0	1	1	1	0	0	0	1	1	0	1	0	1	0	1	0	0	1	1	1	1	0	1	1	0	1	1	1
OE9A081558	-	0	0	0	0	0	0	0	0	0	0	0	0	0	0	0	0	0	0	0	0	0	0	0	0	0	0	0	0	0	0	0	0	0	0	0	0	0	0	0	0	0	0	0	0	0	0	0	0
OE9A081605	-	10	3	1	0	0	0	0	1	0	1	0	0	0	0	0	0	0	1	1	0	1	0	0	0	1	1	0	0	0	0	0	0	0	0	0	1	0	0	0	0	1	0	0	0	0	0	1	0
OE9A081653	-	20	7	1	1	0	0	0	1	1	1	0	1	0	0	1	0	1	1	0	0	1	0	0	0	1	1	0	0	1	0	0	1	1	0	0	1	0	0	1	0	1	0	1	0	1	0	0	1
OE9A081681	-	0	0	0	0	0	0	0	0	0	0	0	0	0	0	0	0	0	0	0	0	0	0	0	0	0	0	0	0	0	0	0	0	0	0	0	0	0	0	0	0	0	0	0	0	0	0	0	0
OE9A081706	E3 ubiquitin-protein ligase UPL4 isoform X3	34	6	1	1	0	0	1	0	0	0	1	1	1	1	1	1	1	0	1	0	0	1	0	1	0	0	1	1	1	1	0	0	1	1	1	0	1	1	1	1	1	1	1	1	1	1	0	1
OE9A081727	-	0	0	0	0	0	0	0	0	0	0	0	0	0	0	0	0	0	0	0	0	0	0	0	0	0	0	0	0	0	0	0	0	0	0	0	0	0	0	0	0	0	0	0	0	0	0	0	0
OE9A081730	-	0	0	0	0	0	0	0	0	0	0	0	0	0	0	0	0	0	0	0	0	0	0	0	0	0	0	0	0	0	0	0	0	0	0	0	0	0	0	0	0	0	0	0	0	0	0	0	0
OE9A081744	-	0	0	0	0	0	0	0	0	0	0	0	0	0	0	0	0	0	0	0	0	0	0	0	0	0	0	0	0	0	0	0	0	0	0	0	0	0	0	0	0	0	0	0	0	0	0	0	0
OE9A081867	-	0	0	0	0	0	0	0	0	0	0	0	0	0	0	0	0	0	0	0	0	0	0	0	0	0	0	0	0	0	0	0	0	0	0	0	0	0	0	0	0	0	0	0	0	0	0	0	0
OE9A081871	-	0	0	0	0	0	0	0	0	0	0	0	0	0	0	0	0	0	0	0	0	0	0	0	0	0	0	0	0	0	0	0	0	0	0	0	0	0	0	0	0	0	0	0	0	0	0	0	0
OE9A081906	-	0	0	0	0	0	0	0	0	0	0	0	0	0	0	0	0	0	0	0	0	0	0	0	0	0	0	0	0	0	0	0	0	0	0	0	0	0	0	0	0	0	0	0	0	0	0	0	0
OE9A081907	-	0	0	0	0	0	0	0	0	0	0	0	0	0	0	0	0	0	0	0	0	0	0	0	0	0	0	0	0	0	0	0	0	0	0	0	0	0	0	0	0	0	0	0	0	0	0	0	0
OE9A081936	-	0	0	0	0	0	0	0	0	0	0	0	0	0	0	0	0	0	0	0	0	0	0	0	0	0	0	0	0	0	0	0	0	0	0	0	0	0	0	0	0	0	0	0	0	0	0	0	0
OE9A082079	-	0	0	0	0	0	0	0	0	0	0	0	0	0	0	0	0	0	0	0	0	0	0	0	0	0	0	0	0	0	0	0	0	0	0	0	0	0	0	0	0	0	0	0	0	0	0	0	0
OE9A082238	-	26	5	1	1	1	0	0	1	1	0	1	1	1	0	0	0	0	1	1	1	1	0	1	1	1	1	0	1	0	1	0	1	0	0	0	0	0	0	0	1	1	0	1	1	1	0	0	0
OE9A082256	-	0	0	0	0	0	0	0	0	0	0	0	0	0	0	0	0	0	0	0	0	0	0	0	0	0	0	0	0	0	0	0	0	0	0	0	0	0	0	0	0	0	0	0	0	0	0	0	0
OE9A082257	-	0	0	0	0	0	0	0	0	0	0	0	0	0	0	0	0	0	0	0	0	0	0	0	0	0	0	0	0	0	0	0	0	0	0	0	0	0	0	0	0	0	0	0	0	0	0	0	0
OE9A082390	-	0	0	0	0	0	0	0	0	0	0	0	0	0	0	0	0	0	0	0	0	0	0	0	0	0	0	0	0	0	0	0	0	0	0	0	0	0	0	0	0	0	0	0	0	0	0	0	0
OE9A082548	-	0	0	0	0	0	0	0	0	0	0	0	0	0	0	0	0	0	0	0	0	0	0	0	0	0	0	0	0	0	0	0	0	0	0	0	0	0	0	0	0	0	0	0	0	0	0	0	0
OE9A082588	-	0	0	0	0	0	0	0	0	0	0	0	0	0	0	0	0	0	0	0	0	0	0	0	0	0	0	0	0	0	0	0	0	0	0	0	0	0	0	0	0	0	0	0	0	0	0	0	0
OE9A082637	-	0	0	0	0	0	0	0	0	0	0	0	0	0	0	0	0	0	0	0	0	0	0	0	0	0	0	0	0	0	0	0	0	0	0	0	0	0	0	0	0	0	0	0	0	0	0	0	0
OE9A082658	-	3	2	0	0	0	0	0	1	0	0	0	0	0	0	0	0	0	0	1	0	0	0	0	0	0	0	0	0	0	0	0	0	0	0	0	0	0	0	0	0	1	0	1	0	0	0	0	0
OE9A082696	-	0	0	0	0	0	0	0	0	0	0	0	0	0	0	0	0	0	0	0	0	0	0	0	0	0	0	0	0	0	0	0	0	0	0	0	0	0	0	0	0	0	0	0	0	0	0	0	0
OE9A082815	-	0	0	0	0	0	0	0	0	0	0	0	0	0	0	0	0	0	0	0	0	0	0	0	0	0	0	0	0	0	0	0	0	0	0	0	0	0	0	0	0	0	0	0	0	0	0	0	0
OE9A082821	-	0	0	0	0	0	0	0	0	0	0	0	0	0	0	0	0	0	0	0	0	0	0	0	0	0	0	0	0	0	0	0	0	0	0	0	0	0	0	0	0	0	0	0	0	0	0	0	0
OE9A082896	-	0	0	0	0	0	0	0	0	0	0	0	0	0	0	0	0	0	0	0	0	0	0	0	0	0	0	0	0	0	0	0	0	0	0	0	0	0	0	0	0	0	0	0	0	0	0	0	0
OE9A082986	-	0	0	0	0	0	0	0	0	0	0	0	0	0	0	0	0	0	0	0	0	0	0	0	0	0	0	0	0	0	0	0	0	0	0	0	0	0	0	0	0	0	0	0	0	0	0	0	0
OE9A083009	-	0	0	0	0	0	0	0	0	0	0	0	0	0	0	0	0	0	0	0	0	0	0	0	0	0	0	0	0	0	0	0	0	0	0	0	0	0	0	0	0	0	0	0	0	0	0	0	0
OE9A083080	-	0	0	0	0	0	0	0	0	0	0	0	0	0	0	0	0	0	0	0	0	0	0	0	0	0	0	0	0	0	0	0	0	0	0	0	0	0	0	0	0	0	0	0	0	0	0	0	0
OE9A083141	-	13	1	0	0	0	0	0	0	0	1	1	0	0	0	0	1	0	0	0	0	0	0	1	0	1	0	0	0	0	1	0	1	0	1	0	0	0	0	0	0	0	0	0	0	0	1	0	1
OE9A083150	-	0	1	0	0	0	0	0	0	0	0	0	0	0	0	0	0	0	0	0	0	0	0	0	0	0	0	0	0	0	0	0	0	0	0	0	0	0	0	0	0	0	1	0	0	0	0	0	0
OE9A083209	-	19	9	1	0	0	0	0	1	1	1	0	0	0	1	1	0	1	1	1	1	0	0	0	1	0	1	1	0	0	0	1	0	1	1	0	0	0	0	1	0	0	1	1	0	1	1	0	1
OE9A083250	-	0	0	0	0	0	0	0	0	0	0	0	0	0	0	0	0	0	0	0	0	0	0	0	0	0	0	0	0	0	0	0	0	0	0	0	0	0	0	0	0	0	0	0	0	0	0	0	0
OE9A083360	-	7	1	0	0	1	0	0	0	0	0	0	0	0	0	1	0	0	0	0	0	0	0	0	0	0	0	0	0	0	0	0	0	0	0	0	0	0	0	0	0	0	0	0	0	0	0	0	1
OE9A083363	-	0	0	0	0	0	0	0	0	0	0	0	0	0	0	0	0	0	0	0	0	0	0	0	0	0	0	0	0	0	0	0	0	0	0	0	0	0	0	0	0	0	0	0	0	0	0	0	0
OE9A083395	-	9	7	1	0	0	0	0	1	1	0	0	0	0	0	0	0	1	0	1	0	0	0	0	0	1	1	0	0	0	0	0	1	0	0	0	1	0	0	0	0	0	1	1	0	1	0	0	0
OE9A083405	-	0	0	0	0	0	0	0	0	0	0	0	0	0	0	0	0	0	0	0	0	0	0	0	0	0	0	0	0	0	0	0	0	0	0	0	0	0	0	0	0	0	0	0	0	0	0	0	0
OE9A083572	-	0	0	0	0	0	0	0	0	0	0	0	0	0	0	0	0	0	0	0	0	0	0	0	0	0	0	0	0	0	0	0	0	0	0	0	0	0	0	0	0	0	0	0	0	0	0	0	0
OE9A083574	-	11	4	0	0	0	0	1	0	1	0	0	0	1	0	1	0	1	1	0	0	0	0	0	0	1	0	0	0	0	0	0	1	1	0	0	0	0	0	0	0	1	0	0	0	1	0	1	0
OE9A083609	-	0	0	0	0	0	0	0	0	0	0	0	0	0	0	0	0	0	0	0	0	0	0	0	0	0	0	0	0	0	0	0	0	0	0	0	0	0	0	0	0	0	0	0	0	0	0	0	0
OE9A083610	-	0	0	0	0	0	0	0	0	0	0	0	0	0	0	0	0	0	0	0	0	0	0	0	0	0	0	0	0	0	0	0	0	0	0	0	0	0	0	0	0	0	0	0	0	0	0	0	0
OE9A083629	-	0	0	0	0	0	0	0	0	0	0	0	0	0	0	0	0	0	0	0	0	0	0	0	0	0	0	0	0	0	0	0	0	0	0	0	0	0	0	0	0	0	0	0	0	0	0	0	0
OE9A083652	-	0	0	0	0	0	0	0	0	0	0	0	0	0	0	0	0	0	0	0	0	0	0	0	0	0	0	0	0	0	0	0	0	0	0	0	0	0	0	0	0	0	0	0	0	0	0	0	0
OE9A083782	-	30	9	1	0	0	0	1	1	1	1	0	1	0	1	1	1	1	1	1	0	0	0	0	0	1	1	0	0	1	1	1	1	1	0	1	1	1	0	0	1	1	1	1	1	1	1	0	0
OE9A083826	cytochrome P450 85A1-like	21	3	0	1	1	0	0	1	0	0	0	1	0	0	0	0	0	0	0	1	0	0	1	0	0	1	0	1	0	1	0	0	1	0	0	0	0	1	1	0	1	0	1	0	1	1	0	1
OE9A083877	-	15	6	1	0	1	0	1	1	0	1	0	1	0	1	0	0	1	1	0	0	1	0	0	0	1	1	0	0	0	0	0	0	1	0	0	0	0	0	0	1	0	1	0	1	0	0	0	0
OE9A083962	-	0	0	0	0	0	0	0	0	0	0	0	0	0	0	0	0	0	0	0	0	0	0	0	0	0	0	0	0	0	0	0	0	0	0	0	0	0	0	0	0	0	0	0	0	0	0	0	0
OE9A084136	-	0	0	0	0	0	0	0	0	0	0	0	0	0	0	0	0	0	0	0	0	0	0	0	0	0	0	0	0	0	0	0	0	0	0	0	0	0	0	0	0	0	0	0	0	0	0	0	0
OE9A084290	-	35	6	1	1	0	0	1	0	0	0	1	1	1	1	1	1	1	0	1	0	0	1	0	1	0	1	1	1	1	1	0	0	1	1	1	0	1	1	1	1	1	1	1	1	1	1	0	1
OE9A084291	-	0	0	0	0	0	0	0	0	0	0	0	0	0	0	0	0	0	0	0	0	0	0	0	0	0	0	0	0	0	0	0	0	0	0	0	0	0	0	0	0	0	0	0	0	0	0	0	0
OE9A084361	-	0	0	0	0	0	0	0	0	0	0	0	0	0	0	0	0	0	0	0	0	0	0	0	0	0	0	0	0	0	0	0	0	0	0	0	0	0	0	0	0	0	0	0	0	0	0	0	0
OE9A084434	-	0	0	0	0	0	0	0	0	0	0	0	0	0	0	0	0	0	0	0	0	0	0	0	0	0	0	0	0	0	0	0	0	0	0	0	0	0	0	0	0	0	0	0	0	0	0	0	0
OE9A084469	-	0	0	0	0	0	0	0	0	0	0	0	0	0	0	0	0	0	0	0	0	0	0	0	0	0	0	0	0	0	0	0	0	0	0	0	0	0	0	0	0	0	0	0	0	0	0	0	0
OE9A084508	-	0	0	0	0	0	0	0	0	0	0	0	0	0	0	0	0	0	0	0	0	0	0	0	0	0	0	0	0	0	0	0	0	0	0	0	0	0	0	0	0	0	0	0	0	0	0	0	0
OE9A084609	-	42	9	1	1	1	1	1	1	1	1	0	1	0	1	1	1	1	1	1	1	1	1	1	0	1	1	0	1	1	0	1	1	1	1	0	1	1	1	1	1	0	1	1	1	1	1	1	1
OE9A084618	-	28	6	1	0	0	1	0	1	0	0	1	0	0	1	1	1	1	1	1	0	0	1	1	1	1	1	0	1	1	1	0	0	0	1	0	1	1	0	0	1	0	1	0	1	1	1	1	0
OE9A084649	-	8	3	1	0	0	0	0	1	0	0	1	0	0	0	0	0	0	1	1	0	0	0	0	0	0	1	0	0	0	1	0	0	0	0	0	0	0	0	0	0	0	0	0	0	0	0	1	0
OE9A084674	-	0	0	0	0	0	0	0	0	0	0	0	0	0	0	0	0	0	0	0	0	0	0	0	0	0	0	0	0	0	0	0	0	0	0	0	0	0	0	0	0	0	0	0	0	0	0	0	0
OE9A084892	-	0	0	0	0	0	0	0	0	0	0	0	0	0	0	0	0	0	0	0	0	0	0	0	0	0	0	0	0	0	0	0	0	0	0	0	0	0	0	0	0	0	0	0	0	0	0	0	0
OE9A084977	hypothetical protein CDL12_02047	9	4	1	0	0	0	0	0	0	1	0	1	0	0	0	0	1	1	0	0	0	0	0	0	1	1	0	0	1	0	0	0	0	0	0	0	0	0	1	0	0	0	0	0	0	0	0	1
OE9A085023	protein NDR1-like	15	6	0	0	1	0	1	1	1	1	0	0	1	0	0	0	0	1	1	0	0	0	0	1	0	1	0	0	0	0	0	1	1	0	0	1	0	0	0	0	1	1	1	1	0	0	0	0
OE9A085194	-	45	9	1	1	1	1	1	1	1	1	0	1	0	1	1	1	1	0	1	1	1	1	1	0	1	1	0	1	1	1	1	1	1	1	0	1	1	1	1	1	1	1	1	1	1	1	1	1
OE9A085261	-	7	5	1	0	1	0	0	1	1	0	0	0	0	0	1	0	0	0	0	0	0	0	0	0	1	0	0	0	1	0	0	0	0	0	0	0	0	0	0	0	0	0	0	1	0	0	0	0
OE9A085320	-	0	0	0	0	0	0	0	0	0	0	0	0	0	0	0	0	0	0	0	0	0	0	0	0	0	0	0	0	0	0	0	0	0	0	0	0	0	0	0	0	0	0	0	0	0	0	0	0
OE9A085321	-	0	0	0	0	0	0	0	0	0	0	0	0	0	0	0	0	0	0	0	0	0	0	0	0	0	0	0	0	0	0	0	0	0	0	0	0	0	0	0	0	0	0	0	0	0	0	0	0
OE9A085447	-	18	4	1	0	1	0	1	0	0	1	0	1	0	0	0	0	1	1	1	1	0	1	0	0	0	1	1	0	0	0	0	0	0	0	0	0	0	1	0	0	1	1	0	1	1	0	0	0
OE9A085473	-	0	0	0	0	0	0	0	0	0	0	0	0	0	0	0	0	0	0	0	0	0	0	0	0	0	0	0	0	0	0	0	0	0	0	0	0	0	0	0	0	0	0	0	0	0	0	0	0
OE9A085519	-	35	9	1	1	1	0	1	1	1	1	0	1	0	1	1	1	1	1	1	0	1	0	1	1	0	1	0	1	1	0	1	1	1	1	0	1	1	1	1	1	1	1	1	0	1	1	0	1
OE9A085528	-	0	0	0	0	0	0	0	0	0	0	0	0	0	0	0	0	0	0	0	0	0	0	0	0	0	0	0	0	0	0	0	0	0	0	0	0	0	0	0	0	0	0	0	0	0	0	0	0
OE9A085596	-	0	0	0	0	0	0	0	0	0	0	0	0	0	0	0	0	0	0	0	0	0	0	0	0	0	0	0	0	0	0	0	0	0	0	0	0	0	0	0	0	0	0	0	0	0	0	0	0
OE9A085599	-	0	0	0	0	0	0	0	0	0	0	0	0	0	0	0	0	0	0	0	0	0	0	0	0	0	0	0	0	0	0	0	0	0	0	0	0	0	0	0	0	0	0	0	0	0	0	0	0
OE9A085602	-	0	0	0	0	0	0	0	0	0	0	0	0	0	0	0	0	0	0	0	0	0	0	0	0	0	0	0	0	0	0	0	0	0	0	0	0	0	0	0	0	0	0	0	0	0	0	0	0
OE9A085605	-	19	9	1	1	1	0	1	1	1	1	0	1	1	0	1	0	1	1	0	0	1	0	0	0	0	1	0	0	0	0	0	1	1	0	1	0	0	0	0	1	1	1	1	0	1	0	0	0
OE9A085658	-	0	0	0	0	0	0	0	0	0	0	0	0	0	0	0	0	0	0	0	0	0	0	0	0	0	0	0	0	0	0	0	0	0	0	0	0	0	0	0	0	0	0	0	0	0	0	0	0
OE9A085663	-	0	0	0	0	0	0	0	0	0	0	0	0	0	0	0	0	0	0	0	0	0	0	0	0	0	0	0	0	0	0	0	0	0	0	0	0	0	0	0	0	0	0	0	0	0	0	0	0
OE9A085734	-	0	0	0	0	0	0	0	0	0	0	0	0	0	0	0	0	0	0	0	0	0	0	0	0	0	0	0	0	0	0	0	0	0	0	0	0	0	0	0	0	0	0	0	0	0	0	0	0
OE9A085941	hypothetical protein ABT39_MTgene5666 (mitochondrion)	0	0	0	0	0	0	0	0	0	0	0	0	0	0	0	0	0	0	0	0	0	0	0	0	0	0	0	0	0	0	0	0	0	0	0	0	0	0	0	0	0	0	0	0	0	0	0	0
OE9A085961	-	0	0	0	0	0	0	0	0	0	0	0	0	0	0	0	0	0	0	0	0	0	0	0	0	0	0	0	0	0	0	0	0	0	0	0	0	0	0	0	0	0	0	0	0	0	0	0	0
OE9A086049	-	0	0	0	0	0	0	0	0	0	0	0	0	0	0	0	0	0	0	0	0	0	0	0	0	0	0	0	0	0	0	0	0	0	0	0	0	0	0	0	0	0	0	0	0	0	0	0	0
OE9A086121	-	0	0	0	0	0	0	0	0	0	0	0	0	0	0	0	0	0	0	0	0	0	0	0	0	0	0	0	0	0	0	0	0	0	0	0	0	0	0	0	0	0	0	0	0	0	0	0	0
OE9A086185	-	0	0	0	0	0	0	0	0	0	0	0	0	0	0	0	0	0	0	0	0	0	0	0	0	0	0	0	0	0	0	0	0	0	0	0	0	0	0	0	0	0	0	0	0	0	0	0	0
OE9A086227	-	1	0	0	0	0	0	0	0	0	0	0	0	0	0	0	0	0	0	0	1	0	0	0	0	0	0	0	0	0	0	0	0	0	0	0	0	0	0	0	0	0	0	0	0	0	0	0	0
OE9A086356	-	0	0	0	0	0	0	0	0	0	0	0	0	0	0	0	0	0	0	0	0	0	0	0	0	0	0	0	0	0	0	0	0	0	0	0	0	0	0	0	0	0	0	0	0	0	0	0	0
OE9A086488	-	0	0	0	0	0	0	0	0	0	0	0	0	0	0	0	0	0	0	0	0	0	0	0	0	0	0	0	0	0	0	0	0	0	0	0	0	0	0	0	0	0	0	0	0	0	0	0	0
OE9A086511	-	0	0	0	0	0	0	0	0	0	0	0	0	0	0	0	0	0	0	0	0	0	0	0	0	0	0	0	0	0	0	0	0	0	0	0	0	0	0	0	0	0	0	0	0	0	0	0	0
OE9A086521	-	0	0	0	0	0	0	0	0	0	0	0	0	0	0	0	0	0	0	0	0	0	0	0	0	0	0	0	0	0	0	0	0	0	0	0	0	0	0	0	0	0	0	0	0	0	0	0	0
OE9A086522	-	22	9	1	0	1	0	1	1	1	1	0	1	1	1	1	1	1	1	0	0	0	0	0	0	0	1	0	0	0	0	0	0	0	1	0	1	1	0	1	0	1	1	1	1	1	1	0	1
OE9A086526	-	0	0	0	0	0	0	0	0	0	0	0	0	0	0	0	0	0	0	0	0	0	0	0	0	0	0	0	0	0	0	0	0	0	0	0	0	0	0	0	0	0	0	0	0	0	0	0	0
OE9A086574	-	15	8	1	0	0	0	0	1	1	0	0	1	1	1	1	0	1	1	0	0	0	0	0	0	0	1	0	0	0	0	0	1	0	0	0	1	0	0	0	0	1	1	1	1	0	0	0	0
OE9A086605	-	0	0	0	0	0	0	0	0	0	0	0	0	0	0	0	0	0	0	0	0	0	0	0	0	0	0	0	0	0	0	0	0	0	0	0	0	0	0	0	0	0	0	0	0	0	0	0	0
OE9A086616	-	13	3	1	0	0	0	0	0	1	0	0	0	1	0	0	0	1	0	0	1	1	0	0	1	1	1	1	0	0	0	0	0	1	0	1	0	0	1	0	1	0	0	0	0	0	0	0	0
OE9A086624	-	0	0	0	0	0	0	0	0	0	0	0	0	0	0	0	0	0	0	0	0	0	0	0	0	0	0	0	0	0	0	0	0	0	0	0	0	0	0	0	0	0	0	0	0	0	0	0	0
OE9A086645	-	6	7	1	0	0	0	0	0	1	1	1	0	0	0	1	0	1	1	1	0	0	0	1	0	0	1	0	0	0	0	0	0	0	0	0	0	0	0	0	0	0	0	1	0	0	0	0	0
OE9A086711	-	0	0	0	0	0	0	0	0	0	0	0	0	0	0	0	0	0	0	0	0	0	0	0	0	0	0	0	0	0	0	0	0	0	0	0	0	0	0	0	0	0	0	0	0	0	0	0	0
OE9A086836	-	0	0	0	0	0	0	0	0	0	0	0	0	0	0	0	0	0	0	0	0	0	0	0	0	0	0	0	0	0	0	0	0	0	0	0	0	0	0	0	0	0	0	0	0	0	0	0	0
OE9A086906	-	25	1	0	1	1	0	1	0	0	0	0	1	0	0	0	0	0	0	0	0	1	0	0	0	1	1	1	0	1	0	0	0	1	0	1	1	1	1	0	1	1	0	1	0	1	0	0	0
OE9A086976	unnamed protein product	22	1	0	1	1	0	0	0	0	0	1	1	0	1	0	0	0	1	1	1	1	0	0	1	1	0	1	0	0	0	0	1	1	0	0	0	0	1	0	0	1	0	1	0	0	0	1	0
OE9A087012	-	10	9	1	0	1	0	0	1	1	1	1	1	0	0	1	0	1	0	1	0	0	0	0	0	1	0	0	0	0	0	1	0	0	0	0	0	0	0	0	1	1	1	1	0	0	0	0	0
OE9A087065	-	0	0	0	0	0	0	0	0	0	0	0	0	0	0	0	0	0	0	0	0	0	0	0	0	0	0	0	0	0	0	0	0	0	0	0	0	0	0	0	0	0	0	0	0	0	0	0	0
OE9A087066	-	40	3	0	1	1	1	0	0	1	0	1	1	1	1	1	1	0	0	1	1	1	1	1	1	1	0	0	1	1	1	0	1	1	1	1	1	1	0	1	0	1	0	1	1	1	1	0	1
OE9A087119	-	0	0	0	0	0	0	0	0	0	0	0	0	0	0	0	0	0	0	0	0	0	0	0	0	0	0	0	0	0	0	0	0	0	0	0	0	0	0	0	0	0	0	0	0	0	0	0	0
OE9A087150	unnamed protein product	26	6	1	0	0	0	0	0	1	1	0	1	1	1	1	1	0	1	1	0	1	1	0	1	0	0	1	0	0	1	0	1	1	0	0	0	1	1	1	0	0	1	0	1	0	1	0	1
OE9A087266	-	24	9	1	1	1	0	1	1	1	1	0	0	1	1	1	0	1	1	0	0	1	0	0	0	1	1	0	0	0	0	0	1	1	0	0	1	0	0	0	1	0	1	1	1	1	0	1	0
OE9A087314	-	0	0	0	0	0	0	0	0	0	0	0	0	0	0	0	0	0	0	0	0	0	0	0	0	0	0	0	0	0	0	0	0	0	0	0	0	0	0	0	0	0	0	0	0	0	0	0	0
OE9A087338	-	0	0	0	0	0	0	0	0	0	0	0	0	0	0	0	0	0	0	0	0	0	0	0	0	0	0	0	0	0	0	0	0	0	0	0	0	0	0	0	0	0	0	0	0	0	0	0	0
OE9A087359	-	0	0	0	0	0	0	0	0	0	0	0	0	0	0	0	0	0	0	0	0	0	0	0	0	0	0	0	0	0	0	0	0	0	0	0	0	0	0	0	0	0	0	0	0	0	0	0	0
OE9A087419	-	21	8	1	0	0	0	0	1	0	1	0	1	1	1	1	0	1	1	1	0	0	0	0	0	1	1	0	0	0	0	1	1	1	0	0	1	0	0	0	1	1	1	1	1	1	0	0	0
OE9A087460	-	0	0	0	0	0	0	0	0	0	0	0	0	0	0	0	0	0	0	0	0	0	0	0	0	0	0	0	0	0	0	0	0	0	0	0	0	0	0	0	0	0	0	0	0	0	0	0	0
OE9A087471	-	15	0	0	0	1	0	0	0	0	0	0	0	1	1	0	0	0	0	0	0	0	1	1	0	0	0	1	1	0	1	0	1	0	0	1	0	0	1	0	0	0	0	0	0	1	0	1	0
OE9A087642	F-box protein At1g55000	27	8	1	0	1	0	0	1	0	1	0	1	1	1	1	1	1	1	0	0	1	0	0	0	1	1	0	0	1	0	0	1	1	0	0	0	1	0	0	1	1	1	1	0	0	1	1	1
OE9A087650	-	0	0	0	0	0	0	0	0	0	0	0	0	0	0	0	0	0	0	0	0	0	0	0	0	0	0	0	0	0	0	0	0	0	0	0	0	0	0	0	0	0	0	0	0	0	0	0	0
OE9A087738	-	0	0	0	0	0	0	0	0	0	0	0	0	0	0	0	0	0	0	0	0	0	0	0	0	0	0	0	0	0	0	0	0	0	0	0	0	0	0	0	0	0	0	0	0	0	0	0	0
OE9A087764	-	0	0	0	0	0	0	0	0	0	0	0	0	0	0	0	0	0	0	0	0	0	0	0	0	0	0	0	0	0	0	0	0	0	0	0	0	0	0	0	0	0	0	0	0	0	0	0	0
OE9A087782	-	10	5	0	0	1	0	0	1	1	0	0	1	0	0	1	0	1	1	0	0	0	0	0	0	1	1	0	0	0	0	0	1	1	0	0	0	0	0	0	1	0	0	1	0	0	0	0	0
OE9A087783	-	0	0	0	0	0	0	0	0	0	0	0	0	0	0	0	0	0	0	0	0	0	0	0	0	0	0	0	0	0	0	0	0	0	0	0	0	0	0	0	0	0	0	0	0	0	0	0	0
OE9A088022	-	17	6	1	0	0	0	1	1	1	1	0	1	0	1	1	0	0	1	1	0	0	0	0	0	1	1	0	0	0	0	1	0	0	0	0	1	0	0	0	1	1	1	0	0	1	0	0	0
OE9A088029	dirigent protein 21-like	26	9	1	0	1	0	1	1	1	1	0	1	1	1	1	0	1	1	1	1	0	1	0	0	0	1	1	1	0	0	0	1	1	0	0	0	0	1	0	1	1	1	1	0	1	1	1	0
OE9A088053	-	21	0	0	1	1	1	1	0	0	0	1	0	0	0	0	0	0	1	0	1	1	0	1	1	1	1	1	0	0	0	0	0	0	0	1	0	0	1	0	1	1	0	0	0	0	0	1	0
OE9A088206	-	0	0	0	0	0	0	0	0	0	0	0	0	0	0	0	0	0	0	0	0	0	0	0	0	0	0	0	0	0	0	0	0	0	0	0	0	0	0	0	0	0	0	0	0	0	0	0	0
OE9A088218	-	16	3	0	0	0	0	1	1	0	0	0	1	0	0	0	0	0	1	1	0	0	1	0	1	1	1	1	0	0	0	0	0	1	0	0	0	0	0	0	0	1	1	0	1	0	0	1	0
OE9A088369	-	28	9	1	1	0	0	1	1	1	1	0	1	1	1	1	1	1	0	1	0	0	0	0	0	0	1	0	0	1	0	1	1	1	1	0	1	1	0	1	0	0	1	1	0	1	1	1	1
OE9A088382	-	0	0	0	0	0	0	0	0	0	0	0	0	0	0	0	0	0	0	0	0	0	0	0	0	0	0	0	0	0	0	0	0	0	0	0	0	0	0	0	0	0	0	0	0	0	0	0	0
OE9A088433	-	12	6	1	0	0	0	0	1	1	0	0	0	1	1	0	0	0	0	0	1	0	0	0	0	1	1	1	0	0	1	1	0	0	0	0	0	0	0	0	0	1	1	1	0	1	0	0	0
OE9A088513	-	23	8	1	0	1	0	1	1	0	1	0	1	1	0	1	1	1	0	1	0	0	0	0	0	0	1	0	0	0	0	1	1	1	0	0	1	0	0	1	0	1	1	1	1	0	1	1	1
OE9A088579	-	25	8	1	0	1	0	1	1	1	1	0	1	0	1	1	0	1	1	1	0	0	0	0	0	1	1	0	0	1	0	1	1	0	0	0	1	1	0	1	0	1	1	0	1	1	1	0	1
OE9A088585	-	20	8	1	0	0	0	0	1	1	1	0	1	0	1	1	1	1	1	0	0	0	0	0	0	1	1	0	0	0	0	0	1	0	0	0	1	0	0	1	1	1	1	0	0	1	0	1	1
OE9A088587	-	34	0	0	1	1	0	1	0	0	0	1	1	0	1	0	1	0	1	1	1	1	1	1	1	0	1	0	1	0	1	0	1	1	1	0	0	1	0	0	1	1	0	0	1	0	1	1	0
OE9A088609	-	28	5	0	0	1	0	1	0	1	1	1	1	1	1	0	1	1	1	1	0	0	0	1	0	0	1	1	0	1	0	0	1	0	0	1	0	1	0	0	1	1	1	1	0	0	1	0	1
OE9A088722	-	0	0	0	0	0	0	0	0	0	0	0	0	0	0	0	0	0	0	0	0	0	0	0	0	0	0	0	0	0	0	0	0	0	0	0	0	0	0	0	0	0	0	0	0	0	0	0	0
OE9A088724	-	13	0	0	0	0	1	1	0	0	0	0	0	0	0	0	0	0	0	0	0	0	0	0	0	0	0	1	0	0	1	0	1	0	0	1	0	0	0	0	0	0	0	0	1	0	0	1	0
OE9A088730	-	0	0	0	0	0	0	0	0	0	0	0	0	0	0	0	0	0	0	0	0	0	0	0	0	0	0	0	0	0	0	0	0	0	0	0	0	0	0	0	0	0	0	0	0	0	0	0	0
OE9A088815	-	23	9	1	0	1	0	1	1	1	1	0	1	0	1	1	0	1	1	0	0	1	0	0	0	1	1	0	0	0	0	1	0	1	0	0	1	0	0	0	1	1	1	1	1	1	0	0	0
OE9A089021	-	23	8	1	1	0	0	1	1	1	1	0	1	1	1	0	0	1	1	1	0	1	0	0	0	1	1	1	0	0	0	0	1	1	0	0	1	0	0	0	1	0	1	1	1	1	0	0	0
OE9A089104	-	0	0	0	0	0	0	0	0	0	0	0	0	0	0	0	0	0	0	0	0	0	0	0	0	0	0	0	0	0	0	0	0	0	0	0	0	0	0	0	0	0	0	0	0	0	0	0	0
OE9A089109	-	0	0	0	0	0	0	0	0	0	0	0	0	0	0	0	0	0	0	0	0	0	0	0	0	0	0	0	0	0	0	0	0	0	0	0	0	0	0	0	0	0	0	0	0	0	0	0	0
OE9A089181	PREDICTED: uncharacterized protein LOC104086750	32	9	1	0	0	1	1	1	1	1	1	1	0	1	1	0	1	1	1	0	1	0	0	0	1	1	1	1	1	0	1	0	0	1	0	1	1	0	1	0	1	1	1	1	1	1	0	1
OE9A089303	-	7	6	0	0	0	0	0	1	1	1	0	1	0	0	1	0	1	0	0	0	0	0	0	0	0	0	0	0	0	0	0	0	0	1	0	0	0	0	0	0	0	0	0	0	0	0	0	0
OE9A089333	-	0	0	0	0	0	0	0	0	0	0	0	0	0	0	0	0	0	0	0	0	0	0	0	0	0	0	0	0	0	0	0	0	0	0	0	0	0	0	0	0	0	0	0	0	0	0	0	0
OE9A089341	-	21	9	1	1	1	0	1	1	1	1	0	1	0	0	1	0	1	1	0	0	0	0	0	0	0	1	0	0	0	0	1	0	1	1	0	0	1	0	1	1	0	1	1	1	0	1	0	1
OE9A089346	-	0	0	0	0	0	0	0	0	0	0	0	0	0	0	0	0	0	0	0	0	0	0	0	0	0	0	0	0	0	0	0	0	0	0	0	0	0	0	0	0	0	0	0	0	0	0	0	0
OE9A089360	BEACH domain-containing protein C2 isoform X3	6	2	0	0	0	0	0	0	1	0	0	1	0	0	0	0	1	0	0	0	0	1	0	1	0	1	0	0	0	0	0	0	0	0	0	0	0	0	0	0	0	0	0	0	0	0	0	0
OE9A089382	-	29	5	1	1	0	1	0	0	1	1	1	1	1	1	0	0	1	1	0	1	1	0	1	1	0	1	0	0	0	0	0	1	0	1	0	1	1	0	1	1	1	0	1	0	1	1	0	0
OE9A089428	-	24	7	1	1	1	0	1	0	0	1	0	1	1	0	1	1	1	0	0	0	0	0	0	0	1	0	0	0	0	0	1	1	1	1	0	1	0	0	0	0	0	1	1	1	1	1	0	0
OE9A089495	-	0	0	0	0	0	0	0	0	0	0	0	0	0	0	0	0	0	0	0	0	0	0	0	0	0	0	0	0	0	0	0	0	0	0	0	0	0	0	0	0	0	0	0	0	0	0	0	0
OE9A089498	-	0	0	0	0	0	0	0	0	0	0	0	0	0	0	0	0	0	0	0	0	0	0	0	0	0	0	0	0	0	0	0	0	0	0	0	0	0	0	0	0	0	0	0	0	0	0	0	0
OE9A089546	-	30	9	1	1	0	1	1	1	1	1	0	1	1	0	1	0	1	1	1	0	0	0	0	0	1	1	0	0	1	0	1	1	1	1	0	0	0	0	1	1	1	1	1	1	1	1	1	1
OE9A089604	Dihydrolipoyl dehydrogenase	11	4	0	0	0	1	0	0	1	0	1	1	0	0	1	0	0	1	0	0	0	1	1	1	0	0	0	0	0	0	1	0	0	0	0	0	0	0	0	0	1	0	1	0	0	0	0	0
OE9A089613	-	0	0	0	0	0	0	0	0	0	0	0	0	0	0	0	0	0	0	0	0	0	0	0	0	0	0	0	0	0	0	0	0	0	0	0	0	0	0	0	0	0	0	0	0	0	0	0	0
OE9A089622	-	0	0	0	0	0	0	0	0	0	0	0	0	0	0	0	0	0	0	0	0	0	0	0	0	0	0	0	0	0	0	0	0	0	0	0	0	0	0	0	0	0	0	0	0	0	0	0	0
OE9A089699	-	0	0	0	0	0	0	0	0	0	0	0	0	0	0	0	0	0	0	0	0	0	0	0	0	0	0	0	0	0	0	0	0	0	0	0	0	0	0	0	0	0	0	0	0	0	0	0	0
OE9A089727	-	0	0	0	0	0	0	0	0	0	0	0	0	0	0	0	0	0	0	0	0	0	0	0	0	0	0	0	0	0	0	0	0	0	0	0	0	0	0	0	0	0	0	0	0	0	0	0	0
OE9A089732	-	0	0	0	0	0	0	0	0	0	0	0	0	0	0	0	0	0	0	0	0	0	0	0	0	0	0	0	0	0	0	0	0	0	0	0	0	0	0	0	0	0	0	0	0	0	0	0	0
OE9A089759	-	14	8	1	0	1	0	0	1	1	0	0	1	0	1	1	1	1	0	0	0	0	0	0	0	1	1	0	0	0	0	0	1	0	0	0	0	1	1	1	0	0	1	1	0	1	0	0	0
OE9A089809	-	0	0	0	0	0	0	0	0	0	0	0	0	0	0	0	0	0	0	0	0	0	0	0	0	0	0	0	0	0	0	0	0	0	0	0	0	0	0	0	0	0	0	0	0	0	0	0	0
OE9A089825	-	29	8	1	1	1	0	1	1	1	0	1	1	1	0	1	1	1	1	1	1	1	1	0	0	0	1	0	0	0	0	0	0	1	0	0	1	1	0	1	0	1	1	1	1	0	1	0	1
OE9A089866	-	0	0	0	0	0	0	0	0	0	0	0	0	0	0	0	0	0	0	0	0	0	0	0	0	0	0	0	0	0	0	0	0	0	0	0	0	0	0	0	0	0	0	0	0	0	0	0	0
OE9A090104	-	0	0	0	0	0	0	0	0	0	0	0	0	0	0	0	0	0	0	0	0	0	0	0	0	0	0	0	0	0	0	0	0	0	0	0	0	0	0	0	0	0	0	0	0	0	0	0	0
OE9A090125	protein argonaute 2	24	9	1	0	1	0	1	1	1	1	0	1	1	1	1	0	1	1	1	0	1	0	0	0	0	1	0	0	0	0	1	1	1	0	0	1	0	0	0	0	1	1	1	1	1	0	1	0
OE9A090187	-	0	0	0	0	0	0	0	0	0	0	0	0	0	0	0	0	0	0	0	0	0	0	0	0	0	0	0	0	0	0	0	0	0	0	0	0	0	0	0	0	0	0	0	0	0	0	0	0
OE9A090343	-	0	0	0	0	0	0	0	0	0	0	0	0	0	0	0	0	0	0	0	0	0	0	0	0	0	0	0	0	0	0	0	0	0	0	0	0	0	0	0	0	0	0	0	0	0	0	0	0
OE9A090390	-	21	2	0	1	1	0	1	0	0	0	0	0	1	0	1	0	0	0	0	0	0	1	1	0	0	0	0	1	1	1	1	0	0	1	0	0	1	0	0	1	0	0	0	1	0	0	0	0
OE9A090485	-	0	0	0	0	0	0	0	0	0	0	0	0	0	0	0	0	0	0	0	0	0	0	0	0	0	0	0	0	0	0	0	0	0	0	0	0	0	0	0	0	0	0	0	0	0	0	0	0
OE9A090490	-	0	0	0	0	0	0	0	0	0	0	0	0	0	0	0	0	0	0	0	0	0	0	0	0	0	0	0	0	0	0	0	0	0	0	0	0	0	0	0	0	0	0	0	0	0	0	0	0
OE9A090575	-	6	0	0	0	0	0	0	0	0	0	0	0	0	0	0	0	0	1	0	0	0	0	0	0	0	0	0	1	0	0	0	1	0	0	0	0	0	0	0	0	0	0	0	0	0	0	0	0
OE9A090699	-	0	0	0	0	0	0	0	0	0	0	0	0	0	0	0	0	0	0	0	0	0	0	0	0	0	0	0	0	0	0	0	0	0	0	0	0	0	0	0	0	0	0	0	0	0	0	0	0
OE9A090765	-	0	0	0	0	0	0	0	0	0	0	0	0	0	0	0	0	0	0	0	0	0	0	0	0	0	0	0	0	0	0	0	0	0	0	0	0	0	0	0	0	0	0	0	0	0	0	0	0
OE9A090795	-	0	0	0	0	0	0	0	0	0	0	0	0	0	0	0	0	0	0	0	0	0	0	0	0	0	0	0	0	0	0	0	0	0	0	0	0	0	0	0	0	0	0	0	0	0	0	0	0
OE9A090943	-	41	8	1	1	1	1	1	1	1	1	1	1	1	1	1	1	1	1	1	1	1	1	1	1	1	1	1	1	1	1	1	1	1	1	0	0	1	1	1	0	0	0	1	1	1	1	1	1
OE9A090997	-	37	9	1	1	1	1	1	1	1	1	1	1	1	1	1	1	1	0	1	0	1	0	1	1	1	1	0	0	0	0	1	0	1	1	0	1	0	1	1	1	1	1	1	1	1	0	1	0
OE9A091048	-	38	9	1	0	1	0	1	1	1	1	1	0	1	0	1	1	1	1	1	0	1	0	0	1	1	1	1	1	1	1	1	0	1	1	0	1	1	1	1	1	1	1	1	1	0	1	1	0
OE9A091101	-	0	0	0	0	0	0	0	0	0	0	0	0	0	0	0	0	0	0	0	0	0	0	0	0	0	0	0	0	0	0	0	0	0	0	0	0	0	0	0	0	0	0	0	0	0	0	0	0
OE9A091204	-	8	5	0	0	1	0	1	1	1	0	0	0	0	1	1	0	1	1	0	0	0	0	0	0	0	0	0	0	0	0	0	0	1	0	0	0	0	0	0	0	0	0	0	1	0	0	0	0
OE9A091230	-	28	7	1	0	0	1	1	1	1	1	1	1	1	1	0	0	1	0	1	1	0	0	1	1	1	1	1	1	0	1	1	0	0	0	0	0	0	1	0	1	1	1	0	1	0	0	0	0
OE9A091262	-	16	4	0	0	0	1	0	1	0	0	1	1	1	0	0	0	0	1	1	0	0	1	1	1	0	1	1	0	0	0	1	0	0	0	1	0	0	0	0	0	1	1	1	0	0	0	1	0
OE9A091393	-	9	3	0	0	1	0	0	1	0	1	0	0	0	0	0	0	1	1	0	0	0	0	0	0	1	0	0	0	0	0	0	0	0	0	0	0	0	0	0	1	1	0	0	0	0	0	0	0
OE9A091472	hypothetical protein CICLE_v10029531mg	33	8	1	1	1	0	1	1	1	1	0	1	1	1	1	1	1	0	0	0	0	0	0	0	1	1	1	0	1	0	1	1	1	1	1	1	0	0	0	1	1	1	0	1	1	0	1	1
OE9A091477	-	5	4	1	0	0	0	0	0	1	1	1	0	0	0	0	0	1	1	0	0	0	0	0	0	0	0	0	1	0	1	1	0	0	0	0	0	0	0	0	0	0	0	0	0	0	0	0	0
OE9A091567	uncharacterized protein LOC111402543	21	8	1	0	1	0	1	1	0	1	0	1	0	1	1	0	1	1	0	0	1	0	0	0	1	1	0	0	0	0	1	1	1	0	0	0	0	0	0	1	1	1	1	1	1	0	0	0
OE9A091575	-	0	0	0	0	0	0	0	0	0	0	0	0	0	0	0	0	0	0	0	0	0	0	0	0	0	0	0	0	0	0	0	0	0	0	0	0	0	0	0	0	0	0	0	0	0	0	0	0
OE9A091590	-	0	0	0	0	0	0	0	0	0	0	0	0	0	0	0	0	0	0	0	0	0	0	0	0	0	0	0	0	0	0	0	0	0	0	0	0	0	0	0	0	0	0	0	0	0	0	0	0
OE9A091637	-	0	0	0	0	0	0	0	0	0	0	0	0	0	0	0	0	0	0	0	0	0	0	0	0	0	0	0	0	0	0	0	0	0	0	0	0	0	0	0	0	0	0	0	0	0	0	0	0
OE9A091678	-	0	0	0	0	0	0	0	0	0	0	0	0	0	0	0	0	0	0	0	0	0	0	0	0	0	0	0	0	0	0	0	0	0	0	0	0	0	0	0	0	0	0	0	0	0	0	0	0
OE9A091719	-	5	5	1	0	0	0	0	1	0	1	0	0	0	0	0	0	1	0	1	0	0	0	0	0	0	0	0	0	0	0	0	0	0	0	0	0	0	0	1	0	0	1	0	0	0	1	0	0
OE9A091791	-	34	5	1	1	0	1	0	0	1	1	1	1	1	1	0	0	1	1	0	1	1	0	1	1	0	1	1	1	0	1	0	1	1	1	0	1	1	0	1	1	1	0	1	0	1	1	0	0
OE9A091795	-	0	0	0	0	0	0	0	0	0	0	0	0	0	0	0	0	0	0	0	0	0	0	0	0	0	0	0	0	0	0	0	0	0	0	0	0	0	0	0	0	0	0	0	0	0	0	0	0
OE9A091812	-	0	0	0	0	0	0	0	0	0	0	0	0	0	0	0	0	0	0	0	0	0	0	0	0	0	0	0	0	0	0	0	0	0	0	0	0	0	0	0	0	0	0	0	0	0	0	0	0
OE9A091878	-	0	0	0	0	0	0	0	0	0	0	0	0	0	0	0	0	0	0	0	0	0	0	0	0	0	0	0	0	0	0	0	0	0	0	0	0	0	0	0	0	0	0	0	0	0	0	0	0
OE9A091903	-	31	6	1	0	1	1	0	1	0	0	1	1	1	1	0	1	1	1	1	0	1	1	1	1	1	1	0	1	1	1	1	1	1	1	0	0	1	0	0	1	1	1	1	0	0	1	1	0
OE9A091945	-	0	0	0	0	0	0	0	0	0	0	0	0	0	0	0	0	0	0	0	0	0	0	0	0	0	0	0	0	0	0	0	0	0	0	0	0	0	0	0	0	0	0	0	0	0	0	0	0
OE9A091977	transcription factor bHLH30-like	18	9	1	0	0	0	0	1	1	1	0	1	1	0	1	0	1	1	1	0	0	0	1	0	1	1	0	0	0	0	0	1	1	0	0	1	0	0	0	0	0	1	1	1	1	0	0	0
OE9A091993	uncharacterized protein LOC111406463	29	9	1	0	1	1	0	1	1	1	1	1	1	1	1	1	1	0	0	0	0	1	1	0	1	0	0	1	1	1	1	1	0	0	1	1	0	1	0	1	1	1	1	0	0	0	1	1
OE9A092040	-	0	0	0	0	0	0	0	0	0	0	0	0	0	0	0	0	0	0	0	0	0	0	0	0	0	0	0	0	0	0	0	0	0	0	0	0	0	0	0	0	0	0	0	0	0	0	0	0
OE9A092056	-	0	0	0	0	0	0	0	0	0	0	0	0	0	0	0	0	0	0	0	0	0	0	0	0	0	0	0	0	0	0	0	0	0	0	0	0	0	0	0	0	0	0	0	0	0	0	0	0
OE9A092196	-	0	0	0	0	0	0	0	0	0	0	0	0	0	0	0	0	0	0	0	0	0	0	0	0	0	0	0	0	0	0	0	0	0	0	0	0	0	0	0	0	0	0	0	0	0	0	0	0
OE9A092211	-	0	0	0	0	0	0	0	0	0	0	0	0	0	0	0	0	0	0	0	0	0	0	0	0	0	0	0	0	0	0	0	0	0	0	0	0	0	0	0	0	0	0	0	0	0	0	0	0
OE9A092285	-	0	0	0	0	0	0	0	0	0	0	0	0	0	0	0	0	0	0	0	0	0	0	0	0	0	0	0	0	0	0	0	0	0	0	0	0	0	0	0	0	0	0	0	0	0	0	0	0
OE9A092370	-	15	6	1	0	0	0	0	0	1	1	0	1	0	0	1	0	1	0	1	0	0	0	0	0	1	0	0	0	0	0	0	1	1	0	0	1	0	0	0	1	1	1	0	0	1	0	0	0
OE9A092442	-	20	9	1	0	1	0	0	1	1	1	0	1	1	1	1	0	1	1	0	0	1	1	0	0	0	1	1	0	0	0	1	1	1	0	0	0	0	1	0	1	1	1	1	0	0	0	0	0
OE9A092482	-	0	0	0	0	0	0	0	0	0	0	0	0	0	0	0	0	0	0	0	0	0	0	0	0	0	0	0	0	0	0	0	0	0	0	0	0	0	0	0	0	0	0	0	0	0	0	0	0
OE9A092504	-	15	9	1	1	1	0	0	1	1	1	0	1	0	0	1	0	1	1	0	0	0	0	0	0	0	0	0	0	0	0	0	1	0	0	0	0	0	0	0	1	1	1	1	1	1	0	0	0
OE9A092549	-	33	6	1	1	0	1	1	1	0	1	1	1	1	1	0	1	0	0	0	0	1	0	1	1	1	1	0	0	1	0	0	0	1	0	0	1	1	1	1	1	0	1	1	1	1	0	1	1
OE9A092580	tRNA (guanine(9)-N1)-methyltransferase	35	9	1	0	1	1	1	1	1	1	0	1	1	1	1	1	1	1	0	0	1	0	0	0	1	1	1	1	1	1	1	1	1	0	1	1	1	0	1	1	1	1	1	1	1	0	0	0
OE9A092595	-	15	6	1	1	0	0	0	0	1	0	0	1	0	0	0	0	1	1	1	0	1	0	0	0	0	1	0	0	0	0	0	0	0	0	0	0	0	0	0	0	1	1	1	0	1	0	0	0
OE9A092653	-	0	0	0	0	0	0	0	0	0	0	0	0	0	0	0	0	0	0	0	0	0	0	0	0	0	0	0	0	0	0	0	0	0	0	0	0	0	0	0	0	0	0	0	0	0	0	0	0
OE9A092733	-	0	2	0	0	0	0	0	0	0	0	0	0	0	0	0	0	0	0	0	0	0	0	0	0	0	0	0	0	0	0	0	0	0	0	0	0	0	0	0	0	0	1	1	0	0	0	0	0
OE9A092819	glucan endo-1,3-beta-D-glucosidase-like	29	7	0	0	1	1	1	1	1	0	0	1	1	1	1	0	1	0	0	1	0	1	0	0	1	0	0	1	0	1	1	0	1	0	0	1	0	0	0	1	1	1	1	1	1	0	0	0
OE9A092869	-	0	0	0	0	0	0	0	0	0	0	0	0	0	0	0	0	0	0	0	0	0	0	0	0	0	0	0	0	0	0	0	0	0	0	0	0	0	0	0	0	0	0	0	0	0	0	0	0
OE9A092900	-	0	0	0	0	0	0	0	0	0	0	0	0	0	0	0	0	0	0	0	0	0	0	0	0	0	0	0	0	0	0	0	0	0	0	0	0	0	0	0	0	0	0	0	0	0	0	0	0
OE9A092920	-	0	0	0	0	0	0	0	0	0	0	0	0	0	0	0	0	0	0	0	0	0	0	0	0	0	0	0	0	0	0	0	0	0	0	0	0	0	0	0	0	0	0	0	0	0	0	0	0
OE9A092923	-	27	9	1	1	0	0	1	1	1	1	0	1	1	1	1	0	1	1	1	0	0	0	0	0	0	1	0	0	1	0	0	1	1	1	0	1	0	0	0	0	1	1	1	1	1	1	1	1
OE9A092973	-	35	8	1	1	1	0	1	1	0	1	0	1	1	0	1	1	1	1	1	1	1	0	0	0	0	1	0	0	1	0	1	1	1	1	0	1	1	0	1	1	1	1	1	0	1	1	1	1
OE9A092978	uncharacterized protein LOC111371486 isoform X1	30	9	1	1	1	0	0	1	1	1	1	1	1	1	1	0	1	1	1	1	1	1	1	1	0	1	1	1	0	1	1	1	1	0	0	0	0	0	0	1	1	1	1	0	1	1	0	0
OE9A092987	zinc finger protein ZAT12-like	0	0	0	0	0	0	0	0	0	0	0	0	0	0	0	0	0	0	0	0	0	0	0	0	0	0	0	0	0	0	0	0	0	0	0	0	0	0	0	0	0	0	0	0	0	0	0	0
OE9A093008	-	0	0	0	0	0	0	0	0	0	0	0	0	0	0	0	0	0	0	0	0	0	0	0	0	0	0	0	0	0	0	0	0	0	0	0	0	0	0	0	0	0	0	0	0	0	0	0	0
OE9A093052	-	0	0	0	0	0	0	0	0	0	0	0	0	0	0	0	0	0	0	0	0	0	0	0	0	0	0	0	0	0	0	0	0	0	0	0	0	0	0	0	0	0	0	0	0	0	0	0	0
OE9A093149	-	0	0	0	0	0	0	0	0	0	0	0	0	0	0	0	0	0	0	0	0	0	0	0	0	0	0	0	0	0	0	0	0	0	0	0	0	0	0	0	0	0	0	0	0	0	0	0	0
OE9A093204	protein BIC1-like	11	8	1	0	0	0	0	0	1	1	0	1	0	0	1	0	1	0	0	0	1	0	0	0	1	0	0	0	0	0	0	1	1	0	0	0	0	0	0	0	0	1	1	0	1	0	0	0
OE9A093253	-	0	0	0	0	0	0	0	0	0	0	0	0	0	0	0	0	0	0	0	0	0	0	0	0	0	0	0	0	0	0	0	0	0	0	0	0	0	0	0	0	0	0	0	0	0	0	0	0
OE9A093395	-	41	5	1	1	1	1	0	0	1	0	1	1	1	1	1	1	0	1	1	0	1	1	1	1	1	1	1	1	1	1	0	1	1	1	1	1	1	1	1	1	0	1	0	0	1	1	0	1
OE9A093406	-	0	0	0	0	0	0	0	0	0	0	0	0	0	0	0	0	0	0	0	0	0	0	0	0	0	0	0	0	0	0	0	0	0	0	0	0	0	0	0	0	0	0	0	0	0	0	0	0
OE9A093411	-	13	9	1	0	0	0	0	1	1	1	0	1	1	0	1	0	1	1	0	0	0	0	0	0	0	1	0	0	0	0	1	1	1	0	0	0	0	0	0	1	1	1	1	1	0	0	0	0
OE9A093468	-	0	0	0	0	0	0	0	0	0	0	0	0	0	0	0	0	0	0	0	0	0	0	0	0	0	0	0	0	0	0	0	0	0	0	0	0	0	0	0	0	0	0	0	0	0	0	0	0
OE9A093523	-	22	8	1	0	0	0	0	1	1	1	0	1	1	1	1	0	1	0	0	0	0	0	0	0	1	1	0	1	1	0	1	1	1	1	0	1	0	0	0	0	1	0	1	1	0	0	0	1
OE9A093625	-	0	0	0	0	0	0	0	0	0	0	0	0	0	0	0	0	0	0	0	0	0	0	0	0	0	0	0	0	0	0	0	0	0	0	0	0	0	0	0	0	0	0	0	0	0	0	0	0
OE9A093672	-	0	0	0	0	0	0	0	0	0	0	0	0	0	0	0	0	0	0	0	0	0	0	0	0	0	0	0	0	0	0	0	0	0	0	0	0	0	0	0	0	0	0	0	0	0	0	0	0
OE9A093688	-	0	0	0	0	0	0	0	0	0	0	0	0	0	0	0	0	0	0	0	0	0	0	0	0	0	0	0	0	0	0	0	0	0	0	0	0	0	0	0	0	0	0	0	0	0	0	0	0
OE9A093786	-	0	0	0	0	0	0	0	0	0	0	0	0	0	0	0	0	0	0	0	0	0	0	0	0	0	0	0	0	0	0	0	0	0	0	0	0	0	0	0	0	0	0	0	0	0	0	0	0
OE9A094071	-	37	9	1	1	1	0	1	1	1	1	0	1	1	1	1	1	1	0	1	0	0	0	1	1	1	1	0	1	0	1	1	1	1	1	0	1	1	0	1	1	1	1	1	0	0	1	0	1
OE9A094166	-	4	3	0	0	0	0	0	0	0	0	0	0	0	0	0	1	1	0	0	1	0	0	0	0	0	0	0	0	0	0	0	0	1	0	0	0	0	0	0	0	0	1	0	1	0	0	0	0
OE9A094174	-	0	0	0	0	0	0	0	0	0	0	0	0	0	0	0	0	0	0	0	0	0	0	0	0	0	0	0	0	0	0	0	0	0	0	0	0	0	0	0	0	0	0	0	0	0	0	0	0
OE9A094232	-	0	0	0	0	0	0	0	0	0	0	0	0	0	0	0	0	0	0	0	0	0	0	0	0	0	0	0	0	0	0	0	0	0	0	0	0	0	0	0	0	0	0	0	0	0	0	0	0
OE9A094233	-	0	0	0	0	0	0	0	0	0	0	0	0	0	0	0	0	0	0	0	0	0	0	0	0	0	0	0	0	0	0	0	0	0	0	0	0	0	0	0	0	0	0	0	0	0	0	0	0
OE9A094251	-	22	2	0	0	0	0	0	0	1	0	1	1	1	0	0	1	0	1	0	0	0	0	1	0	0	0	1	0	1	0	0	1	0	0	1	0	1	0	0	1	0	0	1	0	0	1	0	1
OE9A094253	-	20	8	1	1	0	0	1	1	1	1	0	1	1	0	0	0	1	1	0	0	0	0	0	0	1	1	1	0	0	0	0	1	1	0	0	1	0	0	0	1	0	1	1	1	1	0	0	0
OE9A094267	-	0	0	0	0	0	0	0	0	0	0	0	0	0	0	0	0	0	0	0	0	0	0	0	0	0	0	0	0	0	0	0	0	0	0	0	0	0	0	0	0	0	0	0	0	0	0	0	0
OE9A094282	-	17	4	1	0	0	0	1	1	0	0	0	0	0	1	0	1	0	0	0	0	0	0	0	0	1	1	0	0	1	0	0	1	0	1	0	0	1	0	1	0	1	1	0	0	0	1	0	1
OE9A094300	-	0	0	0	0	0	0	0	0	0	0	0	0	0	0	0	0	0	0	0	0	0	0	0	0	0	0	0	0	0	0	0	0	0	0	0	0	0	0	0	0	0	0	0	0	0	0	0	0
OE9A094326	-	0	0	0	0	0	0	0	0	0	0	0	0	0	0	0	0	0	0	0	0	0	0	0	0	0	0	0	0	0	0	0	0	0	0	0	0	0	0	0	0	0	0	0	0	0	0	0	0
OE9A094374	-	0	0	0	0	0	0	0	0	0	0	0	0	0	0	0	0	0	0	0	0	0	0	0	0	0	0	0	0	0	0	0	0	0	0	0	0	0	0	0	0	0	0	0	0	0	0	0	0
OE9A094385	-	33	9	1	1	1	1	0	1	1	1	0	1	1	1	1	0	1	1	1	1	0	0	0	1	0	1	0	1	1	0	0	1	1	1	0	1	0	1	1	0	0	1	1	1	1	1	1	1
OE9A094405	-	0	0	0	0	0	0	0	0	0	0	0	0	0	0	0	0	0	0	0	0	0	0	0	0	0	0	0	0	0	0	0	0	0	0	0	0	0	0	0	0	0	0	0	0	0	0	0	0
OE9A094431	-	0	0	0	0	0	0	0	0	0	0	0	0	0	0	0	0	0	0	0	0	0	0	0	0	0	0	0	0	0	0	0	0	0	0	0	0	0	0	0	0	0	0	0	0	0	0	0	0
OE9A094447	-	0	0	0	0	0	0	0	0	0	0	0	0	0	0	0	0	0	0	0	0	0	0	0	0	0	0	0	0	0	0	0	0	0	0	0	0	0	0	0	0	0	0	0	0	0	0	0	0
OE9A094469	-	0	0	0	0	0	0	0	0	0	0	0	0	0	0	0	0	0	0	0	0	0	0	0	0	0	0	0	0	0	0	0	0	0	0	0	0	0	0	0	0	0	0	0	0	0	0	0	0
OE9A094508	-	0	0	0	0	0	0	0	0	0	0	0	0	0	0	0	0	0	0	0	0	0	0	0	0	0	0	0	0	0	0	0	0	0	0	0	0	0	0	0	0	0	0	0	0	0	0	0	0
OE9A094562	-	44	8	1	1	1	1	1	0	1	1	1	1	1	1	1	1	1	1	1	1	1	0	0	1	1	1	0	0	1	0	1	1	1	1	1	1	1	0	1	1	1	1	1	1	1	1	0	1
OE9A094586	-	0	0	0	0	0	0	0	0	0	0	0	0	0	0	0	0	0	0	0	0	0	0	0	0	0	0	0	0	0	0	0	0	0	0	0	0	0	0	0	0	0	0	0	0	0	0	0	0
OE9A094626	-	0	0	0	0	0	0	0	0	0	0	0	0	0	0	0	0	0	0	0	0	0	0	0	0	0	0	0	0	0	0	0	0	0	0	0	0	0	0	0	0	0	0	0	0	0	0	0	0
OE9A094671	-	26	6	1	0	0	1	0	0	1	1	0	0	0	1	1	1	1	1	1	1	0	1	0	1	1	0	1	1	1	1	1	0	0	1	1	1	0	1	1	0	0	1	0	0	0	1	1	0
OE9A094723	-	0	0	0	0	0	0	0	0	0	0	0	0	0	0	0	0	0	0	0	0	0	0	0	0	0	0	0	0	0	0	0	0	0	0	0	0	0	0	0	0	0	0	0	0	0	0	0	0
OE9A094757	-	0	0	0	0	0	0	0	0	0	0	0	0	0	0	0	0	0	0	0	0	0	0	0	0	0	0	0	0	0	0	0	0	0	0	0	0	0	0	0	0	0	0	0	0	0	0	0	0
OE9A094791	-	16	7	1	0	0	0	0	1	1	1	0	0	0	0	1	1	1	1	0	0	0	0	0	0	1	1	0	0	1	0	1	1	0	0	0	1	1	0	1	0	1	0	0	0	0	1	1	0
OE9A094792	-	0	0	0	0	0	0	0	0	0	0	0	0	0	0	0	0	0	0	0	0	0	0	0	0	0	0	0	0	0	0	0	0	0	0	0	0	0	0	0	0	0	0	0	0	0	0	0	0
OE9A094869	-	0	0	0	0	0	0	0	0	0	0	0	0	0	0	0	0	0	0	0	0	0	0	0	0	0	0	0	0	0	0	0	0	0	0	0	0	0	0	0	0	0	0	0	0	0	0	0	0
OE9A094900	-	0	0	0	0	0	0	0	0	0	0	0	0	0	0	0	0	0	0	0	0	0	0	0	0	0	0	0	0	0	0	0	0	0	0	0	0	0	0	0	0	0	0	0	0	0	0	0	0
OE9A094909	-	0	0	0	0	0	0	0	0	0	0	0	0	0	0	0	0	0	0	0	0	0	0	0	0	0	0	0	0	0	0	0	0	0	0	0	0	0	0	0	0	0	0	0	0	0	0	0	0
OE9A094947	-	32	2	0	0	1	1	1	0	0	0	0	1	0	0	0	1	1	1	1	1	0	1	1	1	0	0	1	1	1	1	1	1	0	1	1	1	0	1	0	1	0	1	0	1	1	1	1	0
OE9A094977	expansin	28	4	0	0	0	0	1	1	1	1	0	0	0	0	0	0	1	0	0	1	0	1	0	1	1	0	1	1	1	0	1	1	0	1	1	0	1	1	1	0	1	0	0	1	1	1	1	1
OE9A095082	-	0	0	0	0	0	0	0	0	0	0	0	0	0	0	0	0	0	0	0	0	0	0	0	0	0	0	0	0	0	0	0	0	0	0	0	0	0	0	0	0	0	0	0	0	0	0	0	0
OE9A095141	-	13	7	1	0	0	0	0	1	0	1	0	1	1	0	1	0	1	1	0	0	0	0	0	0	1	0	0	0	0	0	0	0	1	0	0	1	0	0	0	1	0	1	0	0	0	0	0	0
OE9A095142	-	0	0	0	0	0	0	0	0	0	0	0	0	0	0	0	0	0	0	0	0	0	0	0	0	0	0	0	0	0	0	0	0	0	0	0	0	0	0	0	0	0	0	0	0	0	0	0	0
OE9A095244	uncharacterized protein LOC111412001	24	9	1	0	1	0	1	1	1	1	0	1	1	1	1	0	1	0	0	0	0	0	0	0	1	1	0	1	0	1	1	0	1	0	1	1	0	0	0	1	1	1	1	1	1	0	0	0
OE9A095427	-	0	0	0	0	0	0	0	0	0	0	0	0	0	0	0	0	0	0	0	0	0	0	0	0	0	0	0	0	0	0	0	0	0	0	0	0	0	0	0	0	0	0	0	0	0	0	0	0
OE9A095534	-	0	0	0	0	0	0	0	0	0	0	0	0	0	0	0	0	0	0	0	0	0	0	0	0	0	0	0	0	0	0	0	0	0	0	0	0	0	0	0	0	0	0	0	0	0	0	0	0
OE9A095541	-	0	0	0	0	0	0	0	0	0	0	0	0	0	0	0	0	0	0	0	0	0	0	0	0	0	0	0	0	0	0	0	0	0	0	0	0	0	0	0	0	0	0	0	0	0	0	0	0
OE9A095577	-	0	0	0	0	0	0	0	0	0	0	0	0	0	0	0	0	0	0	0	0	0	0	0	0	0	0	0	0	0	0	0	0	0	0	0	0	0	0	0	0	0	0	0	0	0	0	0	0
OE9A095647	-	23	1	0	0	0	0	1	0	0	1	1	0	1	1	0	1	0	0	0	0	1	0	1	0	1	1	0	0	0	0	0	0	1	1	0	1	1	0	0	1	0	0	0	1	0	1	0	0
OE9A095856	-	10	0	0	0	0	0	0	0	0	0	0	0	0	0	0	0	0	1	0	0	0	0	0	0	0	0	0	1	0	0	0	1	0	0	1	0	0	0	0	0	0	0	0	0	1	0	0	0
OE9A095877	-	0	0	0	0	0	0	0	0	0	0	0	0	0	0	0	0	0	0	0	0	0	0	0	0	0	0	0	0	0	0	0	0	0	0	0	0	0	0	0	0	0	0	0	0	0	0	0	0
OE9A095920	-	0	0	0	0	0	0	0	0	0	0	0	0	0	0	0	0	0	0	0	0	0	0	0	0	0	0	0	0	0	0	0	0	0	0	0	0	0	0	0	0	0	0	0	0	0	0	0	0
OE9A096092	-	0	0	0	0	0	0	0	0	0	0	0	0	0	0	0	0	0	0	0	0	0	0	0	0	0	0	0	0	0	0	0	0	0	0	0	0	0	0	0	0	0	0	0	0	0	0	0	0
OE9A096120	-	0	0	0	0	0	0	0	0	0	0	0	0	0	0	0	0	0	0	0	0	0	0	0	0	0	0	0	0	0	0	0	0	0	0	0	0	0	0	0	0	0	0	0	0	0	0	0	0
OE9A096140	-	3	0	0	0	0	0	1	0	0	0	0	0	0	0	0	0	0	0	0	0	0	0	0	0	1	0	1	0	0	0	0	0	0	0	0	0	0	0	0	0	0	0	0	0	0	0	0	0
OE9A096144	pentatricopeptide repeat-containing protein At1g31920	23	8	1	0	0	0	1	1	1	1	0	0	1	0	1	1	1	0	0	1	0	0	0	0	1	1	0	0	0	0	1	1	0	0	0	1	0	0	1	1	1	1	1	1	1	0	1	1
OE9A096162	-	0	0	0	0	0	0	0	0	0	0	0	0	0	0	0	0	0	0	0	0	0	0	0	0	0	0	0	0	0	0	0	0	0	0	0	0	0	0	0	0	0	0	0	0	0	0	0	0
OE9A096189	-	0	0	0	0	0	0	0	0	0	0	0	0	0	0	0	0	0	0	0	0	0	0	0	0	0	0	0	0	0	0	0	0	0	0	0	0	0	0	0	0	0	0	0	0	0	0	0	0
OE9A096231	-	0	0	0	0	0	0	0	0	0	0	0	0	0	0	0	0	0	0	0	0	0	0	0	0	0	0	0	0	0	0	0	0	0	0	0	0	0	0	0	0	0	0	0	0	0	0	0	0
OE9A096238	-	13	8	1	0	0	0	0	1	1	1	0	1	1	1	1	0	1	1	0	0	0	0	0	0	0	1	0	0	0	0	0	1	0	0	0	0	0	0	0	0	1	1	0	1	0	0	0	0
OE9A096261	-	6	6	1	0	1	0	0	1	1	1	0	0	0	1	1	0	0	1	0	0	0	0	0	0	1	0	0	0	0	0	0	0	0	0	0	0	0	0	0	0	0	1	0	0	0	0	0	0
OE9A096395	-	0	0	0	0	0	0	0	0	0	0	0	0	0	0	0	0	0	0	0	0	0	0	0	0	0	0	0	0	0	0	0	0	0	0	0	0	0	0	0	0	0	0	0	0	0	0	0	0
OE9A096535	-	32	7	1	1	1	0	0	1	1	0	1	1	1	1	1	0	1	1	0	1	0	1	1	0	0	1	1	0	1	1	1	0	1	0	1	1	0	0	1	0	1	1	0	1	0	1	1	0
OE9A096617	-	0	0	0	0	0	0	0	0	0	0	0	0	0	0	0	0	0	0	0	0	0	0	0	0	0	0	0	0	0	0	0	0	0	0	0	0	0	0	0	0	0	0	0	0	0	0	0	0
OE9A096623	-	0	0	0	0	0	0	0	0	0	0	0	0	0	0	0	0	0	0	0	0	0	0	0	0	0	0	0	0	0	0	0	0	0	0	0	0	0	0	0	0	0	0	0	0	0	0	0	0
OE9A096671	uncharacterized protein LOC111393328	23	1	0	1	1	0	0	0	0	0	1	1	0	1	0	0	0	1	1	1	1	0	0	1	1	0	1	0	0	0	0	1	1	0	0	0	0	1	0	0	1	0	1	0	0	0	1	0
OE9A096680	-	0	0	0	0	0	0	0	0	0	0	0	0	0	0	0	0	0	0	0	0	0	0	0	0	0	0	0	0	0	0	0	0	0	0	0	0	0	0	0	0	0	0	0	0	0	0	0	0
OE9A096742	-	37	7	1	0	1	1	1	1	1	0	0	1	1	1	1	0	0	1	1	1	1	0	1	1	1	1	1	1	0	1	1	0	1	1	1	1	1	0	1	1	1	1	1	1	0	1	1	0
OE9A096764	-	27	3	0	1	0	1	0	1	0	0	1	0	0	1	1	1	1	0	1	1	0	1	1	1	1	0	0	1	0	1	0	1	0	1	1	1	1	0	1	0	0	0	0	1	1	1	0	0
OE9A096765	-	0	0	0	0	0	0	0	0	0	0	0	0	0	0	0	0	0	0	0	0	0	0	0	0	0	0	0	0	0	0	0	0	0	0	0	0	0	0	0	0	0	0	0	0	0	0	0	0
OE9A096841	-	20	4	0	0	1	0	0	1	0	1	0	0	0	0	0	1	1	0	1	1	0	1	1	1	1	0	1	1	0	1	0	0	0	1	1	1	0	1	0	0	1	0	1	0	0	0	0	0
OE9A096875	predicted protein, partial	0	0	0	0	0	0	0	0	0	0	0	0	0	0	0	0	0	0	0	0	0	0	0	0	0	0	0	0	0	0	0	0	0	0	0	0	0	0	0	0	0	0	0	0	0	0	0	0
OE9A096955	-	10	5	1	0	0	0	0	1	1	0	0	0	0	0	0	0	0	0	0	0	1	1	0	0	0	1	0	0	0	0	1	1	1	0	0	0	0	1	0	0	0	0	1	1	0	0	0	0
OE9A097050	-	0	0	0	0	0	0	0	0	0	0	0	0	0	0	0	0	0	0	0	0	0	0	0	0	0	0	0	0	0	0	0	0	0	0	0	0	0	0	0	0	0	0	0	0	0	0	0	0
OE9A097054	-	11	1	0	0	0	0	0	0	0	0	0	0	0	0	0	0	0	0	0	0	0	1	0	0	0	1	0	1	0	1	0	0	1	0	0	0	0	1	0	0	0	0	1	0	0	0	0	0
OE9A097071	probable 2-oxoglutarate-dependent dioxygenase AOP1.2	20	6	1	0	0	0	0	1	1	1	0	1	1	0	1	0	0	1	0	0	1	0	0	0	0	0	0	0	0	0	1	1	1	0	0	1	0	0	1	0	0	0	0	1	1	0	0	1
OE9A097164	NAD-dependent protein deacetylase HST1-like	2	1	0	0	0	0	1	0	0	1	0	0	0	0	0	0	0	0	0	0	0	0	0	0	1	0	0	0	0	0	0	0	0	0	0	0	0	0	0	0	0	0	0	0	0	0	0	0
OE9A097174	uncharacterized protein LOC111385451	38	5	1	1	1	1	1	1	0	0	1	1	0	1	1	1	0	0	1	1	0	1	1	1	0	0	1	1	1	1	1	0	1	1	1	0	1	1	0	1	0	1	0	1	1	1	0	1
OE9A097249	-	0	1	0	0	0	0	0	0	0	0	0	0	0	0	0	0	0	0	0	0	0	0	0	0	0	0	0	0	0	0	0	0	0	0	0	0	0	0	0	0	0	1	0	0	0	0	0	0
OE9A097292	-	0	0	0	0	0	0	0	0	0	0	0	0	0	0	0	0	0	0	0	0	0	0	0	0	0	0	0	0	0	0	0	0	0	0	0	0	0	0	0	0	0	0	0	0	0	0	0	0
OE9A097295	uncharacterized protein LOC111402493	24	9	1	1	1	0	0	1	1	1	1	1	1	0	1	0	1	1	1	1	1	0	0	0	1	1	0	0	0	0	0	1	0	0	1	1	0	0	0	1	1	1	1	1	1	0	0	0
OE9A097313	-	0	0	0	0	0	0	0	0	0	0	0	0	0	0	0	0	0	0	0	0	0	0	0	0	0	0	0	0	0	0	0	0	0	0	0	0	0	0	0	0	0	0	0	0	0	0	0	0
OE9A097357	-	0	0	0	0	0	0	0	0	0	0	0	0	0	0	0	0	0	0	0	0	0	0	0	0	0	0	0	0	0	0	0	0	0	0	0	0	0	0	0	0	0	0	0	0	0	0	0	0
OE9A097414	-	0	0	0	0	0	0	0	0	0	0	0	0	0	0	0	0	0	0	0	0	0	0	0	0	0	0	0	0	0	0	0	0	0	0	0	0	0	0	0	0	0	0	0	0	0	0	0	0
OE9A097746	-	17	8	1	0	1	0	0	1	1	0	0	0	0	1	1	0	1	1	0	0	1	1	1	0	1	1	0	1	0	0	0	1	1	0	1	0	0	0	0	1	0	1	1	0	0	0	0	0
OE9A097904	-	0	0	0	0	0	0	0	0	0	0	0	0	0	0	0	0	0	0	0	0	0	0	0	0	0	0	0	0	0	0	0	0	0	0	0	0	0	0	0	0	0	0	0	0	0	0	0	0
OE9A097959	uncharacterized protein LOC111397860	40	9	1	1	1	0	1	1	1	1	1	1	1	1	1	0	1	1	1	1	1	0	1	1	1	1	1	1	1	1	1	1	1	1	1	1	0	1	0	1	0	1	1	1	1	0	0	0
OE9A098101	-	0	0	0	0	0	0	0	0	0	0	0	0	0	0	0	0	0	0	0	0	0	0	0	0	0	0	0	0	0	0	0	0	0	0	0	0	0	0	0	0	0	0	0	0	0	0	0	0
OE9A098112	-	33	9	1	0	1	1	1	1	1	1	0	1	1	1	1	1	1	1	0	0	0	1	0	0	1	1	1	1	0	1	1	1	1	0	1	1	1	1	0	1	0	1	1	0	1	0	0	0
OE9A098115	-	0	0	0	0	0	0	0	0	0	0	0	0	0	0	0	0	0	0	0	0	0	0	0	0	0	0	0	0	0	0	0	0	0	0	0	0	0	0	0	0	0	0	0	0	0	0	0	0
OE9A098132	-	28	7	1	0	0	0	1	1	1	0	0	0	1	1	0	1	1	1	1	0	0	0	0	1	1	1	1	1	1	0	1	1	1	1	1	0	1	0	1	0	0	1	1	0	0	1	0	1
OE9A098182	-	0	0	0	0	0	0	0	0	0	0	0	0	0	0	0	0	0	0	0	0	0	0	0	0	0	0	0	0	0	0	0	0	0	0	0	0	0	0	0	0	0	0	0	0	0	0	0	0
OE9A098183	-	0	0	0	0	0	0	0	0	0	0	0	0	0	0	0	0	0	0	0	0	0	0	0	0	0	0	0	0	0	0	0	0	0	0	0	0	0	0	0	0	0	0	0	0	0	0	0	0
OE9A098314	-	0	0	0	0	0	0	0	0	0	0	0	0	0	0	0	0	0	0	0	0	0	0	0	0	0	0	0	0	0	0	0	0	0	0	0	0	0	0	0	0	0	0	0	0	0	0	0	0
OE9A098343	-	0	0	0	0	0	0	0	0	0	0	0	0	0	0	0	0	0	0	0	0	0	0	0	0	0	0	0	0	0	0	0	0	0	0	0	0	0	0	0	0	0	0	0	0	0	0	0	0
OE9A098353	-	11	6	1	0	0	0	1	1	1	0	0	1	1	0	0	0	1	0	1	0	1	0	0	0	1	1	0	0	0	0	0	1	0	0	0	0	0	0	0	0	0	0	1	1	0	0	1	0
OE9A098385	-	0	0	0	0	0	0	0	0	0	0	0	0	0	0	0	0	0	0	0	0	0	0	0	0	0	0	0	0	0	0	0	0	0	0	0	0	0	0	0	0	0	0	0	0	0	0	0	0
OE9A098447	-	19	7	1	0	0	1	0	1	0	0	0	1	1	0	1	0	1	1	1	0	0	0	0	0	0	1	1	1	0	1	0	1	0	0	1	1	0	1	0	1	1	1	1	0	0	0	0	0
OE9A098483	-	0	0	0	0	0	0	0	0	0	0	0	0	0	0	0	0	0	0	0	0	0	0	0	0	0	0	0	0	0	0	0	0	0	0	0	0	0	0	0	0	0	0	0	0	0	0	0	0
OE9A098504	-	0	0	0	0	0	0	0	0	0	0	0	0	0	0	0	0	0	0	0	0	0	0	0	0	0	0	0	0	0	0	0	0	0	0	0	0	0	0	0	0	0	0	0	0	0	0	0	0
OE9A098534	-	0	0	0	0	0	0	0	0	0	0	0	0	0	0	0	0	0	0	0	0	0	0	0	0	0	0	0	0	0	0	0	0	0	0	0	0	0	0	0	0	0	0	0	0	0	0	0	0
OE9A098598	-	32	5	1	0	0	1	0	0	1	1	1	1	1	0	0	0	1	1	0	1	1	0	1	1	0	1	1	1	0	1	0	1	1	1	0	1	1	0	1	1	1	0	1	0	1	1	0	0
OE9A098630	-	0	0	0	0	0	0	0	0	0	0	0	0	0	0	0	0	0	0	0	0	0	0	0	0	0	0	0	0	0	0	0	0	0	0	0	0	0	0	0	0	0	0	0	0	0	0	0	0
OE9A098655	-	12	5	1	0	0	0	0	0	1	0	0	0	0	1	0	0	1	1	0	0	1	0	0	0	0	0	0	0	0	0	0	0	0	0	1	0	0	0	0	1	1	1	1	1	0	0	0	0
OE9A098671	-	0	0	0	0	0	0	0	0	0	0	0	0	0	0	0	0	0	0	0	0	0	0	0	0	0	0	0	0	0	0	0	0	0	0	0	0	0	0	0	0	0	0	0	0	0	0	0	0
OE9A098708	-	0	0	0	0	0	0	0	0	0	0	0	0	0	0	0	0	0	0	0	0	0	0	0	0	0	0	0	0	0	0	0	0	0	0	0	0	0	0	0	0	0	0	0	0	0	0	0	0
OE9A098847	-	17	6	1	0	1	0	0	1	0	1	0	0	1	0	0	0	0	0	0	0	1	0	0	0	0	0	0	0	0	0	0	1	1	0	0	1	0	0	1	0	1	1	1	1	1	0	0	1
OE9A098849	-	0	0	0	0	0	0	0	0	0	0	0	0	0	0	0	0	0	0	0	0	0	0	0	0	0	0	0	0	0	0	0	0	0	0	0	0	0	0	0	0	0	0	0	0	0	0	0	0
OE9A098888	-	0	0	0	0	0	0	0	0	0	0	0	0	0	0	0	0	0	0	0	0	0	0	0	0	0	0	0	0	0	0	0	0	0	0	0	0	0	0	0	0	0	0	0	0	0	0	0	0
OE9A098926	-	0	0	0	0	0	0	0	0	0	0	0	0	0	0	0	0	0	0	0	0	0	0	0	0	0	0	0	0	0	0	0	0	0	0	0	0	0	0	0	0	0	0	0	0	0	0	0	0
OE9A099007	-	4	5	1	0	0	0	0	1	0	0	0	0	0	0	1	0	1	0	0	0	0	0	0	0	0	0	0	0	0	0	0	0	0	0	0	1	0	0	0	0	0	1	0	1	0	0	0	0
OE9A099010	-	0	0	0	0	0	0	0	0	0	0	0	0	0	0	0	0	0	0	0	0	0	0	0	0	0	0	0	0	0	0	0	0	0	0	0	0	0	0	0	0	0	0	0	0	0	0	0	0
OE9A099156	-	0	0	0	0	0	0	0	0	0	0	0	0	0	0	0	0	0	0	0	0	0	0	0	0	0	0	0	0	0	0	0	0	0	0	0	0	0	0	0	0	0	0	0	0	0	0	0	0
OE9A099178	oryzain alpha chain	0	0	0	0	0	0	0	0	0	0	0	0	0	0	0	0	0	0	0	0	0	0	0	0	0	0	0	0	0	0	0	0	0	0	0	0	0	0	0	0	0	0	0	0	0	0	0	0
OE9A099229	-	0	0	0	0	0	0	0	0	0	0	0	0	0	0	0	0	0	0	0	0	0	0	0	0	0	0	0	0	0	0	0	0	0	0	0	0	0	0	0	0	0	0	0	0	0	0	0	0
OE9A099334	-	11	6	1	0	0	0	0	1	0	1	0	0	0	0	1	0	0	1	0	0	0	0	0	0	1	0	0	0	1	0	1	1	0	0	0	0	0	0	1	1	1	1	0	0	0	0	0	0
OE9A099410	-	28	8	1	1	0	0	1	1	1	0	0	1	1	0	1	0	1	0	0	0	1	0	0	0	1	1	0	0	1	0	1	1	1	1	0	1	1	0	0	1	0	1	1	1	1	1	1	1
OE9A099663	-	0	0	0	0	0	0	0	0	0	0	0	0	0	0	0	0	0	0	0	0	0	0	0	0	0	0	0	0	0	0	0	0	0	0	0	0	0	0	0	0	0	0	0	0	0	0	0	0
OE9A099723	-	0	0	0	0	0	0	0	0	0	0	0	0	0	0	0	0	0	0	0	0	0	0	0	0	0	0	0	0	0	0	0	0	0	0	0	0	0	0	0	0	0	0	0	0	0	0	0	0
OE9A099726	-	6	4	0	0	1	1	0	0	1	1	0	0	0	0	0	0	0	0	1	0	0	0	0	0	0	1	0	0	0	0	0	0	1	0	0	0	0	0	0	0	0	1	1	0	0	0	0	0
OE9A099731	-	0	0	0	0	0	0	0	0	0	0	0	0	0	0	0	0	0	0	0	0	0	0	0	0	0	0	0	0	0	0	0	0	0	0	0	0	0	0	0	0	0	0	0	0	0	0	0	0
OE9A099749	-	7	4	1	0	0	0	0	0	0	1	0	1	0	0	0	0	0	0	0	0	0	0	0	0	1	1	0	0	0	0	0	0	0	0	0	0	0	0	0	1	1	1	0	0	0	0	0	0
OE9A099896	-	0	0	0	0	0	0	0	0	0	0	0	0	0	0	0	0	0	0	0	0	0	0	0	0	0	0	0	0	0	0	0	0	0	0	0	0	0	0	0	0	0	0	0	0	0	0	0	0
OE9A099910	-	0	0	0	0	0	0	0	0	0	0	0	0	0	0	0	0	0	0	0	0	0	0	0	0	0	0	0	0	0	0	0	0	0	0	0	0	0	0	0	0	0	0	0	0	0	0	0	0
OE9A100035	-	0	0	0	0	0	0	0	0	0	0	0	0	0	0	0	0	0	0	0	0	0	0	0	0	0	0	0	0	0	0	0	0	0	0	0	0	0	0	0	0	0	0	0	0	0	0	0	0
OE9A100093	-	21	1	0	0	0	1	0	0	0	0	0	1	0	0	1	0	0	0	1	1	0	0	1	0	1	1	0	1	0	0	1	1	0	0	1	0	0	0	0	0	0	0	0	0	1	1	0	1
OE9A100210	protein TIC 20-I, chloroplastic-like	45	9	1	1	1	1	1	1	1	1	1	1	1	1	1	1	1	1	1	1	1	1	0	0	1	1	1	1	1	0	1	1	1	1	1	1	1	1	1	1	1	1	1	1	1	1	0	1
OE9A100273	-	0	0	0	0	0	0	0	0	0	0	0	0	0	0	0	0	0	0	0	0	0	0	0	0	0	0	0	0	0	0	0	0	0	0	0	0	0	0	0	0	0	0	0	0	0	0	0	0
OE9A100303	-	0	0	0	0	0	0	0	0	0	0	0	0	0	0	0	0	0	0	0	0	0	0	0	0	0	0	0	0	0	0	0	0	0	0	0	0	0	0	0	0	0	0	0	0	0	0	0	0
OE9A100591	-	25	7	1	1	0	0	1	1	0	1	0	1	0	0	1	0	1	0	1	0	0	1	1	0	1	1	1	0	0	0	0	1	1	0	1	1	0	0	1	1	1	1	1	1	0	1	1	0
OE9A100679	-	23	1	0	0	0	0	1	0	0	1	1	0	1	1	0	1	0	0	0	0	1	0	1	0	1	1	0	0	0	0	0	0	1	1	0	1	1	0	0	1	0	0	0	1	0	1	0	0
OE9A100728	transcription factor MYB119-like	23	9	1	0	0	0	1	1	1	1	0	1	1	1	1	0	1	1	0	0	1	0	0	0	0	1	0	0	0	0	0	0	1	0	0	1	0	0	0	1	1	1	1	1	1	0	0	1
OE9A100832	-	0	0	0	0	0	0	0	0	0	0	0	0	0	0	0	0	0	0	0	0	0	0	0	0	0	0	0	0	0	0	0	0	0	0	0	0	0	0	0	0	0	0	0	0	0	0	0	0
OE9A100843	-	7	5	1	0	0	1	0	1	1	0	0	0	1	0	0	0	1	1	0	0	1	0	0	0	0	1	0	0	0	0	0	0	0	0	0	0	0	0	0	0	1	0	0	0	0	0	1	0
OE9A100920	-	25	3	0	0	0	1	1	1	0	1	1	0	0	1	0	0	0	1	1	1	0	1	0	0	0	1	0	1	0	1	1	0	1	1	1	1	1	1	1	0	1	0	1	0	1	0	0	0
OE9A100969	protein CHROMATIN REMODELING 5-like	16	6	0	1	1	0	0	1	1	1	0	1	1	0	1	0	0	1	0	1	1	0	0	0	1	0	0	0	1	0	0	0	0	0	0	0	0	0	0	1	0	1	0	0	0	1	0	1
OE9A101001	-	0	0	0	0	0	0	0	0	0	0	0	0	0	0	0	0	0	0	0	0	0	0	0	0	0	0	0	0	0	0	0	0	0	0	0	0	0	0	0	0	0	0	0	0	0	0	0	0
OE9A101002	-	14	7	0	0	1	0	1	1	1	1	0	1	0	0	1	0	0	1	0	0	0	0	0	0	1	0	0	0	1	0	0	0	0	0	0	0	1	0	0	0	0	1	1	1	1	1	0	0
OE9A101035	-	0	0	0	0	0	0	0	0	0	0	0	0	0	0	0	0	0	0	0	0	0	0	0	0	0	0	0	0	0	0	0	0	0	0	0	0	0	0	0	0	0	0	0	0	0	0	0	0
OE9A101074	-	0	0	0	0	0	0	0	0	0	0	0	0	0	0	0	0	0	0	0	0	0	0	0	0	0	0	0	0	0	0	0	0	0	0	0	0	0	0	0	0	0	0	0	0	0	0	0	0
OE9A101103	-	0	0	0	0	0	0	0	0	0	0	0	0	0	0	0	0	0	0	0	0	0	0	0	0	0	0	0	0	0	0	0	0	0	0	0	0	0	0	0	0	0	0	0	0	0	0	0	0
OE9A101109	-	0	0	0	0	0	0	0	0	0	0	0	0	0	0	0	0	0	0	0	0	0	0	0	0	0	0	0	0	0	0	0	0	0	0	0	0	0	0	0	0	0	0	0	0	0	0	0	0
OE9A101239	-	0	0	0	0	0	0	0	0	0	0	0	0	0	0	0	0	0	0	0	0	0	0	0	0	0	0	0	0	0	0	0	0	0	0	0	0	0	0	0	0	0	0	0	0	0	0	0	0
OE9A101279	-	0	0	0	0	0	0	0	0	0	0	0	0	0	0	0	0	0	0	0	0	0	0	0	0	0	0	0	0	0	0	0	0	0	0	0	0	0	0	0	0	0	0	0	0	0	0	0	0
OE9A101354	-	11	1	0	0	0	0	0	0	0	0	0	0	0	0	0	0	0	0	0	1	0	1	0	0	0	1	0	0	0	1	0	1	0	0	0	0	0	1	0	0	0	0	1	1	0	0	0	0
OE9A101465	-	0	0	0	0	0	0	0	0	0	0	0	0	0	0	0	0	0	0	0	0	0	0	0	0	0	0	0	0	0	0	0	0	0	0	0	0	0	0	0	0	0	0	0	0	0	0	0	0
OE9A101522	-	7	4	1	0	0	0	0	0	0	0	0	0	1	0	1	0	0	1	1	1	0	0	0	0	0	0	0	1	0	0	0	1	0	0	0	0	0	0	0	0	0	1	1	0	0	0	0	0
OE9A101523	-	27	7	1	0	0	1	1	1	1	1	1	1	0	0	0	0	1	0	1	0	0	1	0	1	1	0	0	1	0	1	1	1	0	0	1	0	0	1	0	0	1	1	0	1	0	0	1	1
OE9A101546	-	25	8	1	1	1	1	1	1	1	0	0	1	1	0	1	0	1	1	0	0	1	1	1	1	0	1	1	1	0	1	0	1	1	0	0	0	0	0	0	1	0	1	1	0	1	0	1	0
OE9A101566	-	0	0	0	0	0	0	0	0	0	0	0	0	0	0	0	0	0	0	0	0	0	0	0	0	0	0	0	0	0	0	0	0	0	0	0	0	0	0	0	0	0	0	0	0	0	0	0	0
OE9A101680	hypothetical protein ABT39_MTgene2668 (mitochondrion)	0	0	0	0	0	0	0	0	0	0	0	0	0	0	0	0	0	0	0	0	0	0	0	0	0	0	0	0	0	0	0	0	0	0	0	0	0	0	0	0	0	0	0	0	0	0	0	0
OE9A101740	-	0	0	0	0	0	0	0	0	0	0	0	0	0	0	0	0	0	0	0	0	0	0	0	0	0	0	0	0	0	0	0	0	0	0	0	0	0	0	0	0	0	0	0	0	0	0	0	0
OE9A101746	-	0	0	0	0	0	0	0	0	0	0	0	0	0	0	0	0	0	0	0	0	0	0	0	0	0	0	0	0	0	0	0	0	0	0	0	0	0	0	0	0	0	0	0	0	0	0	0	0
OE9A101815	-	27	6	0	0	0	0	1	1	0	1	0	1	1	1	1	1	1	0	1	0	1	0	1	1	1	1	0	0	1	0	0	0	0	1	0	1	1	1	1	1	1	1	1	0	1	1	0	1
OE9A101875	-	21	1	0	0	1	1	0	0	0	0	1	0	0	1	0	0	0	1	0	0	0	0	1	1	1	0	0	1	0	1	0	0	0	1	1	0	0	0	0	1	0	0	1	0	1	1	0	0
OE9A101886	acetylserotonin O-methyltransferase 1-like isoform X1	0	0	0	0	0	0	0	0	0	0	0	0	0	0	0	0	0	0	0	0	0	0	0	0	0	0	0	0	0	0	0	0	0	0	0	0	0	0	0	0	0	0	0	0	0	0	0	0
OE9A101923	-	0	0	0	0	0	0	0	0	0	0	0	0	0	0	0	0	0	0	0	0	0	0	0	0	0	0	0	0	0	0	0	0	0	0	0	0	0	0	0	0	0	0	0	0	0	0	0	0
OE9A101984	-	32	8	1	1	1	0	1	1	1	1	1	1	1	0	1	0	1	1	0	1	1	1	1	1	1	1	0	0	1	0	0	1	1	0	0	1	0	0	1	1	0	1	0	1	1	0	0	0
OE9A102016	-	0	0	0	0	0	0	0	0	0	0	0	0	0	0	0	0	0	0	0	0	0	0	0	0	0	0	0	0	0	0	0	0	0	0	0	0	0	0	0	0	0	0	0	0	0	0	0	0
OE9A102057	-	0	0	0	0	0	0	0	0	0	0	0	0	0	0	0	0	0	0	0	0	0	0	0	0	0	0	0	0	0	0	0	0	0	0	0	0	0	0	0	0	0	0	0	0	0	0	0	0
OE9A102173	-	0	0	0	0	0	0	0	0	0	0	0	0	0	0	0	0	0	0	0	0	0	0	0	0	0	0	0	0	0	0	0	0	0	0	0	0	0	0	0	0	0	0	0	0	0	0	0	0
OE9A102644	-	0	0	0	0	0	0	0	0	0	0	0	0	0	0	0	0	0	0	0	0	0	0	0	0	0	0	0	0	0	0	0	0	0	0	0	0	0	0	0	0	0	0	0	0	0	0	0	0
OE9A102766	-	2	4	1	0	0	0	0	0	1	0	0	0	1	0	0	0	0	0	0	0	0	0	0	0	0	0	0	0	0	0	0	0	0	0	0	0	0	0	0	0	0	1	1	0	0	0	0	0
OE9A102804	-	48	9	1	1	1	1	1	1	1	1	1	1	1	1	1	0	1	1	1	1	1	1	1	1	1	1	1	1	1	1	1	1	1	1	1	1	1	1	1	1	1	1	1	1	1	0	1	1
OE9A102869	-	0	0	0	0	0	0	0	0	0	0	0	0	0	0	0	0	0	0	0	0	0	0	0	0	0	0	0	0	0	0	0	0	0	0	0	0	0	0	0	0	0	0	0	0	0	0	0	0
OE9A102934	-	19	8	1	0	0	0	1	1	1	1	0	1	1	0	0	0	1	0	0	0	1	0	0	0	0	1	0	0	1	0	1	0	1	1	0	0	0	0	1	0	1	1	1	1	1	0	0	1
OE9A103020	-	0	0	0	0	0	0	0	0	0	0	0	0	0	0	0	0	0	0	0	0	0	0	0	0	0	0	0	0	0	0	0	0	0	0	0	0	0	0	0	0	0	0	0	0	0	0	0	0
OE9A103082	-	0	0	0	0	0	0	0	0	0	0	0	0	0	0	0	0	0	0	0	0	0	0	0	0	0	0	0	0	0	0	0	0	0	0	0	0	0	0	0	0	0	0	0	0	0	0	0	0
OE9A103217	-	26	8	1	0	0	1	0	0	1	1	0	1	1	0	1	0	1	0	1	1	1	1	0	0	1	0	1	0	0	1	0	0	1	1	1	0	1	0	0	1	1	1	1	0	1	0	0	0
OE9A103284	uncharacterized protein LOC111371958	37	8	1	1	1	1	1	1	1	1	0	1	1	1	1	1	1	0	1	0	0	1	0	0	0	1	1	1	1	1	1	1	1	0	1	1	0	0	1	1	1	0	1	1	1	1	0	1
OE9A103394	-	9	5	1	0	1	0	1	0	1	0	0	0	1	0	1	0	0	0	1	0	0	0	0	0	1	0	0	0	0	0	0	0	0	0	0	0	0	0	0	0	0	1	0	1	0	0	0	0
OE9A103465	-	0	0	0	0	0	0	0	0	0	0	0	0	0	0	0	0	0	0	0	0	0	0	0	0	0	0	0	0	0	0	0	0	0	0	0	0	0	0	0	0	0	0	0	0	0	0	0	0
OE9A103469	-	0	0	0	0	0	0	0	0	0	0	0	0	0	0	0	0	0	0	0	0	0	0	0	0	0	0	0	0	0	0	0	0	0	0	0	0	0	0	0	0	0	0	0	0	0	0	0	0
OE9A103497	-	0	0	0	0	0	0	0	0	0	0	0	0	0	0	0	0	0	0	0	0	0	0	0	0	0	0	0	0	0	0	0	0	0	0	0	0	0	0	0	0	0	0	0	0	0	0	0	0
OE9A103620	-	8	9	1	0	0	0	0	1	1	1	0	0	1	0	1	0	1	0	1	0	0	0	0	0	1	1	0	0	0	0	0	0	0	0	0	0	0	0	0	0	1	1	1	0	1	0	0	0
OE9A103646	-	16	8	1	0	1	0	0	1	1	1	0	1	0	0	1	0	1	1	1	0	0	0	0	0	1	1	0	0	0	1	1	0	1	0	1	1	1	0	0	0	0	0	1	1	1	0	0	0
OE9A103682	-	31	9	1	1	0	1	1	1	1	1	0	1	1	1	1	0	1	1	1	0	0	1	1	0	1	1	1	1	1	0	0	1	1	0	1	0	1	0	0	1	1	1	1	1	1	0	1	0
OE9A103687	-	0	0	0	0	0	0	0	0	0	0	0	0	0	0	0	0	0	0	0	0	0	0	0	0	0	0	0	0	0	0	0	0	0	0	0	0	0	0	0	0	0	0	0	0	0	0	0	0
OE9A103878	-	0	0	0	0	0	0	0	0	0	0	0	0	0	0	0	0	0	0	0	0	0	0	0	0	0	0	0	0	0	0	0	0	0	0	0	0	0	0	0	0	0	0	0	0	0	0	0	0
OE9A103899	-	35	8	1	0	1	0	1	1	1	1	0	1	1	1	0	1	1	1	1	1	0	1	1	1	0	1	0	1	1	0	1	0	1	0	0	1	1	1	1	0	1	1	1	1	0	1	1	1
OE9A103916	-	0	0	0	0	0	0	0	0	0	0	0	0	0	0	0	0	0	0	0	0	0	0	0	0	0	0	0	0	0	0	0	0	0	0	0	0	0	0	0	0	0	0	0	0	0	0	0	0
OE9A103960	-	35	9	1	0	0	1	1	1	1	1	1	0	1	1	1	0	1	1	1	1	1	1	0	0	0	1	1	1	1	0	1	1	1	0	1	1	1	1	1	1	1	1	1	0	1	1	0	0
OE9A103996	uncharacterized protein LOC111388263	23	1	0	0	0	0	1	0	0	1	1	0	1	1	0	1	0	0	0	0	1	0	1	0	1	1	0	0	0	0	0	0	1	1	0	1	1	0	0	1	0	0	0	1	0	1	0	0
OE9A104032	-	0	0	0	0	0	0	0	0	0	0	0	0	0	0	0	0	0	0	0	0	0	0	0	0	0	0	0	0	0	0	0	0	0	0	0	0	0	0	0	0	0	0	0	0	0	0	0	0
OE9A104060	uncharacterized protein LOC111375742	11	1	0	1	0	0	1	1	0	0	0	1	0	0	0	0	0	1	0	0	0	0	0	0	1	0	0	0	0	0	0	0	1	0	0	0	0	0	0	0	0	0	0	1	0	0	0	0
OE9A104162	-	10	4	0	0	0	0	0	0	1	0	0	0	0	1	0	0	1	1	0	0	0	0	1	1	0	0	1	0	0	0	0	0	0	0	0	0	0	0	0	0	1	1	1	0	0	0	0	0
OE9A104212	-	18	4	1	0	0	0	1	0	1	0	0	1	1	1	0	0	1	1	1	0	0	0	0	1	1	0	1	0	0	0	0	1	0	0	0	0	0	0	0	1	0	1	0	1	0	0	1	0
OE9A104270	-	0	0	0	0	0	0	0	0	0	0	0	0	0	0	0	0	0	0	0	0	0	0	0	0	0	0	0	0	0	0	0	0	0	0	0	0	0	0	0	0	0	0	0	0	0	0	0	0
OE9A104296	-	0	0	0	0	0	0	0	0	0	0	0	0	0	0	0	0	0	0	0	0	0	0	0	0	0	0	0	0	0	0	0	0	0	0	0	0	0	0	0	0	0	0	0	0	0	0	0	0
OE9A104300	-	0	0	0	0	0	0	0	0	0	0	0	0	0	0	0	0	0	0	0	0	0	0	0	0	0	0	0	0	0	0	0	0	0	0	0	0	0	0	0	0	0	0	0	0	0	0	0	0
OE9A104342	-	0	0	0	0	0	0	0	0	0	0	0	0	0	0	0	0	0	0	0	0	0	0	0	0	0	0	0	0	0	0	0	0	0	0	0	0	0	0	0	0	0	0	0	0	0	0	0	0
OE9A104352	-	23	0	0	1	1	1	1	0	0	0	1	0	0	1	0	0	0	0	0	1	0	1	1	1	1	0	0	1	0	1	0	1	0	0	0	0	0	1	0	1	0	0	0	1	1	0	0	0
OE9A104361	heavy metal-associated isoprenylated plant protein 31-like	23	9	1	0	0	1	1	1	1	1	1	0	1	1	1	1	1	1	1	1	0	0	0	0	1	1	0	0	0	1	1	1	0	1	0	0	0	1	0	1	1	1	1	1	1	0	0	0
OE9A104400	-	4	3	1	0	1	0	0	0	0	1	0	0	1	1	0	0	1	1	0	0	0	0	0	0	0	0	0	0	0	0	0	0	0	0	0	0	0	0	0	0	0	0	0	0	0	0	0	0
OE9A104461	-	29	9	1	0	1	0	0	1	1	1	1	0	1	1	1	0	1	1	1	0	1	0	0	1	1	1	0	1	0	0	1	1	1	1	1	1	1	0	0	1	1	1	1	1	1	0	0	0
OE9A104511	-	0	0	0	0	0	0	0	0	0	0	0	0	0	0	0	0	0	0	0	0	0	0	0	0	0	0	0	0	0	0	0	0	0	0	0	0	0	0	0	0	0	0	0	0	0	0	0	0
OE9A104672	-	3	6	1	0	0	0	0	1	0	1	0	0	0	0	0	0	1	1	0	0	0	0	0	0	1	0	0	0	0	0	1	0	0	0	0	0	0	0	0	0	0	0	1	0	0	0	0	0
OE9A104720	-	0	0	0	0	0	0	0	0	0	0	0	0	0	0	0	0	0	0	0	0	0	0	0	0	0	0	0	0	0	0	0	0	0	0	0	0	0	0	0	0	0	0	0	0	0	0	0	0
OE9A104736	-	0	0	0	0	0	0	0	0	0	0	0	0	0	0	0	0	0	0	0	0	0	0	0	0	0	0	0	0	0	0	0	0	0	0	0	0	0	0	0	0	0	0	0	0	0	0	0	0
OE9A104752	-	0	0	0	0	0	0	0	0	0	0	0	0	0	0	0	0	0	0	0	0	0	0	0	0	0	0	0	0	0	0	0	0	0	0	0	0	0	0	0	0	0	0	0	0	0	0	0	0
OE9A104795	-	23	9	1	0	0	0	1	1	1	1	0	1	1	0	1	1	1	1	0	0	0	0	0	0	0	0	0	0	0	0	1	1	1	0	0	1	0	0	1	0	1	1	1	1	0	1	1	1
OE9A104811	-	0	0	0	0	0	0	0	0	0	0	0	0	0	0	0	0	0	0	0	0	0	0	0	0	0	0	0	0	0	0	0	0	0	0	0	0	0	0	0	0	0	0	0	0	0	0	0	0
OE9A104821	-	0	1	0	0	0	0	0	0	0	0	0	0	0	0	0	0	0	0	0	0	0	0	0	0	0	0	0	0	0	0	0	0	0	0	0	0	0	0	0	0	0	1	0	0	0	0	0	0
OE9A104835	-	28	5	0	1	0	1	1	1	0	0	0	1	1	0	1	1	1	0	0	1	1	0	0	0	1	1	0	0	1	1	1	0	1	1	0	0	0	1	0	1	1	0	1	1	1	1	1	0
OE9A104946	-	13	3	0	0	0	0	0	1	1	0	0	0	0	0	0	0	0	1	0	0	1	1	0	0	1	1	0	1	0	1	0	1	0	0	0	0	0	0	0	1	0	0	1	0	1	0	0	0
OE9A104958	-	24	6	0	0	0	0	0	1	1	1	0	1	1	0	1	1	1	1	0	1	1	1	1	1	1	1	1	1	1	0	0	1	0	0	0	0	1	1	1	0	1	1	0	1	0	1	0	0
OE9A104993	-	23	8	1	0	1	1	0	1	1	1	0	0	1	0	1	1	0	0	0	1	0	1	0	0	1	1	0	1	1	0	1	0	0	1	0	1	0	1	0	0	0	1	1	0	1	0	0	1
OE9A105085	-	0	0	0	0	0	0	0	0	0	0	0	0	0	0	0	0	0	0	0	0	0	0	0	0	0	0	0	0	0	0	0	0	0	0	0	0	0	0	0	0	0	0	0	0	0	0	0	0
OE9A105086	-	0	1	0	0	0	0	0	0	0	0	0	0	0	0	0	0	0	0	0	0	0	0	0	0	0	0	0	0	0	0	0	0	0	0	0	0	0	0	0	0	0	1	0	0	0	0	0	0
OE9A105110	-	0	0	0	0	0	0	0	0	0	0	0	0	0	0	0	0	0	0	0	0	0	0	0	0	0	0	0	0	0	0	0	0	0	0	0	0	0	0	0	0	0	0	0	0	0	0	0	0
OE9A105197	-	25	9	1	0	1	0	1	1	1	1	0	1	1	1	1	0	1	0	0	0	1	0	0	0	1	1	0	0	0	0	0	1	1	0	0	1	0	0	0	1	1	1	1	1	1	0	1	0
OE9A105311	-	0	0	0	0	0	0	0	0	0	0	0	0	0	0	0	0	0	0	0	0	0	0	0	0	0	0	0	0	0	0	0	0	0	0	0	0	0	0	0	0	0	0	0	0	0	0	0	0
OE9A105323	-	11	4	0	0	0	0	0	1	0	1	0	0	1	0	1	1	1	1	0	0	0	0	0	0	0	1	0	0	1	0	0	0	0	0	0	0	1	0	1	0	1	0	0	1	0	1	0	0
OE9A105333	-	18	9	1	0	1	0	0	1	1	1	0	1	1	1	1	0	1	1	0	0	1	0	0	0	0	1	0	0	0	0	1	1	1	0	0	0	0	0	0	0	1	1	1	1	1	0	0	0
OE9A105408	-	0	0	0	0	0	0	0	0	0	0	0	0	0	0	0	0	0	0	0	0	0	0	0	0	0	0	0	0	0	0	0	0	0	0	0	0	0	0	0	0	0	0	0	0	0	0	0	0
OE9A105490	-	25	6	1	0	0	0	1	0	1	1	0	1	1	0	1	1	0	0	0	0	1	0	1	0	0	0	0	0	1	0	0	0	0	1	0	1	1	0	1	1	0	1	1	1	1	1	0	1
OE9A105548	-	0	0	0	0	0	0	0	0	0	0	0	0	0	0	0	0	0	0	0	0	0	0	0	0	0	0	0	0	0	0	0	0	0	0	0	0	0	0	0	0	0	0	0	0	0	0	0	0
OE9A105712	-	0	0	0	0	0	0	0	0	0	0	0	0	0	0	0	0	0	0	0	0	0	0	0	0	0	0	0	0	0	0	0	0	0	0	0	0	0	0	0	0	0	0	0	0	0	0	0	0
OE9A105723	-	0	0	0	0	0	0	0	0	0	0	0	0	0	0	0	0	0	0	0	0	0	0	0	0	0	0	0	0	0	0	0	0	0	0	0	0	0	0	0	0	0	0	0	0	0	0	0	0
OE9A105787	-	0	0	0	0	0	0	0	0	0	0	0	0	0	0	0	0	0	0	0	0	0	0	0	0	0	0	0	0	0	0	0	0	0	0	0	0	0	0	0	0	0	0	0	0	0	0	0	0
OE9A105802	PREDICTED: squalene synthase-like	34	6	1	0	0	0	0	1	0	1	0	1	1	1	0	1	1	1	0	1	0	1	0	0	0	1	1	1	0	1	1	0	1	1	0	1	0	0	1	1	1	1	1	1	1	1	1	1
OE9A106010	-	0	0	0	0	0	0	0	0	0	0	0	0	0	0	0	0	0	0	0	0	0	0	0	0	0	0	0	0	0	0	0	0	0	0	0	0	0	0	0	0	0	0	0	0	0	0	0	0
OE9A106036	-	5	0	0	1	0	0	0	0	0	0	0	0	0	0	0	0	0	1	0	0	0	0	0	0	1	0	0	0	0	0	0	0	1	0	0	0	0	0	0	0	0	0	0	0	0	0	0	0
OE9A106155	-	0	0	0	0	0	0	0	0	0	0	0	0	0	0	0	0	0	0	0	0	0	0	0	0	0	0	0	0	0	0	0	0	0	0	0	0	0	0	0	0	0	0	0	0	0	0	0	0
OE9A106180	-	15	9	1	1	1	0	1	1	1	1	0	0	0	1	1	0	1	0	1	0	0	0	0	0	0	1	0	0	0	0	1	1	1	0	0	0	0	0	0	0	1	1	1	0	1	0	0	0
OE9A106236	-	21	3	0	0	0	0	1	0	1	1	0	0	1	1	0	1	0	0	0	0	0	0	0	1	1	1	0	0	1	0	1	0	1	1	0	0	1	0	1	1	0	0	1	1	0	0	0	1
OE9A106359	-	0	0	0	0	0	0	0	0	0	0	0	0	0	0	0	0	0	0	0	0	0	0	0	0	0	0	0	0	0	0	0	0	0	0	0	0	0	0	0	0	0	0	0	0	0	0	0	0
OE9A106381	-	0	0	0	0	0	0	0	0	0	0	0	0	0	0	0	0	0	0	0	0	0	0	0	0	0	0	0	0	0	0	0	0	0	0	0	0	0	0	0	0	0	0	0	0	0	0	0	0
OE9A106408	-	0	0	0	0	0	0	0	0	0	0	0	0	0	0	0	0	0	0	0	0	0	0	0	0	0	0	0	0	0	0	0	0	0	0	0	0	0	0	0	0	0	0	0	0	0	0	0	0
OE9A106444	-	26	1	0	1	0	0	1	0	0	0	0	1	0	1	0	0	0	0	1	0	1	0	0	0	1	1	1	0	1	0	0	0	1	0	1	1	1	1	0	1	1	0	1	0	1	0	0	0
OE9A106453	uncharacterized protein LOC111384634 isoform X1	22	9	1	1	0	0	1	1	1	1	0	1	1	0	1	0	1	1	1	0	1	0	0	0	1	1	0	0	0	0	1	1	1	0	0	1	0	0	0	0	1	1	1	1	1	0	0	0
OE9A106454	-	0	0	0	0	0	0	0	0	0	0	0	0	0	0	0	0	0	0	0	0	0	0	0	0	0	0	0	0	0	0	0	0	0	0	0	0	0	0	0	0	0	0	0	0	0	0	0	0
OE9A106483	-	34	5	1	1	0	1	0	0	1	1	1	1	1	1	0	0	1	1	0	1	1	0	1	1	0	1	1	1	0	1	0	1	1	1	0	1	1	0	1	1	1	0	1	0	1	1	0	0
OE9A106611	-	16	8	1	0	0	0	1	0	1	1	0	1	1	1	1	0	1	1	1	0	0	0	0	0	0	1	0	0	0	0	0	0	1	0	0	0	0	0	0	1	1	1	1	1	0	0	0	0
OE9A106658	WD repeat-containing protein 3	20	8	1	0	0	1	1	1	1	0	0	1	1	0	1	0	1	1	1	0	1	0	1	0	0	1	0	0	0	0	0	1	1	0	1	0	0	0	0	1	1	1	1	0	1	0	0	0
OE9A106673	uncharacterized protein LOC111396482	24	9	1	1	0	0	0	1	1	1	0	1	0	1	1	1	1	0	1	1	0	0	1	1	0	1	0	0	0	0	1	1	0	1	0	1	1	1	0	1	1	1	1	0	0	0	0	0
OE9A106699	-	0	0	0	0	0	0	0	0	0	0	0	0	0	0	0	0	0	0	0	0	0	0	0	0	0	0	0	0	0	0	0	0	0	0	0	0	0	0	0	0	0	0	0	0	0	0	0	0
OE9A106709	-	14	7	1	1	0	0	0	1	1	1	1	0	0	0	0	1	1	0	1	0	0	0	1	0	0	0	0	0	0	1	1	0	1	0	0	0	0	0	0	0	0	1	0	0	1	1	0	0
OE9A106728	-	0	0	0	0	0	0	0	0	0	0	0	0	0	0	0	0	0	0	0	0	0	0	0	0	0	0	0	0	0	0	0	0	0	0	0	0	0	0	0	0	0	0	0	0	0	0	0	0
OE9A106736	uncharacterized protein LOC111403649	9	5	1	0	0	0	0	1	0	0	0	0	0	0	1	0	0	0	0	0	0	0	0	0	1	1	0	0	0	0	1	1	0	0	0	0	0	0	0	1	0	0	1	0	0	0	0	0
OE9A106815	-	41	2	0	1	0	1	0	0	0	0	1	1	1	1	0	1	0	1	0	1	1	1	1	1	1	0	1	1	1	1	0	1	1	1	1	1	0	1	0	1	1	1	1	0	1	1	1	0
OE9A106871	-	11	8	0	0	1	0	0	1	1	1	0	1	0	0	1	0	1	0	0	1	0	0	0	0	0	1	0	0	0	0	0	1	0	0	0	0	1	0	1	0	1	1	1	0	0	0	0	0
OE9A106922	-	0	0	0	0	0	0	0	0	0	0	0	0	0	0	0	0	0	0	0	0	0	0	0	0	0	0	0	0	0	0	0	0	0	0	0	0	0	0	0	0	0	0	0	0	0	0	0	0
OE9A107014	-	0	0	0	0	0	0	0	0	0	0	0	0	0	0	0	0	0	0	0	0	0	0	0	0	0	0	0	0	0	0	0	0	0	0	0	0	0	0	0	0	0	0	0	0	0	0	0	0
OE9A107036	-	0	0	0	0	0	0	0	0	0	0	0	0	0	0	0	0	0	0	0	0	0	0	0	0	0	0	0	0	0	0	0	0	0	0	0	0	0	0	0	0	0	0	0	0	0	0	0	0
OE9A107123	-	0	0	0	0	0	0	0	0	0	0	0	0	0	0	0	0	0	0	0	0	0	0	0	0	0	0	0	0	0	0	0	0	0	0	0	0	0	0	0	0	0	0	0	0	0	0	0	0
OE9A107125	-	38	3	0	0	0	0	1	0	0	1	1	0	1	0	1	1	0	1	1	1	1	1	1	1	1	0	1	1	1	1	1	0	1	1	1	1	1	1	0	0	1	1	0	1	1	1	1	1
OE9A107233	-	0	0	0	0	0	0	0	0	0	0	0	0	0	0	0	0	0	0	0	0	0	0	0	0	0	0	0	0	0	0	0	0	0	0	0	0	0	0	0	0	0	0	0	0	0	0	0	0
OE9A107240	-	0	0	0	0	0	0	0	0	0	0	0	0	0	0	0	0	0	0	0	0	0	0	0	0	0	0	0	0	0	0	0	0	0	0	0	0	0	0	0	0	0	0	0	0	0	0	0	0
OE9A107247	-	0	0	0	0	0	0	0	0	0	0	0	0	0	0	0	0	0	0	0	0	0	0	0	0	0	0	0	0	0	0	0	0	0	0	0	0	0	0	0	0	0	0	0	0	0	0	0	0
OE9A107278	-	0	0	0	0	0	0	0	0	0	0	0	0	0	0	0	0	0	0	0	0	0	0	0	0	0	0	0	0	0	0	0	0	0	0	0	0	0	0	0	0	0	0	0	0	0	0	0	0
OE9A107319	-	35	4	1	1	1	0	1	1	0	1	0	0	1	1	0	1	1	1	1	1	0	1	0	1	1	0	0	1	1	0	1	0	1	1	1	1	1	1	1	0	0	0	0	0	1	1	0	1
OE9A107322	PREDICTED: amino acid permease 4-like	5	1	0	0	0	0	0	0	0	0	0	1	0	0	1	0	0	0	1	0	0	0	0	0	0	1	0	0	0	0	0	0	0	0	0	0	0	0	0	1	0	0	0	0	0	0	0	0
OE9A107328	-	16	8	1	0	1	0	1	1	1	1	0	1	0	0	0	0	1	1	1	0	1	0	0	0	0	0	0	0	0	0	0	1	0	0	0	1	0	0	0	0	0	1	1	1	1	0	0	0
OE9A107363	-	0	0	0	0	0	0	0	0	0	0	0	0	0	0	0	0	0	0	0	0	0	0	0	0	0	0	0	0	0	0	0	0	0	0	0	0	0	0	0	0	0	0	0	0	0	0	0	0
OE9A107472	-	0	0	0	0	0	0	0	0	0	0	0	0	0	0	0	0	0	0	0	0	0	0	0	0	0	0	0	0	0	0	0	0	0	0	0	0	0	0	0	0	0	0	0	0	0	0	0	0
OE9A107525	-	36	1	0	1	0	0	0	0	1	0	1	1	1	1	0	1	0	1	0	0	1	1	0	1	1	1	0	0	1	0	1	1	1	1	1	1	1	0	1	1	1	0	0	0	1	1	1	1
OE9A107529	-	0	0	0	0	0	0	0	0	0	0	0	0	0	0	0	0	0	0	0	0	0	0	0	0	0	0	0	0	0	0	0	0	0	0	0	0	0	0	0	0	0	0	0	0	0	0	0	0
OE9A107548	-	0	0	0	0	0	0	0	0	0	0	0	0	0	0	0	0	0	0	0	0	0	0	0	0	0	0	0	0	0	0	0	0	0	0	0	0	0	0	0	0	0	0	0	0	0	0	0	0
OE9A107739	-	0	0	0	0	0	0	0	0	0	0	0	0	0	0	0	0	0	0	0	0	0	0	0	0	0	0	0	0	0	0	0	0	0	0	0	0	0	0	0	0	0	0	0	0	0	0	0	0
OE9A107743	membrane-anchored ubiquitin-fold protein 3	21	9	1	0	1	0	1	1	1	1	0	0	1	0	1	1	1	1	0	0	0	0	0	1	0	1	0	0	0	0	1	1	1	0	0	1	1	0	0	0	1	1	1	1	0	1	0	1
OE9A107774	-	0	0	0	0	0	0	0	0	0	0	0	0	0	0	0	0	0	0	0	0	0	0	0	0	0	0	0	0	0	0	0	0	0	0	0	0	0	0	0	0	0	0	0	0	0	0	0	0
OE9A107787	-	0	0	0	0	0	0	0	0	0	0	0	0	0	0	0	0	0	0	0	0	0	0	0	0	0	0	0	0	0	0	0	0	0	0	0	0	0	0	0	0	0	0	0	0	0	0	0	0
OE9A107854	-	18	9	1	1	1	0	0	1	1	1	0	1	1	1	1	0	1	1	0	0	0	0	0	0	0	1	0	0	0	0	0	1	1	0	0	0	0	0	0	1	1	1	1	1	1	0	0	0
OE9A107932	-	18	9	1	0	1	0	0	1	1	1	0	1	1	1	1	1	1	0	0	0	0	0	0	0	1	1	0	0	1	0	0	0	1	0	0	0	0	0	1	0	1	1	1	0	1	0	1	1
OE9A107977	-	0	0	0	0	0	0	0	0	0	0	0	0	0	0	0	0	0	0	0	0	0	0	0	0	0	0	0	0	0	0	0	0	0	0	0	0	0	0	0	0	0	0	0	0	0	0	0	0
OE9A107987	-	23	9	1	1	0	0	1	1	1	1	0	1	1	0	1	0	1	1	1	0	1	0	0	0	1	1	0	0	0	0	0	1	1	0	0	1	0	0	0	1	1	1	1	1	0	0	1	0
OE9A108105	-	0	0	0	0	0	0	0	0	0	0	0	0	0	0	0	0	0	0	0	0	0	0	0	0	0	0	0	0	0	0	0	0	0	0	0	0	0	0	0	0	0	0	0	0	0	0	0	0
OE9A108138	-	0	0	0	0	0	0	0	0	0	0	0	0	0	0	0	0	0	0	0	0	0	0	0	0	0	0	0	0	0	0	0	0	0	0	0	0	0	0	0	0	0	0	0	0	0	0	0	0
OE9A108184	-	0	0	0	0	0	0	0	0	0	0	0	0	0	0	0	0	0	0	0	0	0	0	0	0	0	0	0	0	0	0	0	0	0	0	0	0	0	0	0	0	0	0	0	0	0	0	0	0
OE9A108231	-	38	4	0	1	1	0	0	0	1	1	1	1	1	1	0	0	0	1	0	0	1	1	1	0	1	1	1	1	1	1	1	0	1	1	1	1	0	1	0	1	1	1	1	0	1	1	1	0
OE9A108267	hypothetical protein CDL12_19630	23	9	1	0	0	0	0	1	1	1	0	1	0	0	1	0	1	1	0	0	1	0	0	0	1	1	0	0	0	0	1	1	1	0	0	1	0	0	1	1	1	1	1	0	1	0	0	0
OE9A108282	-	0	0	0	0	0	0	0	0	0	0	0	0	0	0	0	0	0	0	0	0	0	0	0	0	0	0	0	0	0	0	0	0	0	0	0	0	0	0	0	0	0	0	0	0	0	0	0	0
OE9A108415	-	0	0	0	0	0	0	0	0	0	0	0	0	0	0	0	0	0	0	0	0	0	0	0	0	0	0	0	0	0	0	0	0	0	0	0	0	0	0	0	0	0	0	0	0	0	0	0	0
OE9A108450	-	16	8	1	0	0	0	0	1	0	1	0	0	1	0	1	0	1	1	0	0	1	0	0	1	0	1	0	0	0	0	0	0	0	0	0	1	0	0	0	1	1	1	1	0	1	0	0	0
OE9A108519	-	0	0	0	0	0	0	0	0	0	0	0	0	0	0	0	0	0	0	0	0	0	0	0	0	0	0	0	0	0	0	0	0	0	0	0	0	0	0	0	0	0	0	0	0	0	0	0	0
OE9A108553	-	0	0	0	0	0	0	0	0	0	0	0	0	0	0	0	0	0	0	0	0	0	0	0	0	0	0	0	0	0	0	0	0	0	0	0	0	0	0	0	0	0	0	0	0	0	0	0	0
OE9A108580	-	16	5	1	0	0	0	1	1	1	0	0	1	0	0	1	0	0	1	0	0	0	0	0	0	1	0	0	0	0	0	1	1	0	0	0	1	0	0	0	1	0	0	0	1	0	0	0	0
OE9A108671	uncharacterized protein LOC105179406 isoform X2	30	5	0	0	1	0	1	0	1	1	1	1	1	1	0	1	1	1	1	0	0	0	1	0	0	1	1	0	1	0	0	1	0	0	1	0	1	0	0	1	1	1	1	1	0	1	0	1
OE9A108734	-	0	0	0	0	0	0	0	0	0	0	0	0	0	0	0	0	0	0	0	0	0	0	0	0	0	0	0	0	0	0	0	0	0	0	0	0	0	0	0	0	0	0	0	0	0	0	0	0
OE9A108798	protein CW7	25	8	1	1	0	1	1	0	1	1	0	1	0	0	1	1	1	1	1	0	0	0	0	1	0	0	0	0	1	0	0	1	1	1	0	1	1	1	1	1	1	1	1	0	0	0	0	1
OE9A108895	-	28	9	1	1	1	0	1	1	1	1	0	1	0	1	1	1	1	1	0	0	1	0	0	0	0	0	0	1	0	0	0	0	1	0	1	1	0	0	1	0	1	1	1	1	0	1	1	1
OE9A109015	-	0	0	0	0	0	0	0	0	0	0	0	0	0	0	0	0	0	0	0	0	0	0	0	0	0	0	0	0	0	0	0	0	0	0	0	0	0	0	0	0	0	0	0	0	0	0	0	0
OE9A109023	-	26	8	1	1	1	0	0	1	1	1	0	1	0	1	1	0	1	1	1	1	1	0	0	0	1	0	0	0	0	0	1	1	1	0	0	1	0	0	0	1	1	1	0	1	0	0	1	0
OE9A109084	uncharacterized protein LOC111397848	26	7	1	0	0	0	1	1	1	1	0	0	1	0	1	1	1	1	0	0	0	1	1	1	0	1	0	0	1	1	0	0	1	1	0	0	0	1	1	1	1	0	1	0	1	1	0	1
OE9A109096	-	0	0	0	0	0	0	0	0	0	0	0	0	0	0	0	0	0	0	0	0	0	0	0	0	0	0	0	0	0	0	0	0	0	0	0	0	0	0	0	0	0	0	0	0	0	0	0	0
OE9A109124	-	0	0	0	0	0	0	0	0	0	0	0	0	0	0	0	0	0	0	0	0	0	0	0	0	0	0	0	0	0	0	0	0	0	0	0	0	0	0	0	0	0	0	0	0	0	0	0	0
OE9A109165	-	0	0	0	0	0	0	0	0	0	0	0	0	0	0	0	0	0	0	0	0	0	0	0	0	0	0	0	0	0	0	0	0	0	0	0	0	0	0	0	0	0	0	0	0	0	0	0	0
OE9A109175	-	0	0	0	0	0	0	0	0	0	0	0	0	0	0	0	0	0	0	0	0	0	0	0	0	0	0	0	0	0	0	0	0	0	0	0	0	0	0	0	0	0	0	0	0	0	0	0	0
OE9A109177	-	0	1	0	0	0	0	0	0	0	0	0	0	0	0	0	0	0	0	0	0	0	0	0	0	0	0	0	0	0	0	0	0	0	0	0	0	0	0	0	0	0	1	0	0	0	0	0	0
OE9A109295	-	0	0	0	0	0	0	0	0	0	0	0	0	0	0	0	0	0	0	0	0	0	0	0	0	0	0	0	0	0	0	0	0	0	0	0	0	0	0	0	0	0	0	0	0	0	0	0	0
OE9A109340	-	0	0	0	0	0	0	0	0	0	0	0	0	0	0	0	0	0	0	0	0	0	0	0	0	0	0	0	0	0	0	0	0	0	0	0	0	0	0	0	0	0	0	0	0	0	0	0	0
OE9A109343	-	0	0	0	0	0	0	0	0	0	0	0	0	0	0	0	0	0	0	0	0	0	0	0	0	0	0	0	0	0	0	0	0	0	0	0	0	0	0	0	0	0	0	0	0	0	0	0	0
OE9A109425	-	0	0	0	0	0	0	0	0	0	0	0	0	0	0	0	0	0	0	0	0	0	0	0	0	0	0	0	0	0	0	0	0	0	0	0	0	0	0	0	0	0	0	0	0	0	0	0	0
OE9A109690	aquaporin SIP1-1-like isoform X1	15	8	1	0	0	0	1	1	1	1	0	1	1	0	1	0	1	1	1	0	1	0	0	0	0	1	0	0	0	0	0	1	0	0	0	1	0	0	0	1	1	1	0	0	0	0	0	0
OE9A109741	-	5	0	0	0	0	0	0	0	0	0	0	0	0	0	0	0	0	1	1	0	0	0	0	0	0	0	0	0	0	0	0	0	0	0	1	0	0	0	0	1	0	0	0	0	0	0	0	0
OE9A109749	-	36	9	1	1	1	0	0	1	1	1	0	1	1	1	1	1	1	1	1	0	1	0	1	1	1	1	0	0	1	0	1	1	1	1	0	1	1	1	1	1	1	1	1	0	1	1	1	1
OE9A109833	-	0	0	0	0	0	0	0	0	0	0	0	0	0	0	0	0	0	0	0	0	0	0	0	0	0	0	0	0	0	0	0	0	0	0	0	0	0	0	0	0	0	0	0	0	0	0	0	0
OE9A109846	-	0	0	0	0	0	0	0	0	0	0	0	0	0	0	0	0	0	0	0	0	0	0	0	0	0	0	0	0	0	0	0	0	0	0	0	0	0	0	0	0	0	0	0	0	0	0	0	0
OE9A109911	-	0	0	0	0	0	0	0	0	0	0	0	0	0	0	0	0	0	0	0	0	0	0	0	0	0	0	0	0	0	0	0	0	0	0	0	0	0	0	0	0	0	0	0	0	0	0	0	0
OE9A109932	-	0	0	0	0	0	0	0	0	0	0	0	0	0	0	0	0	0	0	0	0	0	0	0	0	0	0	0	0	0	0	0	0	0	0	0	0	0	0	0	0	0	0	0	0	0	0	0	0
OE9A110016	-	20	8	1	1	0	0	0	1	1	0	0	0	0	1	1	1	1	0	1	1	0	0	0	0	0	1	0	0	0	0	1	0	1	0	0	1	1	0	1	1	1	1	1	0	0	1	1	0
OE9A110073	-	0	0	0	0	0	0	0	0	0	0	0	0	0	0	0	0	0	0	0	0	0	0	0	0	0	0	0	0	0	0	0	0	0	0	0	0	0	0	0	0	0	0	0	0	0	0	0	0
OE9A110154	-	31	9	1	1	1	0	1	1	1	1	0	1	1	1	1	1	1	1	1	1	1	0	0	1	1	1	0	0	1	0	1	1	1	0	0	0	0	0	1	0	1	1	1	1	1	0	1	1
OE9A110197	-	19	6	1	1	0	0	1	1	1	0	0	1	1	0	1	0	0	0	0	0	0	0	0	0	1	0	1	0	1	1	0	0	1	0	0	0	1	0	0	0	1	0	1	0	0	1	0	0
OE9A110256	peptidyl-prolyl cis-trans isomerase FKBP53-like isoform X2	14	7	1	1	0	0	0	1	1	1	0	0	0	0	0	0	1	1	0	0	0	0	0	0	1	1	0	0	0	0	0	1	1	0	0	1	0	0	0	1	1	1	0	0	0	0	0	0
OE9A110267	-	16	0	0	0	0	1	0	0	0	0	0	0	0	1	0	0	0	1	0	1	0	1	0	0	0	0	1	0	1	0	1	0	0	1	1	0	1	1	1	0	0	0	0	0	0	0	0	0
OE9A110284	-	30	9	1	1	0	0	1	1	1	1	1	1	1	0	1	0	1	0	1	0	0	1	1	1	1	1	0	1	1	0	1	1	1	0	1	0	0	1	0	1	1	1	1	1	0	0	0	0
OE9A110373	-	0	0	0	0	0	0	0	0	0	0	0	0	0	0	0	0	0	0	0	0	0	0	0	0	0	0	0	0	0	0	0	0	0	0	0	0	0	0	0	0	0	0	0	0	0	0	0	0
OE9A110458	-	17	4	0	0	0	1	0	0	1	0	0	1	1	0	0	0	1	0	0	0	0	0	0	0	0	1	0	1	0	0	1	0	0	1	1	0	1	0	0	0	1	1	0	0	1	1	0	1
OE9A110559	-	34	7	1	0	1	1	1	1	1	0	1	1	1	1	0	0	1	0	1	1	0	1	1	1	1	0	1	1	0	1	0	1	1	1	1	0	0	0	1	1	0	1	1	1	1	0	0	0
OE9A110580	-	14	6	1	0	0	0	1	1	1	0	0	1	1	1	0	0	1	0	1	0	1	1	0	0	1	1	0	0	0	0	0	1	0	0	0	0	0	0	0	0	0	0	1	1	0	0	1	0
OE9A110671	-	0	0	0	0	0	0	0	0	0	0	0	0	0	0	0	0	0	0	0	0	0	0	0	0	0	0	0	0	0	0	0	0	0	0	0	0	0	0	0	0	0	0	0	0	0	0	0	0
OE9A110674	-	0	0	0	0	0	0	0	0	0	0	0	0	0	0	0	0	0	0	0	0	0	0	0	0	0	0	0	0	0	0	0	0	0	0	0	0	0	0	0	0	0	0	0	0	0	0	0	0
OE9A110779	-	0	0	0	0	0	0	0	0	0	0	0	0	0	0	0	0	0	0	0	0	0	0	0	0	0	0	0	0	0	0	0	0	0	0	0	0	0	0	0	0	0	0	0	0	0	0	0	0
OE9A110795	-	0	0	0	0	0	0	0	0	0	0	0	0	0	0	0	0	0	0	0	0	0	0	0	0	0	0	0	0	0	0	0	0	0	0	0	0	0	0	0	0	0	0	0	0	0	0	0	0
OE9A110813	-	36	8	1	0	0	1	1	1	0	1	1	1	1	1	1	1	1	0	0	1	0	0	1	1	1	1	0	1	1	1	1	1	0	0	0	1	0	1	0	1	1	1	1	1	1	1	0	1
OE9A110861	hypothetical protein MIMGU_mgv1a0229971mg, partial	8	2	0	0	0	0	0	0	1	0	1	1	0	0	0	1	1	0	1	0	0	1	1	0	0	1	0	1	0	0	0	0	0	0	0	0	0	0	0	0	0	0	0	0	0	0	0	0
OE9A110864	-	0	0	0	0	0	0	0	0	0	0	0	0	0	0	0	0	0	0	0	0	0	0	0	0	0	0	0	0	0	0	0	0	0	0	0	0	0	0	0	0	0	0	0	0	0	0	0	0
OE9A110869	-	0	0	0	0	0	0	0	0	0	0	0	0	0	0	0	0	0	0	0	0	0	0	0	0	0	0	0	0	0	0	0	0	0	0	0	0	0	0	0	0	0	0	0	0	0	0	0	0
OE9A110892	-	0	0	0	0	0	0	0	0	0	0	0	0	0	0	0	0	0	0	0	0	0	0	0	0	0	0	0	0	0	0	0	0	0	0	0	0	0	0	0	0	0	0	0	0	0	0	0	0
OE9A110975	uncharacterized protein LOC111381665	26	3	0	0	0	1	1	1	0	1	1	0	0	1	0	0	0	1	1	1	0	1	0	0	0	1	0	1	0	1	1	0	1	1	1	1	1	1	1	0	1	0	1	0	1	0	0	0
OE9A110991	-	0	0	0	0	0	0	0	0	0	0	0	0	0	0	0	0	0	0	0	0	0	0	0	0	0	0	0	0	0	0	0	0	0	0	0	0	0	0	0	0	0	0	0	0	0	0	0	0
OE9A111062	-	18	6	1	0	0	0	1	0	1	1	0	0	0	1	1	0	1	1	1	0	0	0	0	0	0	0	1	0	0	1	1	0	0	0	0	1	1	1	0	1	1	0	0	0	0	0	0	0
OE9A111085	-	0	0	0	0	0	0	0	0	0	0	0	0	0	0	0	0	0	0	0	0	0	0	0	0	0	0	0	0	0	0	0	0	0	0	0	0	0	0	0	0	0	0	0	0	0	0	0	0
OE9A111139	PREDICTED: uncharacterized protein LOC105973899	37	9	1	0	0	1	1	1	1	1	0	1	1	1	1	1	1	1	1	1	1	1	1	1	1	1	0	1	0	0	1	1	1	0	0	1	1	1	0	1	1	1	1	1	1	1	1	0
OE9A111190	-	0	0	0	0	0	0	0	0	0	0	0	0	0	0	0	0	0	0	0	0	0	0	0	0	0	0	0	0	0	0	0	0	0	0	0	0	0	0	0	0	0	0	0	0	0	0	0	0
OE9A111191	-	21	8	1	0	1	0	0	1	1	1	0	1	1	1	1	0	1	1	1	0	0	0	0	0	1	1	0	0	0	0	0	1	1	0	0	1	0	0	0	1	1	1	0	0	0	0	1	0
OE9A111192	-	24	1	0	0	1	1	0	0	0	1	0	1	1	0	0	1	0	1	0	1	0	0	1	1	1	0	0	0	1	0	1	1	0	1	0	0	0	1	0	0	0	0	0	0	0	1	1	1
OE9A111212	-	0	0	0	0	0	0	0	0	0	0	0	0	0	0	0	0	0	0	0	0	0	0	0	0	0	0	0	0	0	0	0	0	0	0	0	0	0	0	0	0	0	0	0	0	0	0	0	0
OE9A111220	-	0	0	0	0	0	0	0	0	0	0	0	0	0	0	0	0	0	0	0	0	0	0	0	0	0	0	0	0	0	0	0	0	0	0	0	0	0	0	0	0	0	0	0	0	0	0	0	0
OE9A111371	-	0	0	0	0	0	0	0	0	0	0	0	0	0	0	0	0	0	0	0	0	0	0	0	0	0	0	0	0	0	0	0	0	0	0	0	0	0	0	0	0	0	0	0	0	0	0	0	0
OE9A111447	-	0	0	0	0	0	0	0	0	0	0	0	0	0	0	0	0	0	0	0	0	0	0	0	0	0	0	0	0	0	0	0	0	0	0	0	0	0	0	0	0	0	0	0	0	0	0	0	0
OE9A111467	-	41	9	1	1	1	1	1	1	1	1	1	1	1	1	1	1	1	0	1	0	1	1	0	0	1	1	1	0	1	1	1	1	1	1	1	1	1	1	1	1	1	1	1	0	0	1	0	1
OE9A111503	-	0	0	0	0	0	0	0	0	0	0	0	0	0	0	0	0	0	0	0	0	0	0	0	0	0	0	0	0	0	0	0	0	0	0	0	0	0	0	0	0	0	0	0	0	0	0	0	0
OE9A111537	-	0	0	0	0	0	0	0	0	0	0	0	0	0	0	0	0	0	0	0	0	0	0	0	0	0	0	0	0	0	0	0	0	0	0	0	0	0	0	0	0	0	0	0	0	0	0	0	0
OE9A111556	-	19	5	1	0	0	0	1	1	1	0	0	0	0	0	0	0	1	0	0	0	1	0	0	0	0	1	0	0	1	0	1	1	1	1	0	1	0	0	1	0	0	0	0	1	1	0	0	1
OE9A111744	-	29	7	1	0	1	1	1	1	0	1	0	1	1	1	1	0	0	1	1	1	1	0	0	1	1	0	0	0	1	0	0	0	1	0	1	1	0	1	0	1	1	1	1	1	0	1	1	0
OE9A111746	-	0	0	0	0	0	0	0	0	0	0	0	0	0	0	0	0	0	0	0	0	0	0	0	0	0	0	0	0	0	0	0	0	0	0	0	0	0	0	0	0	0	0	0	0	0	0	0	0
OE9A111747	-	0	0	0	0	0	0	0	0	0	0	0	0	0	0	0	0	0	0	0	0	0	0	0	0	0	0	0	0	0	0	0	0	0	0	0	0	0	0	0	0	0	0	0	0	0	0	0	0
OE9A111867	-	0	0	0	0	0	0	0	0	0	0	0	0	0	0	0	0	0	0	0	0	0	0	0	0	0	0	0	0	0	0	0	0	0	0	0	0	0	0	0	0	0	0	0	0	0	0	0	0
OE9A111969	Q-type C2H2 zinc finger protein	0	0	0	0	0	0	0	0	0	0	0	0	0	0	0	0	0	0	0	0	0	0	0	0	0	0	0	0	0	0	0	0	0	0	0	0	0	0	0	0	0	0	0	0	0	0	0	0
OE9A112319	unknown	23	9	1	0	1	0	1	1	1	1	0	1	1	0	1	0	1	1	1	0	1	0	0	1	0	0	1	0	0	0	0	1	1	0	0	1	0	0	0	0	1	1	1	1	1	0	1	0
OE9A112323	-	0	0	0	0	0	0	0	0	0	0	0	0	0	0	0	0	0	0	0	0	0	0	0	0	0	0	0	0	0	0	0	0	0	0	0	0	0	0	0	0	0	0	0	0	0	0	0	0
OE9A112414	-	0	0	0	0	0	0	0	0	0	0	0	0	0	0	0	0	0	0	0	0	0	0	0	0	0	0	0	0	0	0	0	0	0	0	0	0	0	0	0	0	0	0	0	0	0	0	0	0
OE9A112415	-	0	0	0	0	0	0	0	0	0	0	0	0	0	0	0	0	0	0	0	0	0	0	0	0	0	0	0	0	0	0	0	0	0	0	0	0	0	0	0	0	0	0	0	0	0	0	0	0
OE9A112449	-	37	9	1	1	0	1	1	1	1	1	1	1	1	0	1	1	1	0	0	1	1	0	0	1	1	1	1	1	1	1	1	1	1	1	1	1	0	0	1	0	1	1	1	0	1	1	1	1
OE9A112466	-	29	2	0	0	1	0	1	0	0	0	1	1	1	1	0	1	1	1	0	1	0	0	1	0	1	0	0	0	1	0	0	0	1	1	1	1	1	0	0	0	1	1	0	1	0	0	0	0
OE9A112520	-	0	0	0	0	0	0	0	0	0	0	0	0	0	0	0	0	0	0	0	0	0	0	0	0	0	0	0	0	0	0	0	0	0	0	0	0	0	0	0	0	0	0	0	0	0	0	0	0
OE9A112660	-	0	0	0	0	0	0	0	0	0	0	0	0	0	0	0	0	0	0	0	0	0	0	0	0	0	0	0	0	0	0	0	0	0	0	0	0	0	0	0	0	0	0	0	0	0	0	0	0
OE9A112715	-	0	0	0	0	0	0	0	0	0	0	0	0	0	0	0	0	0	0	0	0	0	0	0	0	0	0	0	0	0	0	0	0	0	0	0	0	0	0	0	0	0	0	0	0	0	0	0	0
OE9A112766	-	0	1	0	0	0	0	0	0	0	0	0	0	0	0	0	0	0	0	0	0	0	0	0	0	0	0	0	0	0	0	0	0	0	0	0	0	0	0	0	0	0	1	0	0	0	0	0	0
OE9A112835	-	0	0	0	0	0	0	0	0	0	0	0	0	0	0	0	0	0	0	0	0	0	0	0	0	0	0	0	0	0	0	0	0	0	0	0	0	0	0	0	0	0	0	0	0	0	0	0	0
OE9A112932	PREDICTED: root phototropism protein 3-like	31	8	1	0	0	0	0	1	1	1	1	1	1	1	1	0	0	0	1	0	0	1	1	0	1	1	0	0	1	1	1	1	0	0	1	1	1	1	1	1	1	1	1	1	1	1	1	0
OE9A113089	-	33	9	1	1	1	0	0	1	1	1	1	1	1	1	1	0	1	1	1	0	1	0	1	0	1	1	0	0	1	1	1	0	1	0	1	1	0	1	1	0	1	1	1	0	1	1	0	1
OE9A113156	-	0	0	0	0	0	0	0	0	0	0	0	0	0	0	0	0	0	0	0	0	0	0	0	0	0	0	0	0	0	0	0	0	0	0	0	0	0	0	0	0	0	0	0	0	0	0	0	0
OE9A113169	-	0	0	0	0	0	0	0	0	0	0	0	0	0	0	0	0	0	0	0	0	0	0	0	0	0	0	0	0	0	0	0	0	0	0	0	0	0	0	0	0	0	0	0	0	0	0	0	0
OE9A113206	-	0	0	0	0	0	0	0	0	0	0	0	0	0	0	0	0	0	0	0	0	0	0	0	0	0	0	0	0	0	0	0	0	0	0	0	0	0	0	0	0	0	0	0	0	0	0	0	0
OE9A113217	-	0	0	0	0	0	0	0	0	0	0	0	0	0	0	0	0	0	0	0	0	0	0	0	0	0	0	0	0	0	0	0	0	0	0	0	0	0	0	0	0	0	0	0	0	0	0	0	0
OE9A113429	-	18	8	0	1	1	0	1	1	1	1	0	0	0	0	1	0	1	1	0	0	0	0	0	0	1	1	0	0	1	0	0	0	1	1	0	0	0	0	0	1	0	1	1	1	1	1	1	0
OE9A113432	uncharacterized protein PB18E9.04c-like	35	8	1	1	1	0	1	1	1	1	0	1	0	1	1	0	1	1	1	1	1	1	1	1	1	1	1	1	1	1	0	1	1	0	0	0	1	1	1	1	0	1	0	1	1	1	0	1
OE9A113516	-	0	0	0	0	0	0	0	0	0	0	0	0	0	0	0	0	0	0	0	0	0	0	0	0	0	0	0	0	0	0	0	0	0	0	0	0	0	0	0	0	0	0	0	0	0	0	0	0
OE9A113535	-	0	0	0	0	0	0	0	0	0	0	0	0	0	0	0	0	0	0	0	0	0	0	0	0	0	0	0	0	0	0	0	0	0	0	0	0	0	0	0	0	0	0	0	0	0	0	0	0
OE9A113620	-	10	7	1	0	0	0	0	1	0	1	0	1	0	0	1	0	1	1	0	0	1	0	0	0	0	0	0	0	0	0	0	1	1	0	0	0	0	0	0	0	1	1	0	0	1	0	0	0
OE9A113720	-	0	0	0	0	0	0	0	0	0	0	0	0	0	0	0	0	0	0	0	0	0	0	0	0	0	0	0	0	0	0	0	0	0	0	0	0	0	0	0	0	0	0	0	0	0	0	0	0
OE9A113887	transcription factor bHLH62-like isoform X2	7	5	0	0	1	0	1	1	1	0	0	1	0	0	1	0	1	1	0	0	0	0	0	0	1	0	0	0	0	0	0	0	0	0	0	0	0	0	0	0	0	1	0	0	0	0	0	0
OE9A113892	Protein NRT1/ PTR FAMILY 7.1 like	0	1	0	0	0	0	0	0	0	0	0	0	0	0	0	0	0	0	0	0	0	0	0	0	0	0	0	0	0	0	0	0	0	0	0	0	0	0	0	0	0	1	0	0	0	0	0	0
[truncated: 205 more rows]
[truncated: 16 more columns]

## Sheet: Table S4
	Chloroplast	Mitochondria
Genome size	155658	755572
Scaffolds	1	1
Scaffolds > 1000	1	1
Scaffolds > 100kb	1	1
N50	155658	755572
GC content	0.378227	0.446234
Number of N	0	9
N.º genes	130	75

## Sheet: Table S5
	Inferred Clusters
Sample	1	2
sylvestris-S	1	0
W11R37	1	0
W7R224	1	0
W3R78	1	0
W2R74	0.923	0.077
W9R302	0.838	0.162
Dokkar'	0.745	0.255
W1R198	0.601	0.399
W4R183	0.556	0.444
W8R225	0.538	0.462
Chemlal de Kabilye'	0.496	0.504
Megaritiki'	0.513	0.487
Lianolia Kerkyras'	0.515	0.485
Forastera de Tortosa'	0.215	0.785
Farga'	0.252	0.748
Llumeta'	0.372	0.628
Menya'	0.437	0.563
Piñonera'	0.432	0.568
Mavreya'	0.355	0.645
Leccino'	0.316	0.684
Grappolo'	0.315	0.685
Frantoio'	0.364	0.636
Arbequina'	0.308	0.692
Myrtolia'	0.222	0.778
Mastoidis'	0.258	0.742
Koroneiki'	0.447	0.553
Manzanillera de Huercal Overa'	0.279	0.721
Barnea'	0.292	0.708
Temprano'	0.284	0.716
Zarza'	0.299	0.701
Lechin de Sevilla'	0.299	0.701
Lechin de Granada'	0.194	0.806
Hojiblanca'	0.046	0.954
Ocal'	0.01	0.99
Manzanilla de Sevilla'	0.026	0.974
Picual'	0.071	0.929
Verdial de Velez-Malaga-1'	0.056	0.944
Picudo'	0.065	0.935
Royal'	0.028	0.972
Klon-14-1812'	0.265	0.735
Morrut'	0.167	0.833
Kalamon'	0.156	0.844
sylvestris-T	0	1
Uslu'	0	1
Barri'	0	1
Jabali'	0.003	0.997
Majhol-152'	0.004	0.996
Maarri'	0	1
Sorani'	0	1
Beladi'	0	1
Fishomi'	0	1
Mari'	0	1
Abou Satl Mohazam'	0	1
Majhol-1013'	0	1
Abbadi Abou Gabra-842'	0	1
Abou Kanani'	0	1

## Sheet: Table S6
Cultivar	Scaffold	Start	End	D	Genes
Chemlal de Kabilye'	Oe9_LG5	674270	766802	0.545997	OE9A113141;OE9A026236;OE9A067195;OE9A052106
Chemlal de Kabilye'	Oe9_LG5	1981826	4103577	0.529501	OE9A087131;OE9A059100;OE9A019112;OE9A070970;OE9A096645;OE9A005918;OE9A072604;OE9A045572;OE9A094747;OE9A059699;OE9A074645;OE9A091845;OE9A033816;OE9A029997;OE9A100820;OE9A070979;OE9A001897;OE9A118999;OE9A098317;OE9A073644;OE9A118557;OE9A083479;OE9A020377;OE9A116163;OE9A074050;OE9A096130;OE9A099598;OE9A058568;OE9A086628;OE9A099135;OE9A119472;OE9A091854;OE9A121930;OE9A045505;OE9A048356;OE9A083184;OE9…
Chemlal de Kabilye'	Oe9_LG5	5391719	7590472	0.560667	OE9A029740;OE9A086731;OE9A004883;OE9A042411;OE9A082228;OE9A119650;OE9A078880;OE9A099138;OE9A089235;OE9A087061;OE9A020960;OE9A062211;OE9A010947;OE9A067818;OE9A053336;OE9A003007;OE9A014835;OE9A037148;OE9A091063;OE6D000043;OE9A104256;OE9A101880;OE9A106202;OE9A064467;OE9A099401;OE9A048275;OE9A000995;OE9A106139;OE9A104600;OE9A061389;OE9A042181;OE9A072657;OE9A050144;OE9A011939;OE9A037360;OE9A000523;OE9…
Chemlal de Kabilye'	Oe9_LG5	8769319	14717640	0.581542	OE9A040235;OE9A040439;OE9A003859;OE9A104088;OE9A048946;OE9A069113;OE9A099200;OE9A109822;OE9A068783;OE9A043519;OE9A035610;OE9A031075;OE9A110393;OE9A111778;OE9A048481;OE9A052915;OE9A106366;OE9A041792;OE9A074471;OE9A103901;OE9A004118;OE9A043061;OE9A014799;OE9A091599;OE9A015037;OE9A106522;OE9A037830;OE9A043436;OE9A103325;OE9A032268;OE9A077311;OE9A077943;OE9A070480;OE9A045319;OE9A044813;OE9A096482;OE9…
Chemlal de Kabilye'	Oe9_LG5	14830919	17884123	0.610592	OE9A109541;OE9A083635;OE9A053716;OE9A118484;OE9A029856;OE9A020362;OE9A067437;OE9A011067;OE9A111713;OE9A070982;OE9A089465;OE9A114360;OE9A069771;OE9A110458;OE9A060004;OE9A084644;OE9A005917;OE9A121996;OE9A011686;OE9A058206;OE9A072367;OE9A103529;OE9A097551;OE9A031868;OE9A064579;OE9A048576;OE9A056949;OE9A103696;OE9A087904;OE9A020216;OE9A089360;OE9A000933;OE9A035720;OE9A028227;OE9A057585;OE9A092603;OE9…
Chemlal de Kabilye'	Oe9_LG5	19595696	21838331	0.631578	OE9A112578;OE9A013407;OE9A013196;OE9A058189;OE9A111638;OE9A058665;OE9A023972;OE9A090597;OE9A000092;OE9A070015;OE9A115830;OE9A093053;OE9A043017;OE9A119749;OE9A109264;OE9A092937;OE9A084918;OE9A015595;OE9A065030;OE9A053027;OE9A113599;OE9A004609;OE9A070712;OE9A049419;OE9A037683;OE9A086090;OE9A097302;OE9A056218;OE9A085761;OE9A037030;OE9A029744;OE9A043899;OE9A074021;OE9A120951;OE9A106480;OE9A049352;OE9…
Chemlal de Kabilye'	Oe9_LG5	25302107	27686060	0.607706	OE9A094934;OE9A029731;OE9A013719;OE9A053413;OE9A018652;OE9A061435;OE9A118491;OE9A042782;OE9A023358;OE9A054535;OE9A073881;OE9A056469;OE9A022265;OE9A045090;OE9A097514;OE9A054395;OE9A058572;OE9A059976;OE6D003149;OE9A109385;OE9A066840;OE9A078609;OE9A033297;OE9A107645;OE9A084514;OE9A049680;OE9A069007;OE9A119153;OE9A020252;OE9A087912;OE9A023574;OE9A006941;OE9A106297;OE9A045716;OE9A071714;OE9A114996;OE9…
Chemlal de Kabilye'	Oe9_s00086	141494	175041	0.504165	-
Chemlal de Kabilye'	Oe9_s01929	80598	338291	0.667426	OE9A117148;OE9A119383;OE9A088767;OE9A070964;OE9A078102;OE9A053802;OE9A010532;OE9A077585;OE9A121956;OE9A011827;OE9A039635;OE9A047346;OE9A003874
Chemlal de Kabilye'	Oe9_s01929	354392	451284	0.635224	OE9A105930
Chemlal de Kabilye'	Oe9_s07853	34333	54648	0.603608	OE9A119566;OE9A022545
Chemlal de Kabilye'	Oe9_s00299	51115	63559	0.538878	OE9A087883
Chemlal de Kabilye'	Oe9_LG019	3127070	6399762	0.528694	OE9A019792;OE9A028080;OE9A101748;OE9A100340;OE9A095216;OE9A066703;OE9A097466;OE9A078260;OE9A056672;OE9A022404;OE9A112994;OE9A007915;OE9A038090;OE9A074124;OE9A117100;OE9A086067;OE9A102379;OE9A046939;OE9A057038;OE9A109594;OE9A116998;OE9A103893;OE9A048292;OE9A031632;OE9A114692;OE9A087275;OE9A019719;OE9A110639;OE9A029086;OE9A066586;OE9A093825;OE9A084436;OE9A060342;OE9A014758;OE9A041504;OE9A110598;OE9…
Chemlal de Kabilye'	Oe9_LG02	12790	2077459	0.642375	OE9A107686;OE9A037293;OE9A038261;OE9A121400;OE9A078832;OE9A075608;OE9A001961;OE9A077045;OE9A090131;OE9A044923;OE9A000398;OE9A101817;OE9A058932;OE9A075494;OE9A012304;OE9A024929;OE9A025215;OE9A026388;OE9A051920;OE9A056095;OE9A031789;OE9A066488;OE9A037865;OE9A024642;OE9A048148;OE9A091261;OE9A018682;OE9A004772;OE9A003082;OE9A013994;OE9A029586;OE9A066154;OE9A007870;OE9A065361;OE9A073589;OE9A118502;OE9…
Chemlal de Kabilye'	Oe9_LG02	4174435	6499460	0.54238	OE9A069137;OE9A042497;OE9A052895;OE9A040072;OE9A024702;OE9A086738;OE9A041209;OE9A031216;OE9A077398;OE9A080928;OE9A027755;OE9A014296;OE9A048062;OE9A057543;OE9A048895;OE9A034436;OE9A003327;OE9A110151;OE9A117165;OE9A033428;OE9A024745;OE9A005279;OE9A005358;OE9A110753;OE9A053707;OE9A108442;OE9A005782;OE9A071741;OE9A038377;OE9A062981;OE9A084790;OE9A028046;OE9A050258;OE9A059491;OE9A042126;OE9A108728;OE9…
Chemlal de Kabilye'	Oe9_LG02	6499618	7999961	0.554104	OE9A053762;OE9A010646;OE9A081974;OE9A029578;OE9A016093;OE9A040867;OE9A061127;OE9A083410;OE9A007781;OE9A028570;OE9A102059;OE9A052251;OE9A112298;OE9A031935;OE9A065017;OE9A068565;OE9A066401;OE9A021582;OE9A018626;OE9A068992;OE9A116935;OE9A018469;OE9A115010;OE9A049772;OE9A026652;OE9A096920;OE9A092394;OE9A005045;OE9A093229;OE9A001305;OE9A020403;OE9A077295;OE9A077069;OE9A059632;OE9A106313;OE9A041546;OE9…
Chemlal de Kabilye'	Oe9_LG02	8167123	13232429	0.590848	OE9A110767;OE9A009085;OE9A062204;OE9A015321;OE9A121834;OE9A073249;OE9A046273;OE9A089846;OE9A047943;OE9A061198;OE9A007848;OE9A012091;OE9A094133;OE9A121245;OE9A083742;OE9A096095;OE9A069044;OE9A116374;OE9A118396;OE9A098077;OE9A054317;OE9A001791;OE9A074963;OE9A119935;OE9A018133;OE9A089303;OE9A016567;OE9A105951;OE9A073601;OE9A004545;OE9A071543;OE9A043766;OE9A008324;OE9A061156;OE9A045677;OE9A029271;OE9…
Chemlal de Kabilye'	Oe9_LG02	14431295	17351711	0.5391	OE9A113017;OE9A016724;OE9A010055;OE9A097219;OE9A070495;OE9A101235;OE9A073345;OE9A050589;OE9A076054;OE9A113859;OE9A050767;OE9A111285;OE9A003373;OE9A089703;OE9A010644;OE9A033822;OE9A007730;OE9A105507;OE9A050399;OE9A016148;OE9A054941;OE9A068802;OE9A080772;OE9A017710;OE9A006553;OE9A111112;OE9A013354;OE9A009885;OE9A055594;OE9A021382;OE9A105489;OE9A004219;OE9A039581;OE9A059180;OE9A072099;OE9A022730;OE9…
Chemlal de Kabilye'	Oe9_LG02	18186859	22889605	0.625138	OE9A110714;OE9A047715;OE9A019437;OE9A010420;OE9A090852;OE9A008649;OE9A004655;OE9A089405;OE9A041617;OE9A003942;OE9A106440;OE9A108773;OE9A028125;OE9A019102;OE9A038135;OE9A088511;OE9A082377;OE9A060753;OE9A101430;OE9A103693;OE9A000223;OE9A084382;OE9A043491;OE9A043331;OE9A066966;OE9A028710;OE9A041853;OE9A057033;OE9A101874;OE9A048571;OE9A089532;OE9A080018;OE9A117176;OE9A077921;OE9A019242;OE9A005633;OE9…
Chemlal de Kabilye'	Oe9_LG02	23245236	24604165	0.551527	OE9A011098;OE9A072392;OE9A092873;OE9A106085;OE9A013623;OE9A077607;OE9A100890;OE9A040372;OE9A019619;OE9A044308;OE9A000931;OE9A092373;OE9A080737;OE9A072688;OE9A077763;OE9A081798;OE9A073370;OE9A053618;OE9A084362;OE9A058129;OE9A089066;OE9A064759;OE9A065403;OE9A001839;OE9A044806;OE9A090660;OE9A059902;OE9A005179;OE9A014766;OE9A068971;OE9A023024;OE9A085029;OE9A104280;OE9A070920;OE9A045868;OE9A027835;OE9…
Chemlal de Kabilye'	Oe9_LG018	137847	161984	0.594232	OE9A017507;OE9A116139
Chemlal de Kabilye'	Oe9_LG018	244325	1085673	0.564637	OE9A046926;OE9A118674;OE9A045243;OE9A079094;OE9A052368;OE9A058695;OE9A043887;OE9A073305;OE9A002799;OE9A100783;OE9A024935;OE9A058900;OE9A076766;OE9A096894;OE9A019233;OE9A053004;OE9A105943;OE9A080206;OE9A109969;OE9A077312;OE9A069801;OE9A056822;OE9A082259;OE9A051863;OE9A062457;OE9A098508;OE9A100450;OE9A023617;OE9A060635;OE9A070460;OE9A064439;OE9A104251;OE9A091179;OE9A051501;OE9A078909;OE9A018058;OE9…
Chemlal de Kabilye'	Oe9_LG018	1240246	3805421	0.578417	OE9A118965;OE9A051978;OE9A019250;OE9A058384;OE9A020942;OE6D001803;OE9A098914;OE9A096748;OE9A096759;OE9A061616;OE9A094244;OE9A007710;OE9A052549;OE9A004192;OE9A100812;OE9A077180;OE9A012391;OE9A056142;OE9A062360;OE9A101935;OE9A049233;OE9A006464;OE9A000670;OE9A098873;OE9A023678;OE9A005923;OE9A004218;OE9A065785;OE9A037592;OE9A006869;OE9A019678;OE9A029710;OE9A025279;OE9A055037;OE9A078851;OE9A107562;OE9…
Chemlal de Kabilye'	Oe9_LG018	4345520	5496880	0.534504	OE9A021761;OE9A001470;OE9A078457;OE9A021864;OE9A046789;OE9A027268;OE9A090872;OE9A065213;OE9A073908;OE9A090145;OE9A002685;OE9A119804;OE9A084544;OE9A009111;OE9A105615;OE9A037272;OE9A035695;OE9A108606;OE9A082612;OE9A109647;OE9A043637;OE9A086978;OE9A068412;OE9A005097;OE9A066714;OE9A101140;OE9A081195;OE9A071153;OE9A064073;OE9A024823;OE9A111893;OE9A081388;OE9A101422;OE9A035949;OE9A064213;OE9A008103;OE9…
Chemlal de Kabilye'	Oe9_LG018	6022168	8562819	0.535706	OE9A031469;OE9A078997;OE9A081619;OE9A105512;OE9A058406;OE9A108782;OE9A118443;OE9A088794;OE9A010095;OE9A096048;OE9A093751;OE9A103978;OE9A088847;OE9A080690;OE9A021444;OE9A040457;OE9A004466;OE9A055717;OE9A055586;OE9A011449;OE9A068583;OE9A098896;OE9A035653;OE9A118364;OE9A093357;OE9A084559;OE9A014072;OE9A062218;OE9A078951;OE9A121982;OE9A054845;OE9A023469;OE9A102045;OE9A089975;OE9A066627;OE9A073669;OE9…
Chemlal de Kabilye'	Oe9_LG018	9416233	10985563	0.590951	OE9A114583;OE9A029414;OE9A088844;OE9A111094;OE9A075920;OE9A000956;OE9A093889;OE9A115664;OE9A013685;OE9A020794;OE9A032054;OE9A021870;OE9A043194;OE9A060479;OE9A000304;OE9A110322;OE9A098333;OE9A078897;OE9A065385;OE9A049090;OE9A014759;OE9A039395;OE9A023426;OE9A025940;OE9A059133;OE9A056307;OE9A082229;OE9A069580;OE9A033575;OE9A080883;OE9A019723;OE9A070212;OE9A010720;OE9A052003;OE9A029126;OE9A114979;OE9…
Chemlal de Kabilye'	Oe9_LG010	84571	2243775	0.586512	OE9A065387;OE9A098281;OE9A032263;OE9A083414;OE9A104946;OE9A006368;OE9A058611;OE9A052144;OE9A005883;OE9A001748;OE9A011043;OE9A062505;OE9A106934;OE9A030404;OE9A045802;OE9A071279;OE9A061488;OE9A018955;OE9A023089;OE9A000713;OE9A085254;OE9A112837;OE6D003488;OE9A096791;OE9A068398;OE9A101360;OE9A000037;OE9A044843;OE9A111623;OE6D003824;OE9A092572;OE9A063462;OE9A014587;OE9A025149;OE9A046309;OE9A111005;OE9…
Chemlal de Kabilye'	Oe9_LG010	2412451	3933389	0.502774	OE9A120603;OE9A061031;OE9A014310;OE9A046960;OE9A001344;OE9A021503;OE9A033298;OE9A043490;OE9A001115;OE9A003910;OE9A067994;OE9A018184;OE9A117669;OE9A044587;OE9A103208;OE9A068517;OE9A102577;OE9A061712;OE9A037090;OE9A096308;OE9A043574;OE9A111050;OE9A114909;OE9A008663;OE9A051511;OE9A059071;OE9A083455;OE9A043103;OE9A092130;OE9A075755;OE9A011782;OE9A050273;OE9A087328;OE9A082635;OE9A025471;OE9A058155;OE9…
Chemlal de Kabilye'	Oe9_LG011	1391034	3268707	0.584034	OE9A048054;OE9A119117;OE9A066425;OE9A083977;OE9A065002;OE9A029433;OE9A050493;OE9A106954;OE9A037684;OE9A046027;OE9A109529;OE9A066360;OE9A042065;OE9A077439;OE9A029720;OE9A101776;OE9A030028;OE9A011026;OE9A116120;OE9A094837;OE9A075818;OE9A070270;OE9A023470;OE9A031937;OE9A095496;OE9A004109;OE9A012015;OE9A077892;OE9A121390;OE9A089673;OE9A083357;OE9A070189;OE9A069755;OE9A108753;OE9A072536;OE9A073839;OE9…
Chemlal de Kabilye'	Oe9_LG011	4502237	7410128	0.53574	OE9A058713;OE9A084830;OE9A080494;OE9A058507;OE9A019003;OE9A120552;OE9A001049;OE9A080895;OE9A077837;OE9A016271;OE9A095580;OE9A058275;OE9A049915;OE9A047891;OE9A056852;OE9A095111;OE9A087627;OE9A030262;OE9A105200;OE9A120942;OE9A086726;OE9A110204;OE9A008098;OE9A095760;OE9A084068;OE9A079569;OE9A040912;OE9A014279;OE9A008893;OE9A073867;OE9A056980;OE9A085840;OE9A075476;OE9A065810;OE9A090604;OE9A069897;OE9…
Chemlal de Kabilye'	Oe9_LG011	8807698	17824308	0.595328	OE9A111101;OE9A064968;OE9A103125;OE9A084435;OE9A085884;OE9A063600;OE9A004158;OE9A065860;OE9A066378;OE9A016018;OE9A015298;OE9A051314;OE9A054891;OE9A079780;OE9A119084;OE9A018976;OE9A064235;OE9A016717;OE9A025652;OE9A061425;OE9A039405;OE9A078258;OE9A048258;OE9A121952;OE9A088904;OE9A108775;OE9A036366;OE9A119189;OE9A056834;OE9A042977;OE9A081034;OE9A036052;OE9A028843;OE9A073751;OE9A049977;OE9A001212;OE9…
Chemlal de Kabilye'	Oe9_LG011	17824351	21008727	0.581283	OE9A112533;OE9A068815;OE9A024843;OE9A010655;OE9A041380;OE9A121674;OE9A089761;OE9A001351;OE9A007764;OE9A103699;OE9A060015;OE9A093812;OE9A049914;OE9A016477;OE9A094645;OE9A028891;OE9A016642;OE9A058201;OE9A028521;OE9A071442;OE9A078334;OE9A093121;OE9A092422;OE9A058536;OE9A088029;OE9A064929;OE9A098617;OE9A047369;OE9A047382;OE9A118667;OE9A104149;OE9A061704;OE9A039173;OE9A107535;OE9A088965;OE9A012257;OE9…
Chemlal de Kabilye'	Oe9_LG011	22764007	24516039	0.604895	OE9A081532;OE9A028096;OE9A035116;OE9A054510;OE9A052780;OE9A021320;OE9A016579;OE9A057326;OE9A067157;OE9A036044;OE9A032363;OE9A048152;OE9A029988;OE9A057173;OE9A098823;OE9A019160;OE9A070874;OE9A077675;OE9A005104;OE9A085248;OE9A009051;OE9A061932;OE9A065890;OE9A075577;OE9A037020;OE9A057472;OE9A052930;OE9A008600;OE9A114531;OE9A059085;OE9A027036;OE9A052526;OE9A037807;OE9A044341;OE9A078967;OE9A032492;OE9…
Chemlal de Kabilye'	Oe9_s11529	14758	300751	0.625162	OE9A111599;OE9A071498;OE9A121542;OE9A008583;OE9A011402;OE9A096475;OE9A060504;OE9A053436;OE9A050966;OE9A059111;OE9A036291;OE9A110181;OE9A005051;OE9A051363;OE9A096543
Chemlal de Kabilye'	Oe9_s07710	169898	411524	0.516336	OE9A025514;OE9A016672;OE9A055874;OE9A068424;OE9A052931;OE9A008188;OE9A084754;OE9A065481;OE9A020055;OE9A006492;OE9A098403;OE9A112386;OE9A099182;OE9A057403
Chemlal de Kabilye'	Oe9_s07759	198394	277964	0.580925	OE9A011477;OE9A033136;OE9A019442;OE9A060338
Chemlal de Kabilye'	Oe9_LG016	16482	5204211	0.616182	OE9A039559;OE9A074305;OE9A011502;OE9A073834;OE9A034465;OE9A104416;OE9A056598;OE9A037715;OE9A110375;OE9A113022;OE9A087532;OE9A080344;OE9A080851;OE9A007982;OE9A013436;OE9A104691;OE9A027588;OE9A000028;OE9A095057;OE9A047412;OE9A088292;OE9A015041;OE9A014830;OE9A098306;OE9A024706;OE9A042551;OE9A028052;OE9A041435;OE9A088765;OE9A119786;OE9A060012;OE9A092700;OE9A009729;OE9A064095;OE9A023709;OE9A117714;OE9…
Chemlal de Kabilye'	Oe9_LG016	7256532	11369068	0.554619	OE9A012599;OE9A008242;OE9A072469;OE9A081595;OE9A065349;OE9A031332;OE9A025606;OE9A087655;OE9A042385;OE9A071695;OE9A003475;OE9A081414;OE9A045666;OE9A074944;OE9A084942;OE9A096285;OE9A068390;OE9A045567;OE9A112280;OE9A119494;OE9A051437;OE9A078643;OE9A090558;OE9A067376;OE9A093198;OE9A041614;OE9A042529;OE9A119023;OE9A083190;OE9A092200;OE9A003737;OE9A039160;OE9A110900;OE9A049278;OE9A075248;OE9A052683;OE9…
Chemlal de Kabilye'	Oe9_LG23	43263	1522814	0.543241	OE9A114930;OE9A024330;OE9A067086;OE9A036267;OE9A054506;OE9A121415;OE9A064045;OE9A013569;OE9A099128;OE9A106121;OE6D002545;OE9A107995;OE9A066989;OE9A057163;OE9A043534;OE9A001253;OE9A096313;OE9A082461;OE9A074785;OE9A072735;OE9A080404;OE9A014217;OE9A005084;OE9A073895;OE9A038765;OE9A117349;OE9A090735;OE9A066068;OE9A051295;OE9A094594;OE9A050325;OE9A091318;OE9A052122;OE9A028816;OE9A045163;OE9A094009;OE9…
Chemlal de Kabilye'	Oe9_LG03	120847	347293	0.583945	OE9A069195;OE9A014390;OE9A003470;OE9A016616;OE9A084895;OE9A118996;OE9A055729;OE9A086867;OE9A083435;OE9A036961;OE9A026094;OE9A058443;OE9A097796;OE9A115416;OE9A032126
Chemlal de Kabilye'	Oe9_LG03	430993	7948437	0.584183	OE9A037160;OE9A092778;OE9A100667;OE9A116479;OE9A048742;OE9A067509;OE9A042745;OE9A021047;OE9A044787;OE9A025639;OE9A038632;OE9A072094;OE9A057215;OE9A098145;OE9A117330;OE9A074748;OE9A071609;OE9A058743;OE9A056867;OE9A102646;OE9A031595;OE9A016924;OE9A058624;OE9A094369;OE9A039142;OE9A103029;OE9A012895;OE9A071734;OE9A005402;OE9A009839;OE9A015187;OE9A058002;OE9A087174;OE9A118190;OE9A003568;OE9A034407;OE9…
Chemlal de Kabilye'	Oe9_LG03	12080039	15637081	0.520627	OE9A060168;OE9A021781;OE9A083354;OE9A031052;OE9A056005;OE9A115799;OE9A064422;OE9A023213;OE9A067054;OE9A058658;OE9A111126;OE9A070946;OE9A117473;OE9A024643;OE9A046478;OE9A106432;OE9A007598;OE9A071496;OE9A108725;OE9A018312;OE9A106851;OE9A077728;OE9A121764;OE9A093903;OE9A058179;OE9A068089;OE9A049626;OE9A004549;OE9A106200;OE9A018394;OE9A082068;OE9A003350;OE9A014583;OE9A039457;OE9A031662;OE9A065896;OE9…
Chemlal de Kabilye'	Oe9_LG03	15956703	20698236	0.616286	OE9A083081;OE9A025181;OE9A112426;OE9A060535;OE9A087160;OE9A022687;OE9A089995;OE9A028557;OE9A047766;OE9A111744;OE9A034107;OE9A087531;OE9A039122;OE9A070653;OE9A018823;OE9A022237;OE9A008946;OE9A038782;OE9A067970;OE9A093990;OE9A009825;OE9A116983;OE9A069051;OE9A112795;OE9A072641;OE9A027421;OE9A034384;OE9A022895;OE9A087005;OE9A019845;OE9A035551;OE9A115107;OE9A082046;OE9A008040;OE9A110070;OE9A020584;OE9…
Chemlal de Kabilye'	Oe9_LG03	22102317	28326372	0.59283	OE9A110122;OE9A031142;OE9A081409;OE9A007798;OE9A033711;OE9A061265;OE9A067021;OE9A052030;OE9A064083;OE9A107372;OE9A056588;OE9A018455;OE9A093796;OE9A020633;OE9A103384;OE9A001226;OE9A009357;OE9A079696;OE9A095532;OE9A029576;OE9A117580;OE9A007048;OE9A052114;OE9A022191;OE9A003631;OE9A080977;OE9A113449;OE9A121915;OE9A092549;OE9A086680;OE9A100525;OE9A069429;OE9A003615;OE9A087924;OE9A053377;OE9A056285;OE9…
Chemlal de Kabilye'	Oe9_LG21	2761414	5522884	0.58246	OE9A010570;OE9A011640;OE9A026378;OE9A038001;OE9A089872;OE9A110067;OE9A087678;OE9A109618;OE9A066902;OE9A103427;OE9A027991;OE9A083314;OE9A036703;OE9A088239;OE9A051622;OE9A086393;OE9A054704;OE9A051225;OE9A099651;OE9A006146;OE9A108278;OE9A058781;OE9A119145;OE9A047374;OE9A060896;OE9A091971;OE9A118253;OE9A108080;OE9A088256;OE9A008023;OE9A047280;OE9A100826;OE9A042825;OE9A066650;OE9A026027;OE9A092786;OE9…
Chemlal de Kabilye'	Oe9_LG21	5835478	8796069	0.60806	OE9A055195;OE9A103217;OE9A065026;OE9A097470;OE9A099846;OE9A102319;OE9A047254;OE9A044536;OE9A111632;OE9A058870;OE9A109507;OE9A000728;OE9A095383;OE9A066314;OE9A094860;OE9A062585;OE9A016192;OE9A102765;OE9A086432;OE9A004507;OE9A098202;OE9A088577;OE9A092157;OE9A000233;OE9A109931;OE9A008030;OE9A106056;OE9A120242;OE9A058939;OE9A044084;OE9A047219;OE9A102817;OE6D002166;OE9A014077;OE9A027903;OE9A076623;OE9…
Chemlal de Kabilye'	Oe9_LG21	9061943	10188411	0.53164	OE9A118272;OE9A083491;OE9A030688;OE9A009975;OE9A028896;OE9A004930;OE9A006809;OE9A065076;OE9A106075;OE9A081551;OE9A018200;OE9A090633;OE9A088431;OE9A021218;OE9A071716;OE9A097808;OE9A069054;OE9A112152;OE9A078526;OE9A058854;OE9A010871;OE9A096439;OE9A017777;OE9A027879;OE9A015068;OE9A006068;OE9A071266;OE9A019643;OE9A069120;OE9A091598;OE9A042652;OE9A028371;OE9A079999;OE9A049202;OE9A048465;OE9A017505;OE9…
Chemlal de Kabilye'	Oe9_s05817	182954	309397	0.587785	OE9A040243;OE9A032279;OE9A074298;OE9A115354;OE9A050237;OE9A051566;OE9A117793;OE9A070007
Chemlal de Kabilye'	Oe9_LG20	715	3423414	0.621939	OE9A021163;OE9A121881;OE9A004551;OE9A000524;OE9A121909;OE9A078259;OE9A057131;OE9A049203;OE9A061809;OE9A089144;OE9A007406;OE9A091959;OE9A010814;OE9A022441;OE9A045753;OE9A058319;OE9A009378;OE9A023432;OE9A058995;OE9A046515;OE9A087647;OE9A034586;OE9A107496;OE9A061381;OE9A076804;OE9A048093;OE9A079513;OE9A112181;OE9A031102;OE9A117021;OE9A085409;OE9A060122;OE9A008133;OE9A040567;OE9A060060;OE9A020975;OE9…
Chemlal de Kabilye'	Oe9_LG20	3423416	5513702	0.548118	OE9A029495;OE9A118717;OE9A079230;OE9A070513;OE9A004571;OE9A024465;OE9A101239;OE9A039303;OE9A007393;OE9A121389;OE9A000260;OE9A029923;OE9A022737;OE9A064393;OE9A036946;OE9A031456;OE9A076084;OE9A107123;OE9A120945;OE9A011798;OE9A023919;OE9A093744;OE9A022705;OE9A033045;OE9A077730;OE9A090967;OE9A104811;OE9A043066;OE9A070818;OE9A116417;OE9A048430;OE9A007889;OE9A052171;OE9A079763;OE9A053139;OE9A013063;OE9…
Chemlal de Kabilye'	Oe9_LG20	6103969	9550238	0.596775	OE9A099777;OE9A059435;OE9A009355;OE9A004537;OE9A118970;OE9A104170;OE9A053089;OE9A020357;OE9A113015;OE9A002779;OE9A080105;OE9A021888;OE9A092906;OE9A044651;OE9A019835;OE9A082521;OE9A105677;OE9A082253;OE9A069239;OE9A111891;OE9A096306;OE9A012588;OE9A037667;OE9A089042;OE9A048310;OE9A012324;OE9A026361;OE9A090627;OE9A080488;OE9A020776;OE9A003559;OE9A087486;OE9A088607;OE9A081908;OE9A039467;OE9A045577;OE9…
Chemlal de Kabilye'	Oe9_s01943	299260	413848	0.662085	OE9A106917;OE9A079607;OE9A067110;OE9A053005;OE9A022990;OE9A060358;OE9A094148;OE9A024316;OE9A098174;OE9A039659
Chemlal de Kabilye'	Oe9_s01943	494239	682002	0.618723	OE9A063300;OE9A012542;OE9A040842;OE9A017767;OE9A090505;OE9A006234
Chemlal de Kabilye'	Oe9_LG09	288637	341831	0.537403	OE9A033496;OE9A040170;OE9A034610;OE9A011644
Chemlal de Kabilye'	Oe9_LG09	696139	2998518	0.545654	OE9A048735;OE9A031454;OE9A055394;OE9A001263;OE9A045320;OE9A031262;OE9A085809;OE9A078890;OE9A093544;OE9A077346;OE9A107389;OE9A041175;OE9A116240;OE9A015844;OE9A064386;OE9A005281;OE9A110083;OE9A002958;OE6D000844;OE9A065398;OE9A016665;OE9A060604;OE6D001132;OE9A017421;OE9A053600;OE9A044900;OE9A045786;OE9A116994;OE9A007471;OE9A043013;OE9A006256;OE9A015277;OE9A062023;OE9A007163;OE9A002581;OE9A009168;OE9…
Chemlal de Kabilye'	Oe9_LG09	5467399	10549332	0.576101	OE9A098049;OE9A112019;OE9A029662;OE9A038670;OE9A121880;OE9A113215;OE9A050118;OE9A076541;OE9A053552;OE9A091621;OE9A087504;OE9A025655;OE9A028893;OE9A004810;OE9A044771;OE9A102469;OE9A046427;OE9A115074;OE9A099367;OE9A068483;OE9A093741;OE9A041420;OE9A099017;OE9A001313;OE9A034804;OE9A031956;OE9A049008;OE9A006865;OE9A113775;OE9A114024;OE9A101451;OE9A021262;OE9A013605;OE9A106242;OE9A044837;OE9A023935;OE9…
Chemlal de Kabilye'	Oe9_LG06	40227	1993538	0.586942	OE9A076616;OE9A057125;OE9A097700;OE9A077516;OE9A015656;OE9A100275;OE9A115581;OE9A050510;OE9A085091;OE9A005756;OE9A105786;OE9A071718;OE9A117787;OE9A078516;OE9A071931;OE9A067227;OE9A015190;OE9A017724;OE9A105519;OE9A022356;OE9A101336;OE9A046322;OE9A022974;OE9A031168;OE9A006885;OE9A048187;OE9A026144;OE9A044711;OE9A114991;OE9A112042;OE9A071075;OE9A069869;OE9A042581;OE9A087203;OE9A005384;OE9A010252;OE9…
Chemlal de Kabilye'	Oe9_LG06	2151508	4012509	0.595734	OE9A105285;OE9A067962;OE9A059382;OE6D004099;OE9A075638;OE9A108815;OE9A047262;OE9A071052;OE9A117988;OE9A069964;OE9A068326;OE9A077595;OE9A083324;OE9A001354;OE9A004312;OE9A013438;OE9A090244;OE9A107543;OE9A109900;OE9A055653;OE9A062062;OE9A113440;OE9A099560;OE9A009053;OE9A070606;OE9A112665;OE9A044983;OE9A099301;OE9A100250;OE9A001945;OE9A021902;OE9A119034;OE9A080422;OE9A050618;OE9A089579;OE9A027706;OE9…
Chemlal de Kabilye'	Oe9_LG06	4221418	5951240	0.529631	OE9A115630;OE9A026056;OE9A000499;OE9A008785;OE9A033239;OE9A113702;OE9A001928;OE9A037015;OE9A067998;OE9A018415;OE9A087142;OE9A049807;OE9A010016;OE9A074275;OE9A078330;OE9A100607;OE9A051749;OE9A041984;OE9A112620;OE9A027087;OE9A039495;OE9A027613;OE9A050101;OE9A024216;OE9A073666;OE9A085469;OE9A097531;OE9A011682;OE9A039516;OE9A085767;OE9A064231;OE9A053584;OE9A091187;OE9A105648;OE9A016298;OE9A043004;OE9…
Chemlal de Kabilye'	Oe9_LG06	7096606	11264981	0.544458	OE9A109213;OE9A029315;OE9A087853;OE9A066620;OE9A034846;OE9A088150;OE9A013982;OE9A007542;OE9A023829;OE9A085127;OE9A019778;OE9A061320;OE9A094510;OE9A018841;OE9A111808;OE6D003528;OE9A066511;OE9A061886;OE9A016435;OE9A062642;OE9A057417;OE9A120846;OE9A086737;OE9A039497;OE9A044581;OE9A021311;OE9A050582;OE9A119196;OE9A055003;OE9A063983;OE9A119221;OE9A060689;OE9A049243;OE9A015332;OE9A057591;OE9A105834;OE9…
Chemlal de Kabilye'	Oe9_LG06	12049810	15917485	0.657177	OE9A074356;OE9A104108;OE9A032862;OE9A011483;OE9A121889;OE9A089315;OE9A017416;OE9A078551;OE9A073786;OE9A044399;OE9A074674;OE9A091944;OE9A002008;OE9A041775;OE9A118930;OE9A028652;OE9A114299;OE9A026457;OE9A092579;OE9A040538;OE9A012404;OE9A021845;OE9A014535;OE9A048329;OE9A078485;OE9A019177;OE9A054007;OE9A121845;OE9A084940;OE9A019833;OE9A096840;OE9A099418;OE9A053680;OE9A041371;OE9A010118;OE9A113973;OE9…
Chemlal de Kabilye'	Oe9_LG06	17234331	19553773	0.614681	OE9A090992;OE9A060804;OE9A009123;OE9A018650;OE9A065465;OE9A117725;OE9A010689;OE9A025377;OE9A097128;OE9A107629;OE9A012281;OE9A043530;OE9A033269;OE9A010086;OE9A118886;OE9A098203;OE9A065467;OE9A025932;OE9A093192;OE9A008147;OE9A059370;OE9A081083;OE9A000060;OE9A086084;OE9A111626;OE9A048496;OE9A035960;OE9A038586;OE9A046483;OE9A047977;OE9A029917;OE9A020201;OE9A105451;OE9A049418;OE9A038389;OE9A049063;OE9…
Chemlal de Kabilye'	Oe9_LG06	19813395	21008744	0.514933	OE9A104373;OE9A060803;OE9A078662;OE9A018329;OE9A079042;OE9A106024;OE9A078428;OE9A021913;OE9A076735;OE9A067057;OE9A002851;OE9A063356;OE9A002337;OE9A100384;OE9A087895;OE9A025613;OE9A016139;OE9A038527;OE9A043834;OE9A090295;OE9A037519;OE9A064568;OE9A000581;OE9A037926;OE9A003097;OE9A076004;OE9A070045;OE9A103657;OE9A108670;OE9A100231;OE9A014862;OE9A115615;OE9A041483;OE9A059081;OE9A011307;OE9A046543;OE9…
Chemlal de Kabilye'	Oe9_LG06	21251847	23271195	0.561672	OE9A006795;OE9A092379;OE9A070990;OE9A111199;OE9A071861;OE9A094196;OE9A077059;OE9A112409;OE9A055607;OE9A054566;OE9A001245;OE9A085628;OE9A096077;OE9A103554;OE9A120270;OE9A103873;OE9A056883;OE9A031735;OE9A103619;OE9A059983;OE9A103977;OE9A014105;OE9A108309;OE9A045830;OE9A075343;OE9A097393;OE9A090683;OE9A120395;OE9A005243;OE9A104235;OE9A034207;OE9A076685;OE9A033402;OE9A017884;OE9A074915;OE9A117218;OE9…
Chemlal de Kabilye'	Oe9_LG06	24180032	25945204	0.528	OE9A094166;OE9A094112;OE9A071527;OE9A112609;OE9A078889;OE9A117905;OE9A085388;OE9A110602;OE9A034269;OE9A035469;OE9A065574;OE9A121993;OE9A008366;OE9A032958;OE9A103187;OE9A070674;OE9A098344;OE9A037800;OE9A059309;OE9A002611;OE9A073590;OE9A040809;OE9A112971;OE9A120234;OE9A112266;OE9A104381;OE9A079724;OE9A031408;OE9A011149;OE9A052099;OE9A042844;OE9A042918;OE9A084917;OE9A096577;OE9A121321;OE9A086573;OE9…
Chemlal de Kabilye'	Oe9_s07982	61617	100089	0.724585	OE9A025346;OE9A084405;OE9A004385;OE9A080487
Chemlal de Kabilye'	Oe9_LG22	143108	147762	0.625751	OE9A032884
Chemlal de Kabilye'	Oe9_LG22	147817	2746241	0.599981	OE9A048818;OE9A052480;OE9A096362;OE9A065268;OE9A096927;OE9A047209;OE9A082479;OE9A050871;OE9A069414;OE9A004539;OE9A109522;OE9A063187;OE9A003728;OE9A014063;OE9A034317;OE9A058050;OE9A031537;OE9A103838;OE9A018607;OE9A047869;OE9A059458;OE9A038455;OE9A116118;OE9A000192;OE9A077154;OE9A107623;OE9A023240;OE9A104070;OE9A023658;OE9A075606;OE9A064392;OE9A086073;OE9A094473;OE9A002718;OE9A025625;OE9A006184;OE9…
Chemlal de Kabilye'	Oe9_LG22	4425039	5157149	0.503482	OE9A004514;OE9A026816;OE9A106530;OE9A024016;OE9A068354;OE9A018259;OE9A105456;OE9A050604;OE9A024717;OE9A061987;OE9A086361;OE9A062378;OE9A068973;OE9A048629;OE9A065230;OE9A110095;OE9A015126;OE9A120710;OE9A088414;OE9A087094;OE9A043405;OE9A105501;OE9A094530;OE9A113512;OE9A076280;OE9A073307;OE9A071160;OE9A057926;OE9A080367;OE9A106566;OE9A001843;OE9A035423;OE9A034454;OE9A013892;OE9A070137;OE9A100117;OE9…
Chemlal de Kabilye'	Oe9_LG22	5283487	7469287	0.539706	OE9A065987;OE9A111455;OE9A002696;OE9A007524;OE9A103308;OE9A088624;OE9A006420;OE9A004411;OE9A009631;OE9A009310;OE9A077082;OE9A093265;OE9A098156;OE9A065760;OE9A026853;OE9A044439;OE9A050367;OE9A079626;OE9A005513;OE9A019963;OE9A085481;OE9A040604;OE9A025993;OE9A114192;OE9A015816;OE9A063910;OE9A012907;OE9A022903;OE9A099097;OE9A120903;OE9A008888;OE9A019538;OE9A030807;OE9A048293;OE9A085565;OE9A059055;OE9…
Chemlal de Kabilye'	Oe9_LG013	533710	4634012	0.552069	OE9A101043;OE9A081464;OE9A055676;OE9A072770;OE9A033287;OE9A021292;OE9A012331;OE9A053940;OE9A073755;OE9A033455;OE9A091908;OE9A088061;OE9A028101;OE9A027228;OE9A032493;OE9A043143;OE9A115293;OE9A049600;OE9A007807;OE9A015800;OE9A100789;OE9A090447;OE9A084529;OE9A042045;OE9A028254;OE9A092833;OE9A081852;OE9A117735;OE9A084100;OE9A089751;OE9A094690;OE9A078035;OE9A012527;OE9A076628;OE9A044673;OE9A113522;OE9…
Chemlal de Kabilye'	Oe9_LG013	5439541	10393400	0.559178	OE9A037088;OE9A045919;OE9A097299;OE9A099218;OE9A083424;OE9A014515;OE9A047733;OE9A108001;OE9A026360;OE9A003690;OE9A002199;OE9A059557;OE9A039033;OE9A088445;OE9A088803;OE9A038824;OE9A011234;OE9A099378;OE9A089977;OE9A034405;OE9A108850;OE9A040981;OE9A026521;OE9A034902;OE9A030188;OE9A081550;OE9A029010;OE9A063403;OE9A050637;OE9A087133;OE9A040036;OE9A099260;OE9A031215;OE9A011106;OE9A074906;OE9A011296;OE9…
Chemlal de Kabilye'	Oe9_LG013	10493893	11852641	0.505112	OE9A018193;OE9A049747;OE9A059647;OE9A032662;OE9A043034;OE9A029504;OE9A001116;OE9A092947;OE9A004694;OE9A046044;OE9A119095;OE9A077564;OE9A024525;OE9A028471;OE9A114672;OE9A038525;OE9A071621;OE9A035185;OE9A067907;OE9A120342;OE9A020998;OE9A114464;OE9A115238;OE9A040648;OE6D003748;OE9A101022;OE9A111862;OE9A110986;OE9A121361;OE9A002857;OE9A089257;OE9A102519;OE9A013798;OE9A100734;OE9A022520;OE9A079683;OE9…
Chemlal de Kabilye'	Oe9_LG013	13541347	15526802	0.573928	OE9A083429;OE9A053932;OE9A098367;OE9A061186;OE9A084768;OE9A054467;OE9A103168;OE9A056752;OE9A049983;OE9A040358;OE9A097746;OE9A045547;OE9A002414;OE9A057401;OE9A014613;OE9A079166;OE9A043182;OE9A077931;OE9A082277;OE9A054875;OE9A079318;OE9A010825;OE9A009496;OE9A100849;OE9A064694;OE9A023558;OE9A001955;OE9A025694;OE9A025846;OE9A079214;OE9A055046;OE9A097369;OE9A044009;OE9A024383;OE9A108320;OE9A005064;OE9…
Chemlal de Kabilye'	Oe9_LG07	14990	1720926	0.590931	OE9A105008;OE9A009050;OE9A062762;OE9A016377;OE9A073374;OE9A106080;OE9A033685;OE9A117765;OE9A029573;OE9A101615;OE9A072159;OE9A019142;OE9A062305;OE9A075182;OE9A004209;OE9A018293;OE9A082408;OE9A070465;OE9A116666;OE9A022804;OE9A008823;OE9A121357;OE9A084227;OE9A086868;OE9A025553;OE9A077534;OE9A045656;OE9A080918;OE9A054136;OE9A081148;OE9A005107;OE9A075691;OE9A087124;OE9A070421;OE6D000858;OE9A017385;OE9…
Chemlal de Kabilye'	Oe9_LG07	2173788	7697746	0.605113	OE9A009375;OE9A059779;OE9A020074;OE9A055809;OE9A017680;OE9A011220;OE9A114723;OE9A113387;OE9A095903;OE9A079709;OE9A033947;OE9A029461;OE9A054884;OE9A056514;OE9A119320;OE9A068983;OE9A020315;OE9A018306;OE9A032472;OE9A005624;OE9A033270;OE9A106171;OE9A010835;OE9A084825;OE9A111553;OE9A085709;OE9A061599;OE9A026578;OE9A051335;OE9A028634;OE9A065562;OE9A066107;OE9A021314;OE9A033837;OE9A033957;OE9A100782;OE9…
Chemlal de Kabilye'	Oe9_LG07	13158315	14280057	0.535975	OE9A098997;OE9A068916;OE9A053819;OE9A089510;OE9A056857;OE9A041668;OE9A090797;OE9A034411;OE9A081918;OE9A102622;OE9A001658;OE9A009331;OE9A095859;OE9A057421;OE9A092986;OE9A015132;OE9A068901;OE9A001872;OE9A106286;OE9A054245;OE9A094094;OE9A016348;OE9A067133;OE9A107957;OE9A092364;OE9A104067;OE9A106374;OE9A027827;OE9A096619;OE9A073972;OE9A001711;OE9A037798;OE9A111437;OE9A086622;OE9A086184;OE9A015905;OE9…
Chemlal de Kabilye'	Oe9_LG07	17841303	19396405	0.566802	OE9A013073;OE9A070186;OE9A067095;OE9A054960;OE9A065558;OE9A074135;OE9A024648;OE9A065913;OE9A048306;OE9A041024;OE9A053735;OE9A028932;OE9A100268;OE9A056938;OE9A064543;OE9A061992;OE9A108317;OE9A075388;OE9A014949;OE9A036999;OE9A060271;OE9A013585;OE9A101681;OE9A094781;OE9A067564;OE9A102437;OE9A094627;OE9A079915;OE9A083157;OE9A074146;OE9A063693;OE9A051292;OE9A092599;OE9A078907;OE9A070847;OE9A053295;OE9…
Chemlal de Kabilye'	Oe9_LG01	3225712	4645408	0.50436	OE9A105412;OE9A064230;OE9A031841;OE9A065988;OE9A103007;OE9A035855;OE9A049364;OE9A051029;OE9A076001;OE9A104367;OE9A029450;OE9A108529;OE9A086899;OE9A063236;OE9A069868;OE9A013360;OE9A117110;OE9A089624;OE9A031378;OE9A106636;OE9A003502;OE9A043937;OE9A077729;OE9A010889;OE9A061675;OE9A003986;OE9A079990;OE9A060143;OE9A059395;OE9A021094;OE9A078097;OE9A105715;OE9A116579;OE9A026472;OE9A020642;OE9A039418;OE9…
Chemlal de Kabilye'	Oe9_LG01	5376262	8630432	0.55889	OE9A015754;OE9A019531;OE9A093024;OE9A004659;OE9A059213;OE9A041496;OE9A031990;OE9A016090;OE9A104771;OE9A100046;OE9A080149;OE9A010340;OE9A081345;OE9A116575;OE9A082099;OE9A108974;OE9A068978;OE9A028367;OE9A039175;OE9A089020;OE9A035573;OE9A059067;OE9A095573;OE9A065779;OE9A016793;OE9A002827;OE9A013575;OE9A091606;OE9A041705;OE9A079258;OE9A083399;OE9A015348;OE9A111423;OE9A021798;OE9A085116;OE9A077027;OE9…
Chemlal de Kabilye'	Oe9_LG01	9629350	14621866	0.575622	OE9A084760;OE9A013947;OE9A062972;OE9A030848;OE9A028826;OE9A066283;OE9A062358;OE9A056709;OE9A094169;OE9A064208;OE9A032966;OE9A076838;OE9A034746;OE9A075231;OE9A120136;OE9A084526;OE9A001129;OE9A003300;OE9A019710;OE9A016445;OE9A112377;OE9A067519;OE9A010499;OE9A024038;OE9A009342;OE9A078274;OE9A050361;OE9A062141;OE9A054082;OE9A042327;OE9A030369;OE9A115590;OE9A082370;OE9A113504;OE9A061780;OE9A008796;OE9…
Chemlal de Kabilye'	Oe9_LG01	14622066	18288360	0.590691	OE9A069001;OE9A113232;OE9A115363;OE9A068578;OE9A000589;OE9A034637;OE9A066993;OE9A085522;OE9A114201;OE9A106483;OE9A116146;OE9A010313;OE9A047303;OE9A029508;OE9A018528;OE9A034593;OE9A044232;OE9A067676;OE9A121838;OE9A028548;OE9A072813;OE9A008761;OE9A062415;OE9A016801;OE9A036135;OE9A079873;OE9A001855;OE9A080840;OE9A054569;OE9A057487;OE9A002526;OE9A063636;OE9A047398;OE9A046664;OE9A104549;OE9A116785;OE9…
Chemlal de Kabilye'	Oe9_LG01	18553360	21109552	0.506939	OE9A014184;OE9A068300;OE9A019513;OE9A027012;OE9A094983;OE9A068808;OE9A009306;OE9A038284;OE9A008633;OE9A035106;OE9A072071;OE9A085533;OE9A114127;OE9A071735;OE9A108755;OE9A040723;OE9A025717;OE9A092969;OE9A027986;OE9A110730;OE9A015173;OE9A060267;OE9A062499;OE9A067322;OE9A059757;OE9A022871;OE9A097961;OE9A116215;OE9A075846;OE9A078667;OE9A101685;OE9A089442;OE9A062564;OE9A055545;OE9A071497;OE9A069261;OE9…
Chemlal de Kabilye'	Oe9_LG01	21308011	23940700	0.594661	OE9A022008;OE9A017539;OE9A092031;OE9A033698;OE9A075235;OE9A012827;OE9A108939;OE9A104210;OE9A112466;OE9A005690;OE9A091205;OE9A006679;OE9A037073;OE9A032505;OE9A011862;OE9A006949;OE9A117423;OE9A014954;OE9A015340;OE9A021498;OE9A010339;OE9A034764;OE9A101528;OE9A064237;OE6D000551;OE9A026548;OE9A094111;OE9A035874;OE9A077488;OE9A070841;OE9A068264;OE9A048276;OE9A010973;OE9A094583;OE9A108818;OE9A041174;OE9…
Chemlal de Kabilye'	Oe9_LG01	24335433	26166457	0.520678	OE9A114418;OE9A112713;OE9A036898;OE9A115733;OE9A009380;OE9A107869;OE9A037691;OE9A028142;OE9A087418;OE9A062433;OE9A064951;OE9A024452;OE9A106204;OE9A075989;OE9A068527;OE9A014012;OE9A094335;OE9A025685;OE9A042618;OE9A116643;OE9A047128;OE9A081201;OE9A019385;OE9A071918;OE9A080115;OE9A088279;OE9A102848;OE9A071858;OE9A041141;OE9A011575;OE9A066109;OE9A079406;OE9A023038;OE9A034485;OE9A094644;OE9A114071;OE9…
Chemlal de Kabilye'	Oe9_LG01	26299865	30437622	0.556982	OE9A037505;OE9A081640;OE9A088785;OE9A086146;OE9A038812;OE9A098837;OE9A002386;OE9A052666;OE9A098304;OE9A020978;OE9A020497;OE9A043152;OE9A115844;OE9A003595;OE9A066182;OE9A043973;OE9A028872;OE9A005590;OE9A093097;OE9A016374;OE9A077507;OE9A058910;OE9A008438;OE9A026735;OE9A013998;OE9A055414;OE9A106429;OE9A009532;OE9A100301;OE9A085331;OE9A016763;OE9A036838;OE9A111656;OE9A029876;OE9A031511;OE9A087354;OE9…
Chemlal de Kabilye'	Oe9_LG014	438316	1101840	0.547203	OE9A086608;OE9A006021;OE9A047231;OE9A066575;OE9A075358;OE9A067515;OE9A022636;OE9A090777;OE9A025059;OE9A034884;OE9A092329;OE9A116322;OE9A083616;OE9A002378;OE9A079067;OE9A004646;OE9A069850;OE9A037370;OE9A039728;OE9A051861;OE9A108853;OE9A075782;OE9A116684;OE9A029577;OE9A047067;OE9A089184;OE9A007349;OE9A091057;OE9A075570;OE9A112875
Chemlal de Kabilye'	Oe9_LG014	2819353	7444830	0.595398	OE9A096844;OE9A051030;OE9A055376;OE9A070081;OE9A103330;OE9A010241;OE9A014166;OE9A080361;OE9A084575;OE9A044110;OE6D003946;OE9A077520;OE9A105541;OE9A056445;OE9A012466;OE9A039502;OE9A055885;OE9A054774;OE9A028768;OE9A009037;OE9A092887;OE9A080929;OE9A041754;OE9A075786;OE9A046349;OE9A082656;OE9A039016;OE9A008721;OE9A085415;OE9A082740;OE9A036421;OE9A028987;OE9A029563;OE9A096423;OE9A052399;OE9A006218;OE9…
Chemlal de Kabilye'	Oe9_LG014	9000076	12893325	0.536323	OE9A058433;OE9A058427;OE9A104934;OE9A094539;OE9A030042;OE9A042528;OE9A116854;OE9A114855;OE9A118401;OE9A043634;OE9A045811;OE9A081679;OE9A046800;OE9A013290;OE9A066814;OE9A035690;OE9A049159;OE9A076410;OE9A010922;OE9A094107;OE9A086956;OE9A099327;OE9A103043;OE9A036883;OE9A118217;OE9A051853;OE9A119071;OE9A115296;OE9A043642;OE9A117134;OE9A056422;OE9A013034;OE9A018125;OE9A073745;OE9A038581;OE9A120197;OE9…
Chemlal de Kabilye'	Oe9_LG017	17580	157209	0.537322	OE9A093983;OE9A016014;OE9A070286
Chemlal de Kabilye'	Oe9_LG017	235004	256877	0.506874	OE9A083084
Chemlal de Kabilye'	Oe9_LG017	256878	2133245	0.525092	OE9A043220;OE9A025750;OE9A024443;OE9A111317;OE9A103223;OE9A024730;OE9A100134;OE9A031247;OE9A075203;OE9A092806;OE9A052741;OE9A012499;OE9A005601;OE9A003828;OE9A095232;OE9A016039;OE9A077501;OE9A010367;OE9A013032;OE9A085325;OE9A053343;OE9A055168;OE9A119382;OE9A008764;OE9A065997;OE9A030238;OE9A081742;OE9A066027;OE9A076061;OE9A094726;OE9A077724;OE9A117314;OE9A055581;OE9A119192;OE9A089251;OE9A002356;OE9…
Chemlal de Kabilye'	Oe9_LG017	4815528	10084073	0.537108	OE9A084696;OE9A016769;OE9A121214;OE9A112797;OE9A068738;OE9A113221;OE9A032242;OE9A048959;OE9A051374;OE9A019423;OE9A046996;OE9A023415;OE9A043758;OE9A097324;OE9A001995;OE9A093662;OE9A066259;OE9A058424;OE9A121172;OE6D000822;OE9A104770;OE9A045960;OE9A048359;OE9A091448;OE9A006151;OE9A084974;OE9A028042;OE9A027379;OE9A066546;OE9A000814;OE9A035911;OE9A112407;OE9A105407;OE9A096692;OE9A117215;OE9A003807;OE9…
Chemlal de Kabilye'	Oe9_LG017	14247366	15465277	0.526367	OE9A057054;OE9A022494;OE9A014953;OE9A015773;OE9A084327;OE9A107806;OE9A073946;OE9A024735;OE9A075947;OE9A052971;OE6D004209;OE9A069094;OE9A094199;OE9A063497;OE9A121434;OE9A093438;OE9A106459;OE9A064145;OE9A016543;OE9A060029;OE9A118113;OE9A005908;OE9A048663;OE9A082112;OE9A078092;OE9A012475;OE9A040609;OE9A008617;OE9A098616;OE9A040848;OE9A051188;OE9A053803;OE9A060402;OE9A031161;OE9A029942;OE9A044583;OE9…
Chemlal de Kabilye'	Oe9_LG015	8168	250113	0.633326	OE9A079489;OE9A119974;OE9A099792;OE9A020999;OE9A051272;OE9A063280;OE9A058158;OE9A062281;OE9A077743;OE9A103712;OE9A044243
Chemlal de Kabilye'	Oe9_LG015	250242	2658478	0.599998	OE9A042504;OE6D000956;OE9A120269;OE9A096057;OE9A052008;OE9A048312;OE9A088642;OE9A095394;OE9A084939;OE9A028965;OE9A064812;OE9A008786;OE9A102538;OE9A077815;OE9A089902;OE9A006756;OE9A115787;OE9A046457;OE9A105793;OE9A114935;OE9A068600;OE9A015394;OE9A022125;OE9A096914;OE9A109660;OE9A057632;OE9A035722;OE9A094646;OE9A012645;OE9A096227;OE9A029676;OE9A041073;OE9A064883;OE9A080621;OE9A027052;OE9A086793;OE9…
Chemlal de Kabilye'	Oe9_LG015	3476192	7827762	0.59705	OE9A028606;OE9A101179;OE9A071426;OE9A108034;OE9A065097;OE9A085690;OE9A088689;OE9A068199;OE9A104276;OE9A107819;OE9A044506;OE9A004652;OE9A010779;OE9A085270;OE9A041161;OE9A094994;OE9A053690;OE9A100414;OE9A119495;OE9A053686;OE9A111500;OE9A121108;OE9A113555;OE9A058955;OE9A115870;OE9A097887;OE9A076150;OE9A113410;OE9A022447;OE9A056823;OE9A108428;OE9A041467;OE9A063762;OE9A111939;OE9A083380;OE9A037516;OE9…
Chemlal de Kabilye'	Oe9_LG015	8273641	13738019	0.616015	OE9A101164;OE9A020297;OE9A056896;OE9A023044;OE9A009667;OE9A007105;OE9A070240;OE9A016425;OE9A029716;OE9A077935;OE9A035719;OE9A108056;OE9A080201;OE9A033572;OE9A110229;OE9A074966;OE9A109584;OE9A043227;OE9A009583;OE9A064946;OE9A106946;OE9A026017;OE9A001424;OE9A019095;OE9A008546;OE9A010227;OE9A031642;OE9A023764;OE9A086319;OE9A016152;OE9A113679;OE9A014029;OE9A008170;OE9A110994;OE9A072754;OE9A073850;OE9…
Chemlal de Kabilye'	Oe9_s09729	27720	35205	0.507345	-
Chemlal de Kabilye'	Oe9_s09729	108634	116418	0.559991	OE9A089998
Chemlal de Kabilye'	Oe9_LG04	128545	5578779	0.594271	OE9A018796;OE9A013955;OE9A021377;OE9A108873;OE9A093691;OE9A021293;OE9A067785;OE9A103109;OE9A024078;OE9A058531;OE9A108636;OE9A067511;OE9A120281;OE9A074584;OE9A114378;OE9A013499;OE9A063427;OE9A022256;OE9A043077;OE9A121606;OE9A039927;OE9A054810;OE9A047695;OE9A104773;OE9A092309;OE9A094540;OE9A042464;OE9A002034;OE9A002097;OE9A104514;OE9A033716;OE9A042967;OE9A118912;OE9A023173;OE9A035088;OE9A059153;OE9…
Chemlal de Kabilye'	Oe9_LG04	6787499	10211086	0.590664	OE9A115836;OE9A003143;OE9A024881;OE9A106221;OE9A065934;OE9A097039;OE9A100737;OE9A119654;OE9A102131;OE9A011680;OE9A059087;OE9A074808;OE9A058912;OE9A070068;OE9A106250;OE9A118225;OE9A083966;OE9A103379;OE9A101527;OE9A115856;OE9A013694;OE9A087025;OE9A108151;OE9A032513;OE9A063848;OE9A064818;OE9A034885;OE9A060726;OE9A017628;OE9A117460;OE9A009623;OE9A057569;OE9A034624;OE9A004763;OE9A079417;OE9A102688;OE9…
Chemlal de Kabilye'	Oe9_LG04	10809178	12033523	0.524478	OE9A070510;OE9A064351;OE9A014448;OE9A018050;OE9A038242;OE9A024285;OE9A021792;OE9A048273;OE9A077904;OE9A082335;OE9A121372;OE9A034817;OE9A105164;OE9A118614;OE9A053541;OE9A045841;OE9A040847;OE9A063783;OE9A053035;OE9A004957;OE9A063409;OE9A027876;OE9A108622;OE9A015439;OE9A061026;OE9A075221;OE9A101005;OE9A078360;OE9A084593;OE9A048560;OE9A111156;OE9A055531;OE9A110253;OE9A105093;OE9A084647;OE9A023146;OE9…
Chemlal de Kabilye'	Oe9_LG04	12285016	15235270	0.527057	OE9A050593;OE9A049586;OE9A094711;OE9A074549;OE9A060665;OE9A009984;OE9A109377;OE9A017139;OE9A081816;OE9A010398;OE9A118841;OE9A081257;OE9A096696;OE9A054239;OE9A018548;OE9A005495;OE9A084615;OE9A001919;OE9A050212;OE9A009526;OE9A096898;OE9A091536;OE9A035816;OE9A048091;OE9A070758;OE9A121049;OE9A036197;OE9A050125;OE9A006117;OE9A049866;OE9A086604;OE9A121850;OE9A063999;OE9A117777;OE9A114987;OE9A022888;OE9…
Chemlal de Kabilye'	Oe9_LG04	16778181	23624220	0.563312	OE9A114645;OE9A063654;OE9A104087;OE9A056232;OE9A094246;OE9A026850;OE9A065293;OE9A112555;OE6D002600;OE9A112658;OE9A080827;OE9A033070;OE9A024229;OE9A009041;OE9A120406;OE9A078988;OE9A045709;OE9A101339;OE9A058283;OE9A000488;OE9A006081;OE9A111282;OE9A022001;OE9A115571;OE9A042993;OE9A037848;OE9A053847;OE9A048914;OE9A041009;OE9A060895;OE9A074838;OE9A039587;OE9A097183;OE9A049248;OE9A026123;OE9A053991;OE9…
Chemlal de Kabilye'	Oe9_LG08	70890	906256	0.513265	OE9A112279;OE9A027445;OE9A073057;OE9A018698;OE9A120911;OE9A011152;OE9A118064;OE9A024846;OE9A054036;OE9A004062;OE9A038999;OE9A012408;OE9A034050;OE9A022667;OE9A082906;OE9A099741;OE9A119026;OE9A111563;OE9A079701;OE9A091611;OE9A074616;OE9A105402;OE9A014546;OE9A068309;OE9A079375;OE9A020930;OE9A036151;OE9A044892;OE9A106885;OE9A050705;OE9A110719;OE9A116396;OE9A035740;OE9A057875;OE9A028668;OE9A094308;OE9…
Chemlal de Kabilye'	Oe9_LG08	6094446	8904359	0.536428	OE9A052358;OE9A030376;OE9A013020;OE9A051757;OE9A086145;OE9A046233;OE9A086367;OE9A036691;OE9A077584;OE9A044729;OE9A094254;OE9A093661;OE9A038202;OE9A043906;OE9A021331;OE9A069164;OE9A085136;OE9A039633;OE9A017926;OE9A000809;OE9A088205;OE9A039034;OE9A102614;OE9A107635;OE9A067160;OE9A071181;OE9A007293;OE9A049317;OE9A108323;OE9A005445;OE9A068863;OE9A094251;OE9A014782;OE9A051140;OE9A020054;OE9A024444;OE9…
Chemlal de Kabilye'	Oe9_LG08	10654362	17515121	0.570409	OE9A026964;OE9A112527;OE9A027792;OE9A029484;OE9A005253;OE9A073029;OE9A069654;OE9A043415;OE9A059381;OE9A088748;OE9A097527;OE9A082921;OE9A061013;OE9A054316;OE9A037231;OE9A046343;OE9A089291;OE9A055967;OE9A006421;OE9A008584;OE9A114644;OE9A089503;OE9A089688;OE9A021828;OE9A084920;OE9A117979;OE9A031702;OE9A064520;OE9A118915;OE9A012515;OE9A098452;OE9A062243;OE9A049297;OE9A081223;OE9A033460;OE9A048696;OE9…
Chemlal de Kabilye'	Oe9_LG012	12754	1433267	0.547534	OE9A066670;OE9A014975;OE9A086335;OE9A062205;OE9A009720;OE9A092769;OE9A027022;OE9A049617;OE9A084187;OE9A097845;OE9A095560;OE9A000230;OE9A017556;OE9A060477;OE9A040591;OE9A006232;OE9A065400;OE9A026055;OE9A079098;OE9A114585;OE9A079100;OE9A020456;OE9A057176;OE9A004533;OE9A093138;OE9A112137;OE9A102935;OE9A083903;OE9A010165;OE9A041766;OE9A027871;OE9A050962;OE9A074987;OE9A083294;OE9A113922;OE9A030187;OE9…
Chemlal de Kabilye'	Oe9_LG012	3577160	9679547	0.604754	OE9A046940;OE9A035138;OE9A018112;OE9A059499;OE9A098528;OE9A037783;OE9A102728;OE9A062372;OE9A091496;OE9A032023;OE9A082104;OE9A024198;OE9A038989;OE9A046139;OE9A049602;OE9A100871;OE9A044609;OE9A002353;OE9A105116;OE9A097353;OE9A096776;OE9A072284;OE9A048991;OE9A107691;OE9A000845;OE9A053619;OE9A077963;OE9A071071;OE9A036124;OE9A058546;OE9A020771;OE9A017875;OE9A048813;OE9A062966;OE9A061151;OE9A035539;OE9…
Chemlal de Kabilye'	Oe9_LG012	11004029	14527645	0.557209	OE9A022777;OE9A047145;OE9A113756;OE9A013709;OE9A109645;OE9A021898;OE9A064785;OE9A108916;OE9A120840;OE9A018034;OE9A093130;OE9A014861;OE9A005088;OE9A093449;OE9A095251;OE9A055831;OE9A064853;OE9A078208;OE9A048907;OE9A093618;OE9A006391;OE9A006252;OE9A040507;OE9A104196;OE9A108811;OE9A069485;OE9A069549;OE9A001260;OE9A070384;OE9A024018;OE9A024758;OE9A014203;OE9A022204;OE9A047914;OE9A022844;OE9A054730;OE9…
Chemlal de Kabilye'	Oe9_LG012	16943185	19441796	0.63814	OE9A028175;OE9A109395;OE9A059299;OE9A084864;OE9A033912;OE9A062897;OE9A078760;OE9A041858;OE9A110912;OE9A099199;OE9A071873;OE9A015082;OE9A025083;OE9A081605;OE9A062553;OE9A116846;OE9A076032;OE9A093187;OE9A004730;OE9A115402;OE9A061042;OE9A051416;OE9A082474;OE9A038295;OE9A022539;OE9A027608;OE9A058187;OE9A065709;OE9A055189;OE9A026297;OE9A091036;OE9A096993;OE9A109149;OE9A019240;OE9A006940;OE9A089217;OE9…
Megaritiki'	Oe9_s00053	62185	70402	0.522152	OE9A020197
Megaritiki'	Oe9_LG5	811725	834642	0.545267	OE9A090868;OE9A013248;OE9A035202
Megaritiki'	Oe9_LG5	2566795	8305039	0.574106	OE9A000995;OE9A006694;OE9A119650;OE9A103832;OE9A011939;OE9A087764;OE9A121930;OE9A050674;OE9A085353;OE9A033229;OE9A046544;OE9A043072;OE9A057446;OE9A015218;OE9A070931;OE9A069242;OE9A109164;OE9A015850;OE9A009611;OE9A029604;OE9A118360;OE9A028502;OE9A031170;OE9A083413;OE9A055458;OE9A037628;OE9A087747;OE9A083601;OE9A037148;OE9A120501;OE9A114448;OE9A106865;OE9A046546;OE9A117769;OE9A099401;OE9A056342;OE9…
Megaritiki'	Oe9_LG5	8739872	17571018	0.583099	OE9A033119;OE9A072367;OE9A108813;OE9A026311;OE9A087462;OE9A043355;OE9A049601;OE9A025527;OE9A039128;OE9A103343;OE9A001473;OE9A106170;OE9A037590;OE9A040439;OE9A044813;OE9A110199;OE9A075742;OE9A101637;OE9A043260;OE9A092685;OE9A021774;OE9A030056;OE9A051969;OE9A027208;OE9A063619;OE9A064551;OE9A069113;OE9A085396;OE9A080515;OE9A101600;OE9A105137;OE9A004508;OE9A091414;OE9A119354;OE9A058367;OE9A110092;OE9…
Megaritiki'	Oe9_LG5	19589097	21127552	0.543539	OE9A092937;OE9A037683;OE9A034053;OE9A053027;OE9A068990;OE9A112176;OE9A043017;OE9A106144;OE9A108073;OE9A070953;OE9A111211;OE9A004291;OE9A090597;OE9A063158;OE9A025924;OE9A089587;OE9A067291;OE9A115830;OE9A070033;OE9A109264;OE9A107377;OE9A037565;OE9A110125;OE9A104768;OE9A032979;OE9A038004;OE9A008335;OE9A077359;OE9A065030;OE9A044745;OE9A010840;OE9A011458;OE9A043180;OE9A058665;OE9A115887;OE9A020901;OE9…
Megaritiki'	Oe9_s01923	9977	68230	0.588554	OE9A051617;OE9A119925;OE9A065703
Megaritiki'	Oe9_s00031	122462	217526	0.633464	OE9A027190;OE9A003557;OE9A079798;OE9A050257
Megaritiki'	Oe9_s07853	21361	92052	0.628329	OE9A119566;OE9A022545;OE9A027328
Megaritiki'	Oe9_s09716	17207	72211	0.611577	-
Megaritiki'	Oe9_s00299	26720	56503	0.668358	OE9A087883
Megaritiki'	Oe9_s05940	42743	134630	0.55715	OE9A096607;OE9A087522;OE9A046106;OE9A036926;OE9A059515
Megaritiki'	Oe9_LG019	57249	753280	0.504633	OE9A087592;OE9A116348;OE9A089309;OE9A052652;OE9A099773;OE9A039815;OE9A075959;OE9A037541;OE9A117358;OE9A089414;OE9A121123;OE9A079574;OE9A079940;OE9A090712;OE9A065256;OE9A007813;OE9A014860;OE9A096158;OE9A061518;OE9A022644;OE9A006098;OE9A083737;OE9A024782;OE9A044363
Megaritiki'	Oe9_LG019	3136599	4679255	0.606329	OE9A072581;OE9A042350;OE9A019792;OE9A091864;OE9A032771;OE9A097466;OE9A110027;OE6D000312;OE9A089165;OE9A060342;OE9A101748;OE9A032597;OE9A038090;OE9A065814;OE9A083688;OE9A066703;OE9A118322;OE9A095897;OE9A032926;OE9A033880;OE9A100057;OE9A033810;OE9A012454;OE9A014758;OE9A089481;OE9A037796;OE9A042156;OE9A115343;OE9A047660;OE9A052221;OE9A056480;OE9A034394;OE9A031930;OE9A028074;OE9A108872;OE9A115142;OE9…
Megaritiki'	Oe9_LG019	8017393	9761332	0.546864	OE9A072350;OE9A117737;OE9A072177;OE9A085222;OE9A075241;OE9A110757;OE9A063015;OE9A028141;OE9A014364;OE9A036082;OE9A058322;OE9A116241;OE9A010178;OE9A107821;OE9A042826;OE9A023688;OE9A084232;OE9A016450;OE9A080038;OE9A045272;OE9A076223;OE9A099703;OE9A075139;OE9A108177;OE9A060488;OE9A004163;OE9A084875;OE9A085714;OE9A070491;OE9A022988;OE9A060939;OE9A020849;OE9A061247;OE9A014075;OE9A035246;OE9A042443;OE9…
Megaritiki'	Oe9_LG02	32761	4311413	0.521114	OE9A041443;OE9A026388;OE9A012491;OE9A056235;OE9A049936;OE9A024371;OE9A058932;OE9A102845;OE9A039015;OE9A088395;OE9A031732;OE9A044923;OE9A083912;OE9A103077;OE9A073589;OE9A091903;OE9A119761;OE9A111722;OE9A067141;OE9A053115;OE9A066949;OE9A058152;OE9A064094;OE9A114053;OE9A038158;OE9A024023;OE9A081132;OE9A107912;OE9A105727;OE9A101817;OE9A024929;OE9A006015;OE9A077045;OE9A046055;OE9A024135;OE9A029944;OE9…
Megaritiki'	Oe9_LG02	5014143	6781747	0.503085	OE9A100541;OE9A118285;OE9A024745;OE9A000961;OE9A040097;OE9A045573;OE9A072207;OE9A026793;OE9A006633;OE9A086738;OE9A078409;OE9A076111;OE9A052895;OE9A033428;OE9A082712;OE9A010466;OE9A096683;OE9A031236;OE9A102870;OE9A057675;OE9A028278;OE9A059096;OE9A118568;OE9A106708;OE9A034436;OE9A103795;OE9A005279;OE9A077069;OE9A018626;OE9A036040;OE9A113004;OE9A055121;OE9A018469;OE9A119468;OE9A003843;OE9A047727;OE9…
Megaritiki'	Oe9_LG02	6973597	8002031	0.518401	OE9A115010;OE9A001389;OE9A117000;OE9A041546;OE9A007875;OE9A001252;OE9A005045;OE9A120216;OE9A029578;OE9A080514;OE9A026652;OE9A102059;OE9A061127;OE9A007781;OE9A116935;OE9A093229;OE9A039093;OE9A083410;OE9A100769;OE9A077807;OE9A001305;OE9A059632;OE9A025610;OE9A030425;OE9A112298;OE9A110860;OE9A092394;OE9A096920;OE9A081974;OE9A068992;OE9A011750;OE9A028570;OE9A073504;OE9A041235;OE9A020403;OE9A010508;OE9…
Megaritiki'	Oe9_LG02	8002268	9370339	0.511716	OE9A090693;OE9A000078;OE9A121609;OE9A052465;OE9A089852;OE9A121245;OE9A062204;OE9A029883;OE9A047943;OE9A069582;OE9A056810;OE9A087208;OE9A103597;OE9A101654;OE9A071543;OE9A061288;OE9A020594;OE6D000848;OE9A054909;OE9A103438;OE9A056900;OE9A089846;OE9A018177;OE9A047917;OE9A108774;OE9A015321;OE9A106709;OE9A054718;OE9A040492;OE9A096095;OE9A085352;OE9A023154;OE9A074963;OE9A120771;OE9A007848;OE9A037840;OE9…
Megaritiki'	Oe9_LG02	9681533	13117073	0.637481	OE9A061156;OE9A038376;OE9A073144;OE9A004500;OE9A040634;OE9A031014;OE9A005285;OE9A064335;OE9A018884;OE9A054317;OE9A094133;OE9A110767;OE9A069044;OE9A018133;OE9A119935;OE9A015677;OE9A083234;OE9A057879;OE9A098848;OE9A012091;OE9A077024;OE9A119892;OE9A007271;OE9A111934;OE9A009085;OE9A075428;OE9A111637;OE9A113287;OE9A080359;OE9A056991;OE9A016741;OE9A032057;OE9A035699;OE9A007786;OE9A016567;OE9A041869;OE9…
Megaritiki'	Oe9_LG02	13577435	21517235	0.622191	OE9A068802;OE9A061624;OE9A099729;OE9A045759;OE9A105527;OE9A066766;OE9A055594;OE9A088033;OE9A117365;OE9A062153;OE9A048571;OE9A116457;OE9A057033;OE9A106775;OE9A050438;OE9A007730;OE9A106280;OE9A108994;OE9A040355;OE9A071416;OE9A021382;OE9A016458;OE9A098886;OE9A092131;OE9A113859;OE9A010420;OE9A121887;OE9A099799;OE9A035768;OE9A018353;OE9A113856;OE9A106599;OE9A039500;OE9A117897;OE9A110966;OE9A010175;OE9…
Megaritiki'	Oe9_LG02	21751779	22922283	0.527349	OE9A048426;OE9A047715;OE9A101308;OE9A050401;OE9A068542;OE9A048139;OE9A053548;OE9A032426;OE9A121385;OE9A107057;OE9A086366;OE9A119470;OE9A056891;OE9A008649;OE9A041853;OE9A048334;OE9A007444;OE9A067579;OE9A009929;OE9A103344;OE9A106315;OE9A019475;OE9A096118;OE9A018947;OE9A064266;OE9A030071;OE9A018062;OE9A089263;OE9A052328;OE9A056244;OE9A064581;OE9A113722;OE9A033598;OE9A054767;OE9A016142;OE9A033795;OE9…
Megaritiki'	Oe9_LG02	23290277	24394558	0.510117	OE9A104280;OE9A115875;OE9A057906;OE9A034618;OE9A066331;OE9A028717;OE9A094241;OE9A043085;OE9A066472;OE9A013623;OE6D001799;OE9A027835;OE9A069178;OE9A051237;OE9A058129;OE9A005179;OE9A064905;OE9A000931;OE9A089066;OE9A044308;OE9A007049;OE9A023024;OE9A014766;OE9A072688;OE9A068971;OE9A080246;OE9A082431;OE9A059902;OE9A046792;OE9A051236;OE9A081891;OE9A053618;OE9A083246;OE9A049886;OE9A077607;OE9A079770;OE9…
Megaritiki'	Oe9_s05961	50433	159584	0.551934	OE9A093070;OE9A056502;OE9A011248;OE9A114264;OE9A093115;OE9A067778;OE9A119834;OE9A043294;OE9A066157
Megaritiki'	Oe9_LG018	36000	1847011	0.569786	OE9A015176;OE9A063105;OE9A078061;OE6D001421;OE9A096838;OE9A051501;OE9A054870;OE9A055593;OE9A078909;OE9A011676;OE9A094244;OE9A020942;OE9A109969;OE9A020383;OE9A078726;OE9A044964;OE9A043887;OE9A051863;OE9A102076;OE9A045243;OE9A090048;OE9A076766;OE9A117450;OE9A056822;OE9A069801;OE9A118674;OE9A085399;OE9A058900;OE9A090141;OE9A070460;OE9A020753;OE9A098914;OE9A080206;OE9A104251;OE9A098508;OE9A025974;OE9…
Megaritiki'	Oe9_LG018	4072787	5423719	0.590021	OE9A054545;OE9A005538;OE9A008103;OE9A081134;OE9A073908;OE9A082612;OE9A013346;OE9A035509;OE9A000333;OE9A081195;OE9A061571;OE9A090872;OE9A090862;OE9A030872;OE9A090145;OE9A111893;OE9A050351;OE9A035949;OE9A109647;OE9A118168;OE9A063822;OE9A034784;OE9A105615;OE9A103985;OE9A065561;OE9A066714;OE9A022732;OE9A046789;OE9A078457;OE9A074296;OE9A021761;OE9A085085;OE9A092201;OE9A059401;OE9A027268;OE9A101140;OE9…
Megaritiki'	Oe9_LG018	6211054	8668548	0.555313	OE9A068583;OE9A056175;OE9A119849;OE9A089975;OE9A069790;OE9A041064;OE9A006499;OE9A066627;OE9A082565;OE9A016485;OE9A116917;OE9A105187;OE9A021444;OE9A025197;OE9A098900;OE9A086727;OE9A097388;OE9A070549;OE9A013587;OE9A111393;OE9A014072;OE9A073273;OE9A040457;OE9A107083;OE9A079686;OE9A068739;OE9A105512;OE9A118443;OE9A048592;OE9A096048;OE9A048198;OE9A108839;OE9A063473;OE9A110891;OE9A040027;OE9A018212;OE9…
Megaritiki'	Oe9_LG018	9314908	10984013	0.61296	OE9A113131;OE9A032054;OE9A120203;OE9A056746;OE9A039395;OE9A035386;OE9A071983;OE9A088844;OE9A077769;OE9A083237;OE9A082229;OE9A071462;OE9A074891;OE9A010720;OE9A010129;OE9A059420;OE9A103499;OE9A077891;OE9A025940;OE9A011599;OE9A091488;OE9A059125;OE9A006984;OE9A100288;OE9A070203;OE9A039652;OE9A051520;OE9A053971;OE9A057963;OE9A073371;OE9A076845;OE9A035352;OE9A013685;OE9A096310;OE9A070208;OE9A036068;OE9…
Megaritiki'	Oe9_LG010	74563	1368411	0.566585	OE9A092155;OE9A003514;OE9A083414;OE9A071279;OE6D003488;OE9A035286;OE9A039482;OE9A085254;OE9A104946;OE9A005490;OE9A100838;OE9A070262;OE9A019840;OE9A061488;OE9A098281;OE9A011043;OE9A062942;OE9A098615;OE9A101423;OE9A114559;OE9A013583;OE9A053086;OE9A088772;OE9A021587;OE9A095899;OE9A110868;OE9A058611;OE9A083583;OE9A003855;OE9A052389;OE9A063462;OE9A044843;OE9A120480;OE9A110153;OE9A112837;OE9A074161;OE9…
Megaritiki'	Oe9_LG010	2372253	3838967	0.523787	OE9A033954;OE9A042236;OE9A018184;OE9A022317;OE9A022116;OE9A018339;OE9A020546;OE9A103510;OE9A051511;OE9A087328;OE9A067994;OE9A075755;OE9A084686;OE9A081830;OE9A083455;OE9A001344;OE9A077450;OE9A017489;OE9A037090;OE9A043490;OE9A017788;OE9A055470;OE9A097098;OE9A044587;OE6D000990;OE9A121987;OE9A001115;OE9A046644;OE9A016097;OE9A025129;OE9A003122;OE9A098492;OE9A008961;OE9A015728;OE9A021503;OE9A011782;OE9…
Megaritiki'	Oe9_LG010	4770298	9562514	0.587655	OE9A075582;OE9A040913;OE9A066506;OE9A111272;OE9A083147;OE9A003680;OE9A029358;OE9A038845;OE9A007657;OE9A047954;OE9A066223;OE9A022822;OE9A068031;OE9A074263;OE9A062675;OE9A053316;OE9A042444;OE9A064745;OE9A078188;OE9A012916;OE9A074546;OE9A101542;OE9A017417;OE9A010698;OE9A032671;OE9A022623;OE9A015353;OE9A015359;OE9A030707;OE9A036277;OE9A009539;OE9A072278;OE9A032197;OE9A026264;OE9A077121;OE9A053196;OE9…
Megaritiki'	Oe9_LG010	9881628	11460167	0.506807	OE9A045878;OE9A028023;OE9A094668;OE9A074965;OE9A110908;OE9A089612;OE9A065064;OE9A050181;OE9A119106;OE9A029061;OE9A116849;OE9A075215;OE9A059975;OE9A009802;OE9A039092;OE9A082682;OE9A038818;OE9A101949;OE9A120450;OE9A084467;OE9A034520;OE9A019996;OE9A086188;OE9A081811;OE9A093591;OE9A045431;OE9A070321;OE9A085843;OE9A062802;OE9A006719;OE9A082260;OE9A067400;OE9A061546;OE9A071577;OE9A080352;OE9A081135;OE9…
Megaritiki'	Oe9_LG011	4418968	6282018	0.575551	OE9A100679;OE9A013365;OE9A094283;OE9A013896;OE9A111178;OE9A120942;OE9A091256;OE9A088539;OE9A058275;OE9A085692;OE9A110204;OE9A120565;OE9A101118;OE9A062393;OE9A078843;OE9A011311;OE9A094476;OE9A057160;OE9A121388;OE9A026614;OE9A071602;OE9A030262;OE9A113943;OE9A096220;OE9A086726;OE9A103996;OE9A003632;OE9A084068;OE9A014721;OE9A069897;OE9A106462;OE9A044788;OE9A044208;OE9A118109;OE9A112996;OE9A056885;OE9…
Megaritiki'	Oe9_LG011	6361175	7600582	0.5684	OE9A087627;OE9A025574;OE9A075476;OE9A038660;OE9A046264;OE9A085840;OE9A008098;OE9A040912;OE9A030846;OE9A058545;OE9A117578;OE9A105200;OE9A049664;OE9A090604;OE9A093293;OE9A058713;OE9A057159;OE9A069076;OE9A021893;OE9A016271;OE9A095111;OE9A067206;OE9A092849;OE9A080895;OE9A002002;OE9A076925;OE9A028130;OE9A014582;OE9A097663;OE9A004726;OE9A113873;OE9A095580;OE9A118166;OE9A052137;OE9A081066;OE9A056980;OE9…
Megaritiki'	Oe9_LG011	8222636	12251052	0.558609	OE9A026582;OE9A024421;OE9A062144;OE9A055319;OE9A028312;OE9A077788;OE9A042977;OE9A047171;OE9A099961;OE9A115039;OE9A064235;OE9A067856;OE9A087117;OE9A018089;OE9A097843;OE9A068388;OE9A097821;OE9A042946;OE9A057256;OE9A080235;OE9A006161;OE9A025665;OE9A063858;OE9A038825;OE9A119985;OE9A104671;OE9A099023;OE9A066378;OE9A108733;OE9A052552;OE9A121195;OE9A005012;OE9A025586;OE9A041438;OE9A009020;OE9A049977;OE9…
Megaritiki'	Oe9_LG011	13674058	20016217	0.593848	OE9A001351;OE9A065624;OE9A065154;OE9A083827;OE9A119938;OE9A057811;OE9A023951;OE9A107519;OE9A027367;OE9A118165;OE9A108132;OE9A021646;OE9A088965;OE9A039405;OE9A030627;OE9A046659;OE9A081928;OE9A045351;OE9A036052;OE9A038318;OE9A084009;OE9A093123;OE9A091320;OE9A004792;OE9A083367;OE9A004788;OE9A051696;OE9A053656;OE9A033760;OE9A109679;OE9A086454;OE9A000781;OE9A007805;OE9A052183;OE9A039061;OE9A100507;OE9…
Megaritiki'	Oe9_LG011	22765197	24985827	0.607226	OE9A012474;OE9A027036;OE9A063320;OE9A001917;OE9A037020;OE9A052526;OE9A059085;OE9A009051;OE9A027121;OE9A021320;OE9A054510;OE9A071483;OE9A070874;OE9A098823;OE9A057173;OE9A105118;OE9A048520;OE9A070166;OE9A019160;OE9A029978;OE9A005104;OE9A063004;OE9A054348;OE9A024757;OE9A003685;OE9A016579;OE9A008600;OE9A065890;OE9A034116;OE9A008019;OE9A026283;OE9A044341;OE9A013963;OE9A114531;OE9A028096;OE9A035502;OE9…
Megaritiki'	Oe9_s01931	401268	486845	0.708638	OE9A053164;OE9A073560;OE9A099319;OE9A029647;OE9A048469;OE9A028103;OE9A115091
Megaritiki'	Oe9_s01931	519431	812733	0.717284	OE9A085605;OE9A002640;OE9A108413;OE9A085458;OE9A061779;OE9A072214;OE9A119746;OE9A056410;OE9A103548;OE9A041690;OE9A111084;OE9A053330;OE9A058566;OE9A097326;OE9A058320;OE9A004421
Megaritiki'	Oe9_LG016	1158	2311968	0.5752	OE9A023709;OE9A003320;OE9A089051;OE9A029454;OE9A063578;OE9A109573;OE9A091415;OE9A076828;OE9A065920;OE9A034939;OE9A119166;OE9A064537;OE9A100891;OE9A088292;OE9A110385;OE9A104997;OE9A115314;OE9A043932;OE9A040926;OE9A075159;OE9A030515;OE9A020721;OE9A089035;OE9A020990;OE9A104651;OE9A072926;OE9A075019;OE9A052131;OE9A060412;OE9A095057;OE9A103448;OE9A026821;OE9A000940;OE9A114513;OE6D003086;OE9A084421;OE9…
Megaritiki'	Oe9_LG016	3287646	6994491	0.598247	OE9A063752;OE9A013235;OE9A044599;OE9A120720;OE9A064369;OE9A048649;OE9A009383;OE9A019653;OE9A044227;OE9A105435;OE9A023357;OE9A098946;OE9A029191;OE9A034524;OE9A022621;OE9A014488;OE9A099344;OE9A057664;OE9A039805;OE9A018535;OE9A001510;OE9A033340;OE9A025781;OE9A073834;OE9A117152;OE9A017550;OE9A067468;OE9A119786;OE9A080851;OE9A011502;OE9A025496;OE9A050815;OE9A110822;OE9A026486;OE9A015045;OE9A104416;OE9…
Megaritiki'	Oe9_LG016	6994504	9376247	0.597056	OE9A090988;OE9A010154;OE9A091349;OE9A106814;OE9A045215;OE9A037326;OE9A096140;OE9A083190;OE9A065349;OE9A113053;OE9A028767;OE9A079644;OE9A038406;OE9A101363;OE9A056277;OE9A012599;OE9A119476;OE9A066429;OE9A065283;OE9A020222;OE9A017113;OE9A086890;OE9A043009;OE9A072648;OE9A024143;OE9A071695;OE9A042385;OE9A108862;OE9A083409;OE9A113597;OE9A009497;OE9A045996;OE9A027249;OE9A011334;OE9A087655;OE9A049026;OE9…
Megaritiki'	Oe9_LG23	19520	2748644	0.555181	OE9A030713;OE9A107995;OE9A120498;OE9A115265;OE9A006716;OE9A069377;OE9A093704;OE9A045163;OE9A080209;OE9A027516;OE9A105566;OE9A082827;OE9A057485;OE9A088137;OE9A073958;OE9A117530;OE9A014679;OE9A066059;OE9A011858;OE9A094009;OE9A010817;OE9A004170;OE9A063791;OE9A031942;OE9A014217;OE9A018492;OE9A098850;OE9A001253;OE9A028816;OE9A049333;OE9A070826;OE9A054506;OE9A011674;OE9A043929;OE9A066068;OE9A028463;OE9…
Megaritiki'	Oe9_LG03	16572	244410	0.551956	OE9A083435;OE9A026094;OE9A014390;OE9A097796;OE9A031763;OE9A058443;OE9A089497;OE9A055729;OE9A016616
Megaritiki'	Oe9_LG03	244430	7394789	0.591989	OE9A104208;OE9A078019;OE9A038638;OE9A006002;OE9A025005;OE9A056262;OE9A115858;OE9A049858;OE9A074026;OE9A038632;OE9A117506;OE9A110180;OE9A025901;OE9A098226;OE9A019692;OE9A042306;OE9A113794;OE9A118411;OE9A119718;OE9A082595;OE9A078381;OE9A055557;OE9A121211;OE9A066875;OE9A080520;OE9A041509;OE9A041164;OE9A031602;OE9A007925;OE9A004731;OE9A042089;OE9A120146;OE9A062932;OE9A119004;OE9A004619;OE9A095994;OE9…
Megaritiki'	Oe9_LG03	12246173	14207646	0.610517	OE9A047206;OE9A034715;OE9A107930;OE9A100516;OE9A074739;OE9A072413;OE9A075213;OE9A026886;OE9A052190;OE9A018498;OE9A013268;OE9A007598;OE9A018312;OE9A040642;OE9A043398;OE9A097175;OE9A019226;OE9A031901;OE9A001154;OE9A089815;OE9A089102;OE9A031662;OE9A071496;OE9A058658;OE9A037703;OE9A020851;OE9A112080;OE9A017101;OE9A092919;OE9A115462;OE9A117473;OE9A028865;OE9A092191;OE9A049626;OE9A055339;OE9A074483;OE9…
Megaritiki'	Oe9_LG03	15922405	19595028	0.600922	OE9A012177;OE9A017233;OE9A009825;OE9A062891;OE9A093196;OE9A065659;OE9A091011;OE9A039122;OE9A007196;OE9A087531;OE9A077850;OE9A035551;OE9A071923;OE9A110070;OE9A103238;OE9A008946;OE9A023051;OE9A095602;OE9A006384;OE9A066244;OE9A106615;OE9A011562;OE9A000774;OE9A041734;OE9A097804;OE9A117526;OE9A050299;OE9A034107;OE9A010965;OE9A039170;OE9A070653;OE9A060535;OE9A052529;OE9A002474;OE9A007863;OE9A119264;OE9…
Megaritiki'	Oe9_LG03	22542307	28391321	0.600356	OE9A099176;OE9A008768;OE9A063021;OE9A049832;OE9A056536;OE9A049808;OE9A008014;OE9A040817;OE9A001571;OE9A032499;OE9A065764;OE9A109076;OE9A032930;OE9A039384;OE9A030583;OE9A113449;OE6D002217;OE9A063397;OE9A017168;OE9A092549;OE9A118465;OE9A091629;OE9A026558;OE9A018455;OE9A011716;OE9A030288;OE9A110122;OE9A009027;OE9A117153;OE9A020007;OE9A113198;OE9A118458;OE9A001226;OE9A062928;OE9A040718;OE9A072049;OE9…
Megaritiki'	Oe9_LG03	29569760	30112876	0.563887	OE9A077618;OE9A100794;OE9A053375;OE9A047387;OE9A052542;OE9A041907;OE9A025430;OE9A079688;OE9A072595;OE9A063815;OE9A103617;OE9A012826;OE9A042228;OE9A101590;OE9A109403;OE9A022457;OE9A003723;OE9A027606;OE9A031064;OE9A061708;OE9A041287;OE9A088557;OE9A013675;OE9A009462
Megaritiki'	Oe9_LG21	2325841	8074700	0.554629	OE9A094812;OE9A058295;OE9A044536;OE9A091971;OE9A102393;OE9A100866;OE9A110305;OE9A071354;OE9A059161;OE9A025935;OE9A007824;OE9A082331;OE9A092762;OE9A016192;OE9A099651;OE9A054704;OE9A020867;OE9A064057;OE9A058781;OE9A009635;OE9A048554;OE9A017441;OE9A115123;OE9A102605;OE9A057071;OE9A098232;OE9A092157;OE9A050140;OE9A035092;OE9A040387;OE9A075005;OE9A042243;OE9A101491;OE9A063730;OE9A091776;OE9A042771;OE9…
Megaritiki'	Oe9_LG21	8363511	10250213	0.564093	OE9A112152;OE9A010871;OE9A034191;OE9A112887;OE9A097808;OE9A055567;OE9A090633;OE9A057267;OE9A105961;OE9A011055;OE9A017505;OE9A118272;OE9A030688;OE9A079999;OE9A099726;OE9A075702;OE9A046407;OE9A028371;OE9A046364;OE9A017777;OE9A032598;OE9A081551;OE9A069054;OE9A088431;OE9A091202;OE9A114112;OE9A028896;OE9A019643;OE9A091598;OE9A084182;OE9A006809;OE9A068607;OE9A020683;OE9A044084;OE9A071716;OE9A004930;OE9…
Megaritiki'	Oe9_LG20	274513	1366822	0.551472	OE9A025292;OE9A072267;OE9A077029;OE9A084470;OE9A023432;OE9A055541;OE9A055153;OE9A083242;OE9A082138;OE9A031664;OE9A060060;OE9A084570;OE9A028559;OE9A030278;OE9A003864;OE9A103536;OE9A116128;OE9A045396;OE9A046515;OE9A036381;OE9A105296;OE9A078259;OE9A046514;OE9A091244;OE9A057131;OE9A016598;OE9A014469;OE9A074614;OE9A058995;OE9A121909;OE9A101725;OE9A105467;OE9A009378;OE9A063563;OE9A022441;OE9A019727;OE9…
Megaritiki'	Oe9_LG20	1652176	3048338	0.561324	OE9A037408;OE9A015327;OE9A049891;OE9A034586;OE9A087680;OE9A104748;OE9A042755;OE9A084445;OE9A021163;OE9A094903;OE9A032830;OE9A072062;OE9A112181;OE9A040823;OE9A033337;OE9A079591;OE9A084901;OE9A007406;OE9A091126;OE9A113214;OE9A086939;OE9A107496;OE9A020941;OE9A038302;OE9A091959;OE9A084496;OE9A061809;OE9A079513;OE9A012970;OE9A015748;OE9A082183;OE9A015725;OE9A088463;OE9A083375;OE9A001308;OE9A117021;OE9…
Megaritiki'	Oe9_LG20	5241218	7034925	0.535078	OE9A096599;OE9A013033;OE9A029129;OE9A030909;OE9A016797;OE9A060452;OE9A081486;OE9A116202;OE9A120827;OE9A096854;OE9A026361;OE9A024560;OE9A019660;OE9A008171;OE9A051112;OE9A094624;OE9A113125;OE9A025582;OE9A054080;OE9A001387;OE9A020357;OE9A010768;OE9A014013;OE9A027977;OE9A088209;OE9A070627;OE9A089042;OE9A076326;OE9A008553;OE9A012324;OE9A060560;OE9A088653;OE9A049593;OE9A047907;OE9A030059;OE9A106528;OE9…
Megaritiki'	Oe9_LG09	32100	401875	0.545262	OE9A098620;OE9A016022;OE9A008665;OE9A048758;OE9A062460;OE9A053573;OE9A092103;OE9A040170;OE9A034610;OE9A033496;OE9A014016;OE9A072415;OE9A009151;OE9A103182;OE9A018866;OE9A085189;OE9A094606;OE9A085604;OE9A098084;OE9A023107;OE9A059830;OE9A011644;OE9A089601;OE9A058853;OE9A099099
Megaritiki'	Oe9_LG09	3761862	8652918	0.559199	OE9A063139;OE9A016422;OE9A045304;OE9A051199;OE9A021753;OE9A073860;OE9A006948;OE9A100374;OE9A074989;OE9A105291;OE9A075699;OE9A034935;OE9A052559;OE9A034804;OE9A036630;OE9A004419;OE9A061180;OE9A036823;OE9A000891;OE9A001307;OE9A048856;OE9A065564;OE9A045915;OE9A054689;OE9A023456;OE9A036747;OE9A114024;OE9A119655;OE9A006865;OE9A060431;OE9A052223;OE9A109420;OE9A029385;OE9A012797;OE9A100971;OE9A046758;OE9…
Megaritiki'	Oe9_LG09	9084361	10630134	0.517709	OE9A053552;OE9A115074;OE9A089718;OE9A046866;OE9A112019;OE9A078487;OE9A028284;OE9A011053;OE9A113775;OE9A099017;OE9A006536;OE9A063484;OE9A058733;OE9A021262;OE9A120963;OE9A015559;OE9A092458;OE9A003512;OE9A041420;OE9A069663;OE9A030251;OE9A089477;OE9A036143;OE9A023935;OE9A100248;OE9A057020;OE9A039888;OE9A016413;OE9A111379;OE9A007017;OE9A042621;OE9A018887;OE9A119601;OE9A054578;OE9A066424;OE9A108025;OE9…
Megaritiki'	Oe9_LG06	38587	191531	0.570456	OE9A106130;OE9A114991;OE9A029523;OE9A105241;OE9A091549;OE9A101336;OE9A086278;OE9A014540;OE9A031168;OE9A075511;OE9A048121
Megaritiki'	Oe9_LG06	1084579	2037585	0.512964	OE9A026409;OE9A054247;OE9A114343;OE9A006298;OE9A108972;OE9A007528;OE9A112547;OE9A116094;OE9A071931;OE9A054652;OE9A000852;OE9A035393;OE9A076906;OE9A057125;OE9A027071;OE6D003830;OE9A064432;OE9A006352;OE9A092974;OE9A084905;OE9A081193;OE9A048192;OE9A067227;OE9A106005;OE9A004677;OE9A002777;OE9A063490;OE9A092064;OE9A096325;OE9A026673;OE9A062854;OE9A065165;OE9A071898;OE9A017724;OE9A097700;OE9A085091;OE9…
Megaritiki'	Oe9_LG06	2175177	3481410	0.531899	OE9A041390;OE9A091457;OE9A010321;OE9A096954;OE9A080422;OE9A117136;OE9A108815;OE9A116948;OE9A073069;OE9A073332;OE9A005696;OE9A039406;OE9A050618;OE9A116624;OE9A062062;OE9A031265;OE9A015926;OE9A027545;OE9A015310;OE9A117995;OE6D004099;OE9A115493;OE9A113868;OE9A059462;OE9A075638;OE9A018260;OE9A059993;OE9A075528;OE9A068722;OE9A113920;OE9A060057;OE9A101435;OE9A077566;OE9A084614;OE9A013438;OE9A038801;OE9…
Megaritiki'	Oe9_LG06	4287282	9052806	0.590381	OE9A116036;OE9A086190;OE9A100813;OE9A019343;OE9A043559;OE9A076093;OE9A092884;OE9A049807;OE9A079092;OE9A002312;OE9A014637;OE9A077929;OE9A011682;OE9A070098;OE9A097531;OE9A018841;OE9A120846;OE9A098353;OE9A079952;OE9A083749;OE9A037015;OE9A016298;OE9A117387;OE9A086737;OE9A119719;OE9A039495;OE9A032297;OE9A081311;OE9A115655;OE9A121645;OE9A041984;OE9A043004;OE9A101046;OE9A100534;OE9A069737;OE9A008785;OE9…
Megaritiki'	Oe9_LG06	9404073	11269316	0.544762	OE9A009220;OE9A076587;OE9A062180;OE9A002431;OE9A058816;OE9A119196;OE9A039497;OE9A090977;OE9A105834;OE9A050476;OE9A044581;OE9A109521;OE9A016435;OE9A001925;OE9A081803;OE9A015332;OE9A063140;OE9A054525;OE9A079174;OE9A009002;OE9A035963;OE9A071308;OE9A061320;OE9A094510;OE9A017775;OE9A076177;OE9A063901;OE9A007216;OE9A087270;OE9A078548;OE9A096257;OE9A006851;OE9A016933;OE9A013298;OE9A119221;OE9A077191;OE9…
Megaritiki'	Oe9_LG06	14318740	15552775	0.533481	OE9A111596;OE9A061913;OE9A019541;OE9A091853;OE9A019177;OE9A012463;OE9A000266;OE9A116277;OE9A028569;OE9A012404;OE9A091944;OE9A001137;OE9A084556;OE9A084940;OE9A096842;OE9A111795;OE9A046423;OE9A055837;OE9A053976;OE9A079162;OE9A026531;OE9A073572;OE9A037580;OE9A012979;OE9A019884;OE9A050842;OE9A010190;OE9A121000;OE9A038883;OE9A092579;OE9A005995;OE9A073346;OE9A118826;OE9A007647;OE9A051128;OE9A085824;OE9…
Megaritiki'	Oe9_LG06	16914680	19067866	0.55236	OE9A121440;OE9A024895;OE9A089768;OE9A065467;OE9A101783;OE9A045326;OE9A019706;OE9A012281;OE9A062417;OE9A010056;OE9A011341;OE9A052146;OE9A014712;OE9A051650;OE9A090992;OE9A067987;OE9A097128;OE9A007888;OE9A001673;OE9A118934;OE9A110958;OE9A008309;OE9A087055;OE9A035960;OE9A037567;OE9A038746;OE9A087156;OE9A057774;OE9A081083;OE9A111626;OE9A038586;OE9A106847;OE9A025071;OE9A115806;OE9A025377;OE9A030101;OE9…
Megaritiki'	Oe9_LG06	19670384	21664243	0.544834	OE9A016494;OE9A103160;OE9A090295;OE9A087895;OE9A016909;OE9A046543;OE9A089268;OE9A098018;OE9A012950;OE9A016237;OE9A025613;OE9A036754;OE9A020718;OE9A085540;OE9A008626;OE9A047633;OE9A047955;OE9A082376;OE9A103657;OE9A109629;OE9A074915;OE9A037519;OE9A030045;OE9A020087;OE9A050516;OE9A038563;OE9A095320;OE9A115615;OE9A006432;OE9A078428;OE9A032416;OE9A078662;OE9A108670;OE9A043583;OE9A011307;OE9A055623;OE9…
Megaritiki'	Oe9_LG06	21849137	23397902	0.559085	OE9A033402;OE9A049101;OE9A058731;OE9A045830;OE9A069102;OE9A116521;OE9A101207;OE9A120511;OE9A066508;OE9A055607;OE9A094196;OE9A114274;OE9A098437;OE9A071861;OE9A035902;OE9A070990;OE9A117218;OE9A097393;OE9A116741;OE9A103619;OE9A015441;OE9A050734;OE9A056569;OE9A112409;OE9A077059;OE9A015214;OE9A001245;OE6D002610;OE9A025038;OE9A108309;OE9A093810;OE9A089207;OE9A054566;OE9A120395;OE9A017884;OE9A115181;OE9…
Megaritiki'	Oe9_LG06	24798730	26130491	0.501701	OE9A073590;OE9A042918;OE9A020344;OE9A104381;OE9A079724;OE9A092776;OE9A120077;OE9A035469;OE9A069600;OE9A115194;OE9A058714;OE9A098344;OE9A034269;OE9A048944;OE9A106789;OE9A031408;OE9A084917;OE9A121321;OE9A018566;OE9A099662;OE9A109437;OE9A011149;OE9A096577;OE9A056864;OE9A027611;OE9A041272;OE9A023009;OE9A117069;OE9A014792;OE9A103688;OE9A052965;OE9A037800;OE9A059309;OE9A002611;OE9A094166;OE9A090432;OE9…
Megaritiki'	Oe9_LG06	26528288	27988886	0.518227	OE9A024627;OE9A000938;OE9A065851;OE9A032005;OE9A093692;OE9A041731;OE9A082800;OE9A018267;OE9A040516;OE9A112047;OE9A073793;OE9A014963;OE9A115112;OE9A070598;OE9A027966;OE9A107999;OE9A037659;OE9A035301;OE9A113911;OE9A084839;OE9A029029;OE9A040739;OE9A064412;OE9A059920;OE9A032764;OE9A016594;OE9A008810;OE9A047035;OE9A082572;OE9A041441;OE9A119915;OE9A021620;OE9A065679;OE9A111445;OE9A070199;OE9A101553;OE6…
Megaritiki'	Oe9_LG22	29930	239551	0.539122	OE9A078985;OE9A102687;OE9A013792;OE9A067260;OE9A032884;OE9A025889;OE9A116118;OE9A059458;OE9A083898;OE9A102311;OE9A052480;OE9A119933
Megaritiki'	Oe9_LG22	240219	516332	0.578877	OE9A057497;OE9A097712;OE9A081729;OE9A065268;OE9A084415;OE9A000192;OE9A045234;OE9A072038;OE9A109101;OE9A023658
Megaritiki'	Oe9_LG22	516351	2423728	0.553064	OE9A037385;OE9A038455;OE9A033028;OE9A086022;OE9A064198;OE9A093913;OE9A091766;OE9A034317;OE9A083668;OE9A036486;OE9A025625;OE9A104070;OE9A113972;OE9A063187;OE9A047869;OE9A107623;OE9A014946;OE9A013152;OE9A036368;OE9A072549;OE9A026370;OE9A082479;OE9A008530;OE9A050871;OE9A116088;OE9A104177;OE9A091883;OE9A088779;OE9A069414;OE9A047209;OE9A075606;OE9A109522;OE9A048818;OE9A005929;OE9A058050;OE9A024544;OE9…
Megaritiki'	Oe9_LG22	5536066	7736630	0.599383	OE9A006420;OE9A053861;OE9A111737;OE9A017602;OE9A009631;OE6D004051;OE9A071226;OE9A022501;OE9A086931;OE9A004411;OE9A114192;OE9A089924;OE9A012870;OE9A020812;OE9A090510;OE9A005764;OE9A065760;OE9A054087;OE9A017709;OE9A002696;OE9A098381;OE9A019963;OE9A079047;OE9A106837;OE9A110845;OE9A055859;OE9A109075;OE9A026076;OE9A009310;OE9A070076;OE9A056420;OE9A077082;OE9A104260;OE9A034320;OE9A039349;OE9A065663;OE9…
Megaritiki'	Oe9_s07708	648805	845452	0.519245	OE9A116141;OE9A111594;OE9A065640;OE9A026753;OE6D001531;OE9A079521;OE9A013138;OE9A058720;OE9A004301;OE9A095377;OE9A017253;OE9A069861;OE9A026700
Megaritiki'	Oe9_s03979	123795	214551	0.634357	OE9A080705;OE9A054201;OE9A030505;OE9A030517;OE9A111527;OE9A115380;OE9A104800;OE9A006571;OE9A017366;OE9A019894
Megaritiki'	Oe9_LG013	3156	619440	0.521736	OE9A113953;OE9A078035;OE9A090354;OE9A051925;OE9A052595;OE9A074104;OE9A064216;OE9A050646;OE9A030696;OE9A051229;OE9A035889;OE9A090064;OE9A019224;OE9A040276;OE9A094613;OE9A105653;OE9A025745;OE9A049210;OE9A112276;OE9A080051;OE9A075373;OE9A114643;OE9A085395;OE9A008216;OE9A068958;OE9A006381;OE9A057205;OE9A085827;OE9A102994;OE9A010688;OE9A078358;OE9A092004;OE9A105754;OE9A059429;OE9A045145;OE9A081431;OE9…
Megaritiki'	Oe9_LG013	928059	5103309	0.53282	OE9A049281;OE9A014814;OE9A019468;OE9A108355;OE9A002165;OE9A004082;OE9A079319;OE9A050529;OE9A092371;OE9A043361;OE9A011953;OE9A026498;OE9A012784;OE9A017669;OE9A013074;OE9A044889;OE9A015436;OE9A043597;OE9A077651;OE9A042045;OE9A048084;OE9A116793;OE9A077754;OE9A011995;OE9A006003;OE9A013742;OE9A031421;OE9A021292;OE9A069358;OE9A092833;OE9A049190;OE9A054458;OE9A008206;OE9A027228;OE9A089021;OE9A110898;OE9…
Megaritiki'	Oe9_LG013	11753160	15276944	0.58687	OE9A013670;OE9A058142;OE9A001955;OE9A093622;OE9A072300;OE9A110084;OE9A032500;OE9A079214;OE9A015922;OE9A079318;OE9A024219;OE9A060058;OE9A003946;OE9A045547;OE9A113526;OE9A096246;OE9A053796;OE9A010007;OE9A010825;OE9A107565;OE9A012974;OE9A061186;OE9A069332;OE9A087882;OE9A027971;OE9A008994;OE9A010988;OE9A119341;OE9A023481;OE9A076059;OE9A077661;OE9A044009;OE9A023767;OE9A108319;OE9A063475;OE9A054971;OE9…
Megaritiki'	Oe9_LG07	42496	466483	0.54721	OE9A008823;OE9A011126;OE9A070465;OE9A094192;OE9A096874;OE9A018293;OE9A080918;OE9A086868;OE9A062305;OE9A043468;OE9A049705;OE9A099586;OE9A113931;OE9A093234;OE9A025553;OE9A085609;OE9A016628;OE9A081462;OE9A091156;OE9A043523;OE9A109459;OE9A005107;OE9A003402;OE9A000628;OE9A035221;OE9A113524
Megaritiki'	Oe9_LG07	1890300	5278327	0.52754	OE9A055446;OE9A046651;OE9A038048;OE9A090748;OE9A105684;OE9A013226;OE9A017680;OE9A012001;OE9A033774;OE9A110846;OE9A046274;OE9A074677;OE9A119575;OE9A038465;OE9A012225;OE9A010810;OE9A099368;OE9A084825;OE9A104526;OE9A012292;OE9A051721;OE9A074596;OE9A025027;OE9A055809;OE9A045598;OE9A071101;OE9A006239;OE9A024993;OE9A070585;OE9A063227;OE9A037535;OE9A109544;OE9A043520;OE9A073856;OE9A065562;OE9A047722;OE9…
Megaritiki'	Oe9_LG07	5779552	6815831	0.523246	OE9A096910;OE9A048756;OE9A070185;OE9A007650;OE9A113212;OE9A079709;OE9A077114;OE9A055969;OE9A118797;OE9A036596;OE9A034837;OE9A018306;OE9A033947;OE9A059779;OE9A064605;OE9A095579;OE9A070516;OE9A040328;OE9A112239;OE9A025765;OE9A119897;OE9A085890;OE9A008691;OE9A091319;OE9A064450;OE9A110509;OE9A119044;OE9A120884;OE9A022734;OE9A066235;OE9A043502;OE9A120397;OE9A071441;OE9A055353;OE9A043560;OE9A094517;OE9…
Megaritiki'	Oe9_LG07	7355661	9228862	0.566828	OE9A058338;OE9A017871;OE9A054308;OE9A054697;OE9A081171;OE9A028212;OE9A067035;OE9A008405;OE9A056592;OE9A055411;OE9A030442;OE9A085755;OE9A015326;OE9A034758;OE9A112503;OE9A106888;OE9A083882;OE9A051286;OE9A071761;OE9A100895;OE9A090717;OE9A060715;OE9A012040;OE9A107254;OE9A116762;OE9A018099;OE9A070769;OE9A072156;OE9A054884;OE9A108479;OE9A036079;OE9A097617;OE9A060478;OE9A021058;OE9A041192;OE9A040759;OE9…
Megaritiki'	Oe9_LG07	12664200	13493710	0.502991	OE9A106286;OE9A012368;OE9A088500;OE9A060743;OE9A018405;OE9A038534;OE9A067436;OE9A107644;OE9A001711;OE9A036233;OE9A007978;OE9A029230;OE9A095423;OE9A053376;OE9A109565;OE9A053819;OE9A092011;OE9A078455;OE9A065618;OE9A104033;OE9A084246;OE9A080040;OE9A076151;OE9A008962;OE9A022299;OE9A012696;OE9A067133;OE9A054180;OE9A104214;OE9A111387;OE9A094689;OE9A070349;OE9A041186;OE9A094094;OE9A113079;OE9A112800;OE9…
Megaritiki'	Oe9_LG07	14041149	16229521	0.535862	OE9A107039;OE9A092364;OE9A026802;OE9A039264;OE9A103900;OE9A049833;OE9A023527;OE9A116855;OE9A016143;OE9A057712;OE9A098001;OE9A022330;OE9A076045;OE9A067301;OE9A083955;OE9A007716;OE9A048174;OE9A115560;OE9A034411;OE9A063142;OE9A063041;OE9A074871;OE9A055328;OE9A102622;OE9A118603;OE9A075706;OE9A012725;OE9A051693;OE9A118941;OE9A095652;OE9A109461;OE9A004037;OE9A056937;OE9A086888;OE9A083999;OE9A071001;OE9…
Megaritiki'	Oe9_s02062	62307	319344	0.640526	OE9A110877;OE9A047491;OE9A008973;OE9A090700;OE9A057695;OE9A066690;OE9A076971;OE9A100862;OE9A018892;OE6D001740;OE9A097330;OE9A082620;OE9A012681;OE9A055525;OE9A075612;OE9A068928;OE9A121202;OE9A095701
Megaritiki'	Oe9_LG01	6028	422468	0.565858	OE9A067617;OE9A105706;OE9A077557;OE9A028389;OE9A098225;OE9A096488;OE9A007297;OE9A065056;OE9A115937;OE9A083702;OE9A114945;OE9A062508;OE9A017521;OE9A048846;OE9A043249;OE6D003471;OE9A001349
Megaritiki'	Oe9_LG01	482562	1214932	0.635918	OE9A011446;OE9A021367;OE9A066181;OE9A031384;OE9A029983;OE9A056757;OE9A049850;OE9A115256;OE9A096942;OE9A118094;OE9A116382;OE9A069237;OE9A085194;OE9A064957;OE9A090845;OE9A030325;OE9A097869;OE9A109085;OE9A002410;OE9A076309;OE9A104942;OE9A106513;OE9A102120;OE9A000943;OE9A106942;OE9A035839;OE9A119775;OE9A112935;OE9A104281;OE9A051972;OE9A004006;OE9A071456;OE9A084255;OE9A010320;OE9A084609;OE9A051259;OE9…
Megaritiki'	Oe9_LG01	2094062	9486695	0.588667	OE9A017530;OE9A070888;OE9A105577;OE9A006549;OE9A089220;OE9A017143;OE9A119779;OE9A094938;OE9A036101;OE9A013575;OE9A097343;OE9A040670;OE9A034648;OE9A029450;OE9A024490;OE9A013396;OE9A042559;OE9A063977;OE9A036159;OE9A115309;OE9A000241;OE9A110475;OE9A014521;OE6D003847;OE9A069819;OE9A119234;OE9A079795;OE9A106869;OE9A103007;OE9A111423;OE9A082099;OE9A002051;OE9A085202;OE9A079258;OE6D003848;OE9A098576;OE9…
Megaritiki'	Oe9_LG01	12621928	23509183	0.577658	OE9A054569;OE9A079435;OE9A086574;OE9A032357;OE9A094983;OE9A104274;OE9A022008;OE9A068578;OE9A038284;OE9A072071;OE9A059600;OE9A059862;OE9A106483;OE9A102887;OE9A034746;OE9A010599;OE9A121139;OE9A111232;OE9A056027;OE9A121723;OE9A038872;OE9A017030;OE9A077488;OE9A001855;OE9A089019;OE9A034637;OE9A080840;OE9A087417;OE9A041174;OE9A077394;OE9A013891;OE9A012684;OE9A065699;OE9A114339;OE9A074770;OE9A111073;OE9…
Megaritiki'	Oe9_LG01	28386926	30296073	0.528547	OE9A037132;OE9A054924;OE9A039217;OE9A051984;OE9A105629;OE9A111656;OE9A032851;OE9A083818;OE9A003379;OE9A002386;OE9A052666;OE9A022742;OE9A046908;OE9A094625;OE9A113778;OE9A105537;OE9A038707;OE9A008438;OE9A038492;OE9A078899;OE9A107268;OE9A066182;OE9A005493;OE9A107860;OE9A058910;OE9A015958;OE9A020571;OE9A044918;OE9A107174;OE9A115988;OE9A016763;OE9A092106;OE9A004948;OE9A020978;OE9A088040;OE9A084142;OE9…
Megaritiki'	Oe9_LG01	32023429	33704048	0.525839	OE9A096052;OE9A041554;OE9A020296;OE9A094838;OE9A010964;OE9A120370;OE9A119428;OE9A094876;OE9A013560;OE9A013817;OE9A010482;OE9A018094;OE9A068091;OE9A012707;OE9A091172;OE9A106455;OE9A055937;OE9A118429;OE9A008529;OE9A022882;OE9A096491;OE9A029436;OE9A101515;OE9A072809;OE9A036588;OE9A092444;OE9A078769;OE9A092210;OE9A078892;OE9A054536;OE9A069612;OE9A059893;OE9A101350;OE9A053243;OE9A053646;OE9A050680;OE9…
Megaritiki'	Oe9_s02213	71190	85657	0.594102	OE9A070392
Megaritiki'	Oe9_s09713	67674	69602	0.622553	-
Megaritiki'	Oe9_LG014	380448	1395702	0.531753	OE9A069850;OE9A116684;OE9A002378;OE9A039728;OE9A107504;OE9A037370;OE9A090777;OE9A117940;OE9A007745;OE9A029577;OE9A062900;OE9A014461;OE9A029620;OE9A022636;OE9A075570;OE9A054842;OE9A086608;OE9A051861;OE9A083616;OE9A009456;OE9A007349;OE9A071944;OE9A006021;OE9A079067;OE9A066575;OE9A067515;OE9A075782;OE9A089184;OE9A025059;OE9A021303;OE9A108853;OE9A092329;OE9A088686;OE9A085319;OE9A001034;OE9A004646;OE9…
Megaritiki'	Oe9_LG014	2396183	5602865	0.634397	OE9A035464;OE9A101477;OE9A075422;OE9A003128;OE9A071261;OE9A120154;OE9A086984;OE9A074831;OE9A018516;OE9A006088;OE9A092783;OE9A013735;OE9A082248;OE9A035727;OE9A073209;OE9A010293;OE9A038229;OE9A029589;OE9A089797;OE9A018342;OE9A060039;OE9A071113;OE9A030280;OE9A066220;OE9A111128;OE9A080535;OE9A090364;OE9A006218;OE9A115915;OE9A095007;OE9A096423;OE9A041754;OE9A066494;OE9A084575;OE9A036421;OE9A008140;OE9…
Megaritiki'	Oe9_LG014	6380822	12887713	0.603707	OE9A083608;OE9A088318;OE6D002341;OE9A009821;OE9A093417;OE9A081157;OE9A085348;OE9A058433;OE9A055375;OE9A049158;OE9A012518;OE9A026265;OE9A102932;OE9A094539;OE9A084744;OE9A055885;OE9A105905;OE9A079776;OE9A043634;OE9A118217;OE9A040646;OE9A106003;OE9A070950;OE9A064971;OE9A083744;OE9A010241;OE9A042528;OE9A016112;OE9A093270;OE9A030371;OE9A100407;OE9A056422;OE9A013043;OE9A024604;OE9A006116;OE9A069532;OE9…
Megaritiki'	Oe9_s09645	61365	73310	0.557252	-
Megaritiki'	Oe9_LG017	70859	175574	0.579037	OE9A016014;OE9A040864
Megaritiki'	Oe9_LG017	208474	372315	0.548107	OE9A083084
Megaritiki'	Oe9_LG017	3306633	10752204	0.57523	OE9A088266;OE9A048847;OE9A095979;OE9A003744;OE9A092177;OE9A109228;OE9A007586;OE9A000814;OE9A027379;OE9A084696;OE9A023521;OE9A066259;OE9A027146;OE9A082040;OE9A081609;OE9A035911;OE9A080925;OE9A022845;OE9A102456;OE9A118646;OE9A077478;OE9A006341;OE9A065274;OE9A038210;OE9A000968;OE9A087810;OE9A008085;OE9A106153;OE9A080231;OE9A116727;OE9A016769;OE9A026090;OE9A065368;OE9A083796;OE6D000381;OE9A052336;OE9…
Megaritiki'	Oe9_LG017	14281815	15667996	0.61326	OE9A101849;OE9A069094;OE9A044583;OE9A051188;OE9A005908;OE9A082038;OE9A057054;OE9A068139;OE9A040848;OE9A063497;OE9A014953;OE9A105761;OE9A110559;OE9A067181;OE9A121434;OE9A077133;OE9A029942;OE9A084327;OE9A064145;OE9A015773;OE9A064299;OE9A053803;OE9A106459;OE9A042991;OE9A013376;OE9A022494;OE9A060029;OE9A012475;OE9A052971;OE9A113291;OE9A040609;OE9A057548;OE6D004209;OE9A118113;OE9A016543;OE9A008617;OE9…
Megaritiki'	Oe9_LG015	385644	2656194	0.541301	OE9A084939;OE9A073547;OE9A057632;OE9A086859;OE9A105568;OE9A040435;OE9A102538;OE9A096777;OE9A027052;OE9A096227;OE9A108240;OE9A115787;OE9A086126;OE9A117964;OE9A068600;OE9A043725;OE9A115534;OE9A109660;OE9A053074;OE9A012645;OE9A066318;OE9A064983;OE9A094646;OE9A052242;OE9A115838;OE9A096057;OE9A064812;OE9A042504;OE9A089902;OE9A018446;OE9A035722;OE6D000956;OE9A053125;OE9A041073;OE9A120269;OE9A090576;OE9…
Megaritiki'	Oe9_LG015	5185487	6923182	0.586519	OE9A099856;OE9A092396;OE9A101983;OE9A118894;OE9A004341;OE9A053930;OE9A053678;OE9A021346;OE9A059711;OE9A100414;OE9A044506;OE9A013087;OE9A018377;OE9A099358;OE9A120572;OE9A053690;OE9A048710;OE9A065720;OE9A020430;OE9A072953;OE9A092840;OE9A030093;OE9A105588;OE9A015462;OE9A058955;OE9A038521;OE9A072371;OE9A004591;OE9A102262;OE9A004627;OE9A048691;OE9A039606;OE9A107199;OE9A041161;OE9A119110;OE9A116660;OE9…
Megaritiki'	Oe9_LG015	8450056	13546227	0.625689	OE9A082916;OE9A024125;OE9A071739;OE9A090941;OE9A052126;OE9A094412;OE9A064627;OE9A070615;OE9A121726;OE9A106895;OE9A072281;OE9A086319;OE9A081453;OE9A065352;OE9A090098;OE9A028813;OE9A038918;OE9A093845;OE9A016027;OE9A012382;OE9A099717;OE9A057308;OE9A105269;OE9A118059;OE9A109561;OE9A104121;OE9A029871;OE9A116772;OE9A108079;OE9A110994;OE9A072754;OE9A010361;OE9A097593;OE9A029716;OE9A059046;OE9A054959;OE9…
Megaritiki'	Oe9_LG04	252487	5698812	0.640782	OE9A023309;OE9A056554;OE9A120281;OE9A086485;OE9A109813;OE9A076142;OE9A076388;OE9A102468;OE9A033716;OE9A079218;OE9A110773;OE9A091676;OE9A114378;OE9A118912;OE9A032756;OE9A003550;OE9A022165;OE9A102982;OE9A000646;OE9A038838;OE9A078952;OE9A006110;OE9A002034;OE9A105564;OE9A108574;OE9A042967;OE9A055181;OE9A094540;OE9A092818;OE9A088192;OE9A063427;OE9A047267;OE9A086321;OE9A108873;OE9A085648;OE9A064859;OE9…
Megaritiki'	Oe9_LG04	6448386	8845729	0.602405	OE9A059204;OE9A033936;OE9A051928;OE9A002181;OE9A110317;OE9A049342;OE9A011680;OE9A087025;OE9A118335;OE9A023835;OE9A068107;OE9A090217;OE9A096111;OE9A024345;OE9A018980;OE9A062087;OE9A091825;OE9A074808;OE9A060726;OE9A108050;OE9A080623;OE9A043927;OE9A078563;OE9A047009;OE9A111873;OE9A004962;OE9A049504;OE9A095020;OE9A001768;OE9A009623;OE9A113533;OE9A017018;OE9A112734;OE9A014588;OE9A025713;OE9A088122;OE9…
Megaritiki'	Oe9_LG04	10726088	14779924	0.547497	OE9A055531;OE9A107974;OE9A070758;OE9A042615;OE9A010398;OE9A001919;OE9A016226;OE9A055031;OE9A086604;OE9A024285;OE9A069084;OE9A039733;OE9A121262;OE9A054239;OE9A049866;OE9A105030;OE9A076108;OE9A111156;OE9A053541;OE9A117777;OE9A059965;OE9A088091;OE9A048399;OE9A118841;OE9A024475;OE9A116502;OE9A048560;OE9A098332;OE9A061026;OE9A121372;OE9A079729;OE9A019275;OE9A105093;OE9A048091;OE9A028982;OE9A110704;OE9…
Megaritiki'	Oe9_LG04	15811596	18115773	0.579265	OE9A050276;OE9A106181;OE9A055180;OE9A089178;OE9A008373;OE9A051263;OE9A045709;OE9A013181;OE9A054224;OE9A031898;OE9A017334;OE9A070507;OE9A020545;OE9A112345;OE9A048746;OE6D002847;OE9A013375;OE9A101584;OE9A027294;OE9A014779;OE9A023458;OE9A051754;OE9A053359;OE9A116174;OE9A019659;OE9A097538;OE9A036694;OE9A113469;OE9A092526;OE9A114067;OE9A075823;OE9A075079;OE9A104252;OE9A029726;OE9A040169;OE9A028993;OE9…
Megaritiki'	Oe9_LG04	19089310	23047456	0.581206	OE9A085750;OE9A121865;OE9A015505;OE9A082036;OE9A075037;OE9A094246;OE9A107224;OE9A069138;OE9A043190;OE9A065099;OE9A083192;OE9A013967;OE9A098283;OE9A053913;OE9A089760;OE9A026850;OE9A006414;OE9A026985;OE9A098802;OE9A041009;OE9A105693;OE9A015836;OE9A001667;OE9A109713;OE9A083516;OE9A042706;OE9A078166;OE9A030326;OE9A120406;OE9A022725;OE9A091940;OE9A093409;OE9A044117;OE9A068698;OE9A006081;OE9A089171;OE9…
Megaritiki'	Oe9_LG08	32223	1615309	0.62572	OE9A111316;OE9A093847;OE9A116213;OE9A022667;OE9A039388;OE9A020930;OE9A063713;OE9A062008;OE9A118290;OE9A036151;OE9A020818;OE9A037103;OE9A035740;OE9A056470;OE9A034050;OE9A057875;OE6D000502;OE9A071847;OE9A031625;OE9A077475;OE9A035212;OE9A018698;OE9A086482;OE9A042990;OE9A028668;OE9A011152;OE9A038999;OE9A070761;OE9A109914;OE9A110719;OE9A111287;OE9A119026;OE9A106649;OE9A087545;OE9A006738;OE9A044892;OE9…
Megaritiki'	Oe9_LG08	4301011	6724440	0.508228	OE9A076014;OE9A060327;OE9A073387;OE9A081410;OE9A107635;OE9A097239;OE9A072582;OE9A058414;OE9A052471;OE9A036548;OE9A030639;OE9A029585;OE9A108497;OE9A047915;OE9A064541;OE9A028607;OE9A011397;OE9A120797;OE9A089209;OE9A032606;OE9A027183;OE9A116501;OE9A090491;OE9A056484;OE9A095433;OE9A051757;OE9A103526;OE9A025955;OE9A068863;OE9A024444;OE9A007293;OE9A012250;OE9A083944;OE9A038473;OE9A102439;OE9A002917;OE9…
Megaritiki'	Oe9_LG08	7204177	10708686	0.540701	OE9A092487;OE9A087315;OE9A053960;OE9A002844;OE9A016928;OE9A049328;OE9A082958;OE9A030002;OE9A017820;OE9A104171;OE9A083967;OE9A026221;OE9A045186;OE9A090924;OE9A025823;OE9A076940;OE9A048512;OE9A088609;OE9A071957;OE9A019197;OE9A048799;OE9A014697;OE9A095428;OE9A022848;OE9A031132;OE9A100235;OE9A102257;OE9A053253;OE9A058391;OE9A063673;OE9A078729;OE9A049258;OE9A040721;OE9A100044;OE9A062823;OE9A054546;OE9…
Megaritiki'	Oe9_s07791	4000	202580	0.617064	OE9A095836;OE9A076620;OE9A100178;OE9A081859;OE9A058309;OE9A114287;OE9A002429
Megaritiki'	Oe9_s05787	66272	96671	0.504236	OE9A006568;OE9A051761
Megaritiki'	Oe9_s05787	192551	277690	0.535633	OE9A108235;OE9A088867;OE9A039169
Megaritiki'	Oe9_LG012	11757	1323028	0.568821	OE9A027022;OE9A040591;OE9A079210;OE6D002252;OE9A057841;OE9A076688;OE9A006232;OE9A037962;OE9A035798;OE9A050962;OE9A079100;OE9A020456;OE9A095560;OE9A097845;OE9A116024;OE9A049617;OE9A114585;OE9A098885;OE9A102935;OE9A085925;OE9A031211;OE9A049395;OE9A014975;OE9A070840;OE9A017556;OE9A113922;OE9A000230;OE9A081430;OE9A084187;OE9A044081;OE9A021038;OE9A079098;OE9A057176;OE9A078414;OE9A000759;OE9A114708;OE9…
Megaritiki'	Oe9_LG012	2745315	7717414	0.556131	OE9A032682;OE9A000572;OE9A049042;OE9A032829;OE9A113049;OE9A054694;OE9A081242;OE9A024559;OE9A060623;OE9A022519;OE9A090324;OE9A110279;OE9A009704;OE9A086201;OE9A035184;OE9A033502;OE9A098512;OE9A048259;OE9A106061;OE9A026399;OE9A028047;OE9A053601;OE9A092228;OE9A048687;OE9A101847;OE9A106822;OE9A021771;OE9A120054;OE9A077105;OE9A105617;OE9A007966;OE9A000560;OE9A084848;OE9A113094;OE9A075205;OE9A086083;OE9…
Megaritiki'	Oe9_LG012	9173049	16344066	0.535712	OE9A006252;OE9A106975;OE9A043721;OE9A011956;OE9A085989;OE9A100731;OE9A001635;OE9A050937;OE9A092560;OE9A015963;OE9A011570;OE9A052670;OE9A035539;OE9A046193;OE9A040528;OE9A120093;OE9A010446;OE9A081118;OE9A005419;OE9A100435;OE9A110262;OE9A046491;OE9A120840;OE9A050408;OE9A054730;OE9A038920;OE9A019579;OE9A079922;OE9A049490;OE9A048813;OE9A069357;OE9A052006;OE9A004415;OE9A091357;OE9A085894;OE9A079372;OE9…
Megaritiki'	Oe9_LG012	16588791	18734793	0.532236	OE9A077676;OE9A028204;OE9A078338;OE9A052023;OE6D003468;OE9A102186;OE9A041636;OE9A006940;OE9A004640;OE9A055189;OE9A005635;OE9A055786;OE9A065433;OE9A067414;OE9A110112;OE9A027608;OE9A015794;OE9A037482;OE9A047807;OE9A017651;OE9A114592;OE9A109668;OE9A049781;OE9A102010;OE9A069568;OE9A082474;OE9A004730;OE9A114147;OE9A023073;OE9A114669;OE9A026936;OE9A104237;OE9A061606;OE9A065773;OE9A001220;OE9A087849;OE9…
Megaritiki'	Oe9_s07894	110583	128353	0.537035	-
Lianolia Kerkyras'	Oe9_s03877	26594	216560	0.626795	OE9A098047;OE9A049383;OE9A080525;OE9A033723;OE9A080131;OE9A088348;OE9A084000;OE9A102603;OE9A000198
Lianolia Kerkyras'	Oe9_LG5	616043	773273	0.556613	OE9A052106;OE9A022808;OE9A026236;OE9A067715;OE9A012664;OE9A089334;OE9A113141;OE9A067195;OE9A072380;OE9A103393
Lianolia Kerkyras'	Oe9_LG5	2533530	8076654	0.578239	OE9A022535;OE9A069242;OE9A054841;OE9A054266;OE9A053361;OE9A099105;OE9A051082;OE9A033751;OE9A023149;OE9A039538;OE9A109164;OE6D000043;OE9A029740;OE9A078155;OE9A027159;OE9A017916;OE9A053082;OE9A037360;OE9A046546;OE9A009213;OE9A065094;OE9A029953;OE9A049878;OE9A033816;OE9A045505;OE9A099135;OE9A029997;OE9A083601;OE9A076774;OE9A001801;OE9A078638;OE9A106202;OE9A104292;OE9A099059;OE9A051744;OE9A115234;OE9…
Lianolia Kerkyras'	Oe9_LG5	9119619	14294160	0.583176	OE9A058907;OE9A067324;OE9A012235;OE9A009866;OE9A026973;OE9A057229;OE9A069049;OE9A086349;OE9A031892;OE9A018740;OE9A101600;OE9A021575;OE9A120714;OE9A052219;OE9A040235;OE9A103355;OE9A051820;OE9A105500;OE9A050152;OE9A070697;OE9A106366;OE9A060863;OE9A094710;OE9A016509;OE9A001527;OE9A043436;OE9A025527;OE9A037830;OE9A027939;OE9A006664;OE9A092528;OE9A047749;OE9A014799;OE9A036301;OE9A038070;OE9A002798;OE9…
Lianolia Kerkyras'	Oe9_LG5	14295479	17668507	0.608329	OE9A028227;OE9A053391;OE9A034739;OE9A092589;OE9A059447;OE9A027208;OE9A061703;OE9A088335;OE9A030056;OE9A029728;OE9A031130;OE9A090158;OE9A032425;OE9A093581;OE9A048576;OE9A045771;OE9A051934;OE9A085396;OE9A083141;OE9A092603;OE9A054038;OE9A089465;OE9A120922;OE9A079102;OE9A003474;OE9A012387;OE9A101637;OE9A025470;OE9A066512;OE9A069771;OE9A060985;OE9A046161;OE9A076716;OE9A094696;OE9A054590;OE9A066527;OE9…
Lianolia Kerkyras'	Oe9_LG5	18338772	21558152	0.529195	OE9A050739;OE9A063158;OE9A089587;OE9A064252;OE9A070953;OE9A003413;OE9A023788;OE9A038199;OE9A058665;OE9A108147;OE9A015595;OE9A048035;OE9A000375;OE9A053027;OE9A113599;OE9A000116;OE9A109912;OE9A090597;OE9A037683;OE9A008335;OE9A037565;OE9A020901;OE9A054427;OE9A013527;OE9A060937;OE9A009492;OE9A112919;OE9A098880;OE9A112578;OE9A111638;OE9A010333;OE9A120951;OE9A075873;OE9A077359;OE9A021731;OE9A026508;OE9…
Lianolia Kerkyras'	Oe9_s01923	29915	77899	0.595937	OE9A065703
Lianolia Kerkyras'	Oe9_s05940	76526	142310	0.560175	OE9A096607;OE9A036926
Lianolia Kerkyras'	Oe9_LG019	3114865	4664593	0.605358	OE9A026897;OE9A074350;OE9A100057;OE9A106798;OE9A002527;OE9A087120;OE9A060893;OE9A026134;OE9A099830;OE9A004848;OE9A031930;OE9A070629;OE9A012454;OE9A034394;OE9A042350;OE9A037796;OE9A089481;OE9A093775;OE9A119822;OE9A071493;OE9A115343;OE9A011583;OE9A065814;OE9A019792;OE9A014159;OE9A042156;OE9A049481;OE9A072175;OE9A112994;OE9A117100;OE9A038090;OE9A006314;OE9A119976;OE9A024499;OE9A077244;OE9A099236;OE9…
Lianolia Kerkyras'	Oe9_LG019	8001366	9688632	0.568934	OE9A032573;OE9A070491;OE9A052486;OE9A099703;OE9A076223;OE9A057397;OE9A011162;OE9A080038;OE9A027875;OE9A004163;OE9A105199;OE9A107821;OE9A014075;OE9A084875;OE9A005638;OE9A088729;OE9A075241;OE9A007922;OE9A000338;OE9A075139;OE9A056917;OE9A116241;OE9A063015;OE9A016450;OE9A095169;OE9A057338;OE9A093660;OE9A073310;OE9A068187;OE9A023688;OE9A081759;OE9A102525;OE9A077278;OE9A042826;OE9A107768;OE9A107295;OE9…
Lianolia Kerkyras'	Oe9_LG019	13035672	14685673	0.510209	OE9A113425;OE9A020906;OE9A057969;OE9A035560;OE9A045116;OE9A052245;OE9A066731;OE9A077052;OE9A076375;OE9A093675;OE9A060686;OE9A105819;OE9A049935;OE9A081555;OE9A013030;OE9A044242;OE9A056680;OE9A006876;OE9A080568;OE9A059550;OE9A007024;OE9A037254;OE9A084064;OE9A022466;OE9A019765;OE9A008866;OE9A087277;OE9A008739;OE9A043440;OE9A049791;OE9A066937;OE9A095141;OE9A041743;OE9A015858;OE9A065210;OE9A018587;OE9…
Lianolia Kerkyras'	Oe9_LG02	48979	303765	0.552165	OE9A066154;OE9A107686;OE9A007870;OE9A012304;OE9A048148;OE9A113505;OE9A103077;OE9A118502;OE9A025215;OE9A023715;OE9A001961
Lianolia Kerkyras'	Oe9_LG02	312830	2749230	0.541549	OE9A112982;OE9A059670;OE9A096618;OE9A111722;OE9A038261;OE9A022063;OE9A112779;OE9A037293;OE9A029586;OE6D003661;OE9A012962;OE9A101817;OE9A044923;OE9A077045;OE9A078832;OE9A034673;OE9A051079;OE9A017365;OE9A018682;OE9A064214;OE9A037865;OE9A085239;OE9A041443;OE9A075316;OE9A053115;OE9A066488;OE9A099224;OE9A024371;OE9A072242;OE9A004772;OE9A051920;OE9A058152;OE9A054946;OE9A048274;OE9A080272;OE9A061551;OE9…
Lianolia Kerkyras'	Oe9_LG02	5375206	6429859	0.525777	OE9A026793;OE9A083251;OE9A086738;OE9A063904;OE9A089185;OE9A035627;OE9A028278;OE9A100541;OE9A110151;OE9A031216;OE9A102870;OE9A007907;OE9A053707;OE9A104188;OE9A024702;OE9A078562;OE9A106708;OE9A120153;OE9A018606;OE9A028046;OE9A096683;OE9A084029;OE9A014296;OE9A110286;OE9A042196;OE9A015369;OE9A003843;OE9A102800;OE9A055165;OE9A000961;OE9A076111;OE9A038377;OE9A007436;OE9A042497;OE9A065082;OE9A059491;OE9…
Lianolia Kerkyras'	Oe9_LG02	7060885	9254409	0.510899	OE9A055206;OE9A036102;OE9A025610;OE9A040492;OE9A120771;OE9A045677;OE9A091994;OE9A121609;OE9A103438;OE9A041546;OE9A007781;OE9A092557;OE9A087208;OE9A031935;OE9A073184;OE9A007875;OE9A102059;OE9A029578;OE9A059632;OE9A056900;OE9A106709;OE9A096920;OE9A121245;OE9A023478;OE9A030425;OE9A041235;OE9A039686;OE9A085352;OE9A052465;OE9A032186;OE9A074963;OE9A056810;OE9A010508;OE9A001252;OE9A101654;OE9A092533;OE9…
Lianolia Kerkyras'	Oe9_LG02	9859869	12988190	0.639697	OE9A001791;OE9A034827;OE9A111934;OE9A084672;OE9A073144;OE9A046273;OE9A009085;OE9A081012;OE9A007786;OE9A041869;OE9A045619;OE9A015677;OE9A038376;OE9A096445;OE9A054223;OE9A078794;OE9A012091;OE9A094168;OE9A110767;OE9A098077;OE9A018884;OE9A004500;OE9A056991;OE9A090352;OE9A049683;OE9A080210;OE9A073249;OE9A104226;OE9A113287;OE9A121834;OE9A016020;OE9A105951;OE9A100961;OE9A029271;OE9A061156;OE9A112028;OE9…
Lianolia Kerkyras'	Oe9_LG02	13470667	21591939	0.613977	OE9A008424;OE9A028459;OE9A102753;OE9A115035;OE9A029600;OE9A050681;OE9A059180;OE9A066493;OE9A121649;OE9A117365;OE9A063239;OE9A077921;OE9A031818;OE9A120870;OE9A099799;OE9A022730;OE9A031699;OE9A070495;OE9A010239;OE9A116646;OE9A048571;OE9A081027;OE9A039581;OE9A084638;OE9A119338;OE9A056174;OE9A087245;OE9A110966;OE9A037935;OE9A121887;OE9A088511;OE9A052531;OE9A053459;OE9A106520;OE9A063432;OE9A050767;OE9…
Lianolia Kerkyras'	Oe9_LG02	23360678	24441966	0.522344	OE9A073370;OE9A115875;OE9A077763;OE9A007049;OE9A012135;OE9A045868;OE9A023024;OE9A053618;OE9A090660;OE9A079707;OE9A000931;OE9A106085;OE9A093649;OE9A039654;OE9A068971;OE9A011748;OE9A094241;OE9A051236;OE9A115738;OE9A077607;OE9A043392;OE9A005179;OE9A013623;OE9A038983;OE9A081891;OE9A027835;OE9A037474;OE9A054964;OE9A084362;OE9A092873;OE9A046792;OE9A079770;OE9A022702;OE9A051237;OE9A030628;OE9A066472;OE9…
Lianolia Kerkyras'	Oe9_s05961	32253	122469	0.560313	OE9A056502;OE9A119834;OE9A066157;OE9A048429;OE9A114264
Lianolia Kerkyras'	Oe9_LG018	39911	1025474	0.578421	OE9A015176;OE9A060635;OE9A096894;OE6D001421;OE9A046926;OE9A020997;OE9A109969;OE9A001405;OE9A051501;OE9A023617;OE9A077312;OE9A019233;OE9A105943;OE9A079094;OE9A053669;OE9A060835;OE9A017507;OE9A053004;OE9A054870;OE9A100450;OE9A073305;OE9A003662;OE9A011676;OE9A082259;OE9A058695;OE9A076766;OE9A056515;OE9A051863;OE9A078909;OE9A116139;OE9A080206;OE9A056822;OE9A024935;OE9A058900;OE9A117450;OE9A062457;OE9…
Lianolia Kerkyras'	Oe9_LG018	4158294	5884862	0.54633	OE9A084544;OE9A043480;OE9A035695;OE9A113109;OE9A111893;OE9A104947;OE9A030746;OE9A071153;OE9A083503;OE9A005538;OE9A066714;OE9A061571;OE9A073908;OE9A009111;OE9A063014;OE9A117210;OE9A001470;OE9A000333;OE9A101422;OE9A082612;OE9A107726;OE9A108606;OE9A018812;OE9A107871;OE9A013346;OE9A049452;OE9A035509;OE9A119804;OE9A024077;OE9A027154;OE9A055098;OE9A065561;OE9A023404;OE9A002144;OE9A086840;OE9A005920;OE9…
Lianolia Kerkyras'	Oe9_LG018	6113878	8456842	0.56013	OE9A097388;OE9A050331;OE9A067531;OE9A069790;OE9A030465;OE9A035653;OE9A021444;OE9A110891;OE9A063473;OE9A004466;OE9A090908;OE9A119218;OE6D002902;OE9A054845;OE9A007836;OE9A106087;OE9A081440;OE9A051432;OE9A061091;OE9A006696;OE9A087828;OE9A081619;OE9A103978;OE9A019921;OE9A047285;OE9A012224;OE9A056175;OE9A082353;OE9A016485;OE9A048592;OE9A041064;OE9A018212;OE9A119849;OE9A066627;OE9A108839;OE9A098900;OE9…
Lianolia Kerkyras'	Oe9_LG018	9373842	11018544	0.602114	OE9A074891;OE9A085303;OE9A059125;OE9A000956;OE9A082727;OE9A087570;OE9A052003;OE9A025940;OE9A010720;OE9A065385;OE9A114979;OE9A076845;OE9A001400;OE9A111026;OE9A095949;OE9A059133;OE9A019723;OE9A097834;OE9A049090;OE9A080883;OE9A056746;OE9A021870;OE9A056307;OE9A060479;OE9A033575;OE9A088844;OE9A083237;OE9A110322;OE9A120203;OE6D003588;OE9A057963;OE9A076318;OE9A023426;OE9A010129;OE9A082229;OE9A075920;OE9…
Lianolia Kerkyras'	Oe9_s03902	210813	403131	0.513692	OE9A117167;OE9A027715;OE9A106731;OE9A050124;OE9A047877;OE9A061943;OE9A021824;OE9A004001;OE9A033818;OE9A103245;OE9A076133
Lianolia Kerkyras'	Oe9_LG010	27042	1023179	0.568063	OE9A112837;OE9A011043;OE9A066499;OE9A064959;OE9A035286;OE9A039940;OE9A104927;OE9A031740;OE6D003488;OE9A053509;OE9A021587;OE9A070262;OE9A100838;OE9A104946;OE9A077562;OE9A029401;OE9A011870;OE9A110868;OE9A098615;OE9A063462;OE9A053809;OE9A101360;OE9A077789;OE9A013644;OE9A056101;OE9A101423;OE9A005883;OE9A114559;OE9A019214;OE9A119972;OE9A071279;OE9A066108;OE9A003406;OE9A083414;OE9A003514;OE9A045453;OE9…
Lianolia Kerkyras'	Oe9_LG010	2358539	3990145	0.50979	OE9A005956;OE9A061995;OE9A077450;OE9A092130;OE9A106113;OE9A083455;OE9A043490;OE9A090457;OE9A024697;OE9A017489;OE9A005895;OE9A025415;OE9A072344;OE9A098492;OE9A018184;OE9A114909;OE9A050273;OE9A107843;OE9A092214;OE6D000990;OE9A027631;OE9A014464;OE9A067994;OE9A043103;OE9A121368;OE9A058155;OE9A061167;OE9A055080;OE9A111050;OE9A043574;OE9A046960;OE9A068517;OE9A001115;OE9A117669;OE9A065513;OE9A099866;OE9…
Lianolia Kerkyras'	Oe9_LG010	4742547	9449483	0.590781	OE9A006904;OE9A002043;OE9A118392;OE9A017417;OE9A072859;OE9A039302;OE9A011802;OE9A096849;OE9A089396;OE9A038006;OE9A015811;OE9A068031;OE9A084313;OE9A086986;OE9A076362;OE9A105433;OE9A053316;OE9A117261;OE9A037186;OE9A016069;OE9A097149;OE9A064658;OE9A056293;OE9A040527;OE9A040168;OE9A086389;OE9A053430;OE9A111990;OE9A077945;OE9A100309;OE9A073382;OE9A014227;OE9A100198;OE9A021995;OE9A049067;OE9A015353;OE9…
Lianolia Kerkyras'	Oe9_LG010	10225393	11988750	0.503915	OE9A119106;OE9A019996;OE9A061546;OE9A095880;OE9A094668;OE9A003335;OE9A074140;OE9A039218;OE9A006719;OE9A030034;OE9A034520;OE9A082682;OE9A011801;OE9A081135;OE9A048033;OE9A053148;OE9A033479;OE9A035927;OE9A120546;OE9A067400;OE9A075245;OE9A045878;OE9A004556;OE9A056681;OE9A042996;OE9A039092;OE9A082724;OE9A053514;OE9A068261;OE9A035689;OE9A091996;OE9A059975;OE9A017716;OE9A092251;OE9A003747;OE9A101949;OE9…
Lianolia Kerkyras'	Oe9_LG010	17230815	18614889	0.529053	OE9A121134;OE9A093220;OE9A116251;OE9A050143;OE6D000770;OE9A092116;OE9A039090;OE9A057597;OE9A012273;OE9A041913;OE9A118900;OE9A106239;OE9A038516;OE9A018106;OE9A034578;OE9A091885;OE9A011150;OE9A085716;OE9A092241;OE9A020609;OE9A035499;OE9A030654;OE9A114825;OE9A116950;OE9A064358;OE9A106905;OE9A087143;OE9A052679;OE9A101858;OE9A024025;OE9A116782;OE9A002888;OE9A078966;OE9A018761;OE9A041747;OE9A016584;OE9…
Lianolia Kerkyras'	Oe9_LG011	4517571	6322470	0.592523	OE9A088539;OE9A019110;OE9A118109;OE9A035593;OE9A055833;OE9A120942;OE9A057839;OE9A011311;OE9A120565;OE9A030262;OE9A043529;OE9A044788;OE9A094283;OE9A030634;OE9A013896;OE9A019003;OE9A057160;OE9A024927;OE9A111178;OE9A096220;OE9A038077;OE9A013365;OE9A100679;OE9A077837;OE9A062393;OE9A001281;OE9A049915;OE9A090253;OE9A100648;OE9A080174;OE9A047354;OE9A000770;OE9A065551;OE9A091256;OE9A078843;OE9A110204;OE9…
Lianolia Kerkyras'	Oe9_LG011	6322487	7553838	0.558443	OE9A097663;OE9A069076;OE9A052137;OE9A118166;OE9A049453;OE9A028130;OE9A014582;OE9A113873;OE9A032994;OE9A025574;OE9A039298;OE9A090604;OE9A057159;OE9A056980;OE9A104724;OE9A081066;OE9A095760;OE9A112678;OE9A047104;OE9A016271;OE9A085840;OE9A067206;OE9A050933;OE9A121316;OE9A095111;OE9A039775;OE9A058713;OE9A093293;OE9A030846;OE9A058545;OE9A099235;OE9A115461;OE9A051679;OE9A045563;OE9A101287;OE9A076925;OE9…
Lianolia Kerkyras'	Oe9_LG011	7913868	12185314	0.559197	OE9A034299;OE9A104671;OE9A060706;OE9A090207;OE9A066378;OE9A115039;OE9A057237;OE9A040271;OE9A003034;OE9A082930;OE6D003189;OE9A099961;OE9A015759;OE9A116606;OE9A009020;OE9A089605;OE9A006214;OE9A072148;OE9A109812;OE9A063858;OE9A112193;OE9A001600;OE9A097629;OE9A038990;OE9A062127;OE9A119189;OE9A007923;OE9A032069;OE9A073751;OE9A079571;OE9A001779;OE9A102677;OE9A086578;OE9A028312;OE9A110437;OE9A097843;OE9…
Lianolia Kerkyras'	Oe9_LG011	13696388	17758676	0.611586	OE9A078258;OE9A051314;OE9A002574;OE9A104216;OE9A056547;OE9A088334;OE9A020513;OE9A052183;OE9A009392;OE9A041109;OE9A008983;OE9A034527;OE9A074920;OE9A001196;OE9A108132;OE9A015861;OE9A021963;OE9A023799;OE9A103801;OE9A064337;OE9A111690;OE9A031305;OE9A035548;OE9A119605;OE9A032846;OE9A089327;OE9A001212;OE9A074719;OE9A013336;OE9A109679;OE9A110858;OE9A111915;OE9A015446;OE9A079557;OE9A081276;OE9A040144;OE9…
Lianolia Kerkyras'	Oe9_LG011	17758709	20031853	0.552392	OE9A067752;OE9A035357;OE9A084019;OE9A064836;OE9A030627;OE9A107339;OE9A086532;OE9A100723;OE9A061704;OE9A100533;OE9A091320;OE9A099013;OE9A008010;OE9A093812;OE9A118165;OE9A092422;OE9A013476;OE9A085159;OE9A090913;OE9A119938;OE9A068815;OE9A097206;OE9A020921;OE9A098617;OE9A047369;OE9A046659;OE9A062904;OE9A019083;OE9A065624;OE9A071045;OE9A117196;OE9A121674;OE9A050294;OE9A033230;OE9A036341;OE9A028891;OE9…
Lianolia Kerkyras'	Oe9_LG011	22768911	24987215	0.604305	OE9A011792;OE9A057173;OE9A038520;OE9A094351;OE9A005104;OE9A008248;OE9A118921;OE9A060549;OE9A007482;OE9A108289;OE9A032363;OE9A033656;OE9A034116;OE9A012120;OE9A114531;OE9A060733;OE9A098823;OE9A050335;OE9A116561;OE9A035116;OE9A019160;OE9A071483;OE9A029978;OE9A037807;OE9A059085;OE9A028096;OE9A008600;OE9A029812;OE9A033491;OE9A043693;OE9A059875;OE9A089844;OE9A044341;OE9A054510;OE9A009051;OE9A077675;OE9…
Lianolia Kerkyras'	Oe9_s01931	346453	451706	0.686798	OE9A029647;OE9A053164;OE9A115091;OE9A028103;OE9A073841;OE9A048469;OE9A099319
Lianolia Kerkyras'	Oe9_LG016	36664	2463501	0.573309	OE9A009729;OE9A116285;OE9A000940;OE9A055002;OE9A047015;OE9A061399;OE9A107859;OE9A004825;OE9A106143;OE9A015026;OE9A098148;OE9A070593;OE9A089051;OE9A045144;OE9A073917;OE9A050927;OE9A036302;OE9A011225;OE9A060907;OE9A086554;OE9A111806;OE9A072926;OE9A000028;OE9A114832;OE9A115314;OE9A020414;OE9A101394;OE9A000985;OE9A084421;OE9A088292;OE9A047866;OE9A091415;OE9A063578;OE9A056598;OE9A026193;OE9A080344;OE9…
Lianolia Kerkyras'	Oe9_LG016	3174767	7156053	0.59651	OE9A028355;OE9A001510;OE9A046681;OE9A047470;OE9A014488;OE9A022418;OE9A087406;OE9A009823;OE9A059724;OE9A099469;OE9A070907;OE9A097915;OE9A116153;OE9A018117;OE9A105435;OE9A119786;OE9A102632;OE9A104398;OE9A031770;OE9A018766;OE9A111150;OE9A103806;OE9A077140;OE9A053962;OE9A048649;OE9A046368;OE9A011502;OE9A088798;OE9A065265;OE9A025496;OE9A074570;OE9A047412;OE9A031096;OE9A043968;OE9A121015;OE9A121074;OE9…
Lianolia Kerkyras'	Oe9_LG016	7156055	9470504	0.590503	OE9A038406;OE9A013147;OE9A010154;OE9A045996;OE9A064210;OE9A066429;OE9A103006;OE9A078643;OE9A077081;OE9A008242;OE9A047395;OE9A011334;OE9A034881;OE9A120482;OE9A048634;OE9A073543;OE9A019914;OE9A023363;OE9A079644;OE9A118948;OE9A055006;OE9A045215;OE9A029294;OE9A061141;OE9A038338;OE9A113597;OE9A003366;OE9A072648;OE9A065347;OE9A060592;OE9A051437;OE9A059547;OE9A035608;OE9A042249;OE9A038245;OE9A102402;OE9…
Lianolia Kerkyras'	Oe9_s00259	57794	58354	0.572822	OE9A118522
Lianolia Kerkyras'	Oe9_LG23	42145	2751318	0.551806	OE9A062036;OE9A111081;OE9A073895;OE9A110980;OE9A050325;OE9A091318;OE9A046820;OE9A043534;OE9A066989;OE9A093704;OE9A015931;OE9A055702;OE9A113615;OE9A006716;OE9A057163;OE9A031942;OE9A049333;OE9A099991;OE9A052122;OE9A038964;OE9A094446;OE9A045163;OE9A066059;OE9A115265;OE9A030713;OE9A073958;OE9A096313;OE9A040417;OE9A109731;OE9A088137;OE9A036930;OE9A027096;OE9A061874;OE9A003996;OE9A078505;OE9A103461;OE9…
Lianolia Kerkyras'	Oe9_s03856	32764	101276	0.56128	OE9A061342;OE9A039745;OE9A054493;OE9A047757;OE9A073581;OE9A002218
Lianolia Kerkyras'	Oe9_s02184	47646	82328	0.516432	OE9A107851
Lianolia Kerkyras'	Oe9_LG03	1595	7484096	0.581476	OE9A095994;OE9A079159;OE9A033144;OE9A013561;OE9A072094;OE9A031103;OE9A110726;OE9A105640;OE9A049907;OE9A113596;OE9A053695;OE9A083440;OE9A068761;OE9A067946;OE9A072676;OE9A107513;OE9A097796;OE9A088093;OE9A025798;OE9A089967;OE9A013250;OE9A035169;OE9A068689;OE9A040489;OE9A004619;OE9A092965;OE9A083585;OE9A082595;OE9A042646;OE9A074748;OE9A095525;OE9A052422;OE9A047457;OE9A042306;OE9A102508;OE9A119047;OE9…
Lianolia Kerkyras'	Oe9_LG03	12282759	14235009	0.592738	OE9A037703;OE9A040674;OE9A046478;OE9A047693;OE9A001151;OE9A054626;OE9A103899;OE9A039457;OE9A118895;OE9A107930;OE9A089815;OE9A043854;OE9A070946;OE9A097175;OE9A031662;OE9A018312;OE9A061836;OE9A090205;OE9A019226;OE9A036023;OE9A024643;OE9A017101;OE9A043398;OE9A038627;OE9A026331;OE9A083354;OE9A032923;OE9A111126;OE9A117473;OE9A052190;OE9A021657;OE9A028865;OE9A077633;OE9A100304;OE9A074739;OE9A041997;OE9…
Lianolia Kerkyras'	Oe9_LG03	15927187	19617991	0.599563	OE9A077353;OE9A098422;OE9A114405;OE9A103107;OE9A056158;OE9A066244;OE9A095602;OE9A015256;OE9A015473;OE9A002474;OE9A023051;OE9A070754;OE9A040224;OE9A020584;OE9A021466;OE9A012177;OE9A035788;OE9A069051;OE9A080175;OE9A055118;OE9A044443;OE9A035551;OE9A076352;OE9A045084;OE9A063221;OE9A014189;OE9A103238;OE9A034107;OE9A060535;OE9A016141;OE9A088288;OE9A031759;OE9A031612;OE9A046803;OE9A108012;OE9A069134;OE9…
Lianolia Kerkyras'	Oe9_LG03	22541191	28365571	0.595493	OE9A074749;OE9A043692;OE9A020701;OE9A000418;OE9A111858;OE9A101984;OE9A088392;OE9A081409;OE9A073708;OE9A113329;OE9A018191;OE9A024502;OE9A018455;OE9A039384;OE9A032406;OE9A034086;OE9A120901;OE9A049832;OE9A052534;OE9A015150;OE9A118465;OE9A025125;OE9A056285;OE9A103384;OE9A053377;OE9A121772;OE6D002217;OE9A087924;OE9A068904;OE9A110122;OE9A002492;OE9A074035;OE9A083513;OE9A045678;OE9A003430;OE9A115584;OE9…
Lianolia Kerkyras'	Oe9_LG21	2252901	8197127	0.552744	OE9A066902;OE9A056486;OE9A109724;OE9A108859;OE9A121595;OE9A058390;OE9A000728;OE9A096841;OE9A024167;OE9A060302;OE9A076623;OE9A047374;OE9A076737;OE9A102817;OE9A000131;OE9A011640;OE9A109791;OE9A116886;OE9A072178;OE9A077746;OE9A013474;OE9A115675;OE9A092160;OE9A058824;OE9A014891;OE9A055195;OE9A079425;OE9A094972;OE9A089872;OE9A103537;OE9A075005;OE9A060878;OE9A101491;OE9A112912;OE9A049999;OE9A086393;OE9…
Lianolia Kerkyras'	Oe9_s03849	67183	77201	0.515406	OE9A103276
Lianolia Kerkyras'	Oe9_LG20	215126	1360092	0.540549	OE9A084570;OE9A055541;OE9A103536;OE9A078259;OE9A051864;OE9A057131;OE9A083242;OE9A084470;OE9A031664;OE9A058995;OE9A030278;OE9A089564;OE9A023056;OE9A118439;OE9A046514;OE9A003536;OE9A060060;OE9A023432;OE9A091244;OE9A052049;OE9A046515;OE9A121909;OE9A009378;OE9A022441;OE9A008133;OE9A025292;OE9A013958;OE9A016598;OE9A045396;OE9A058319;OE9A019727;OE9A036381;OE9A116128;OE9A014469;OE9A082138;OE9A064047;OE9…
Lianolia Kerkyras'	Oe9_LG20	1650254	3045097	0.554969	OE9A061381;OE9A048466;OE9A020975;OE9A079591;OE9A012790;OE9A037399;OE9A049891;OE9A069646;OE9A000524;OE9A028763;OE9A032830;OE9A015327;OE9A079513;OE9A091959;OE9A020941;OE9A117021;OE9A094247;OE9A040823;OE9A038302;OE9A015748;OE9A094903;OE9A088463;OE9A091126;OE9A027136;OE9A001308;OE9A042755;OE9A112168;OE9A084496;OE9A057902;OE9A107496;OE9A067427;OE9A034586;OE9A113214;OE9A082183;OE9A012970;OE9A065614;OE9…
Lianolia Kerkyras'	Oe9_LG20	5471534	7015536	0.529196	OE9A063715;OE9A054808;OE9A066479;OE9A116067;OE9A045555;OE9A120827;OE9A025255;OE9A060560;OE9A042602;OE9A041748;OE9A075290;OE9A029129;OE9A060452;OE9A013033;OE9A016576;OE9A019147;OE9A008171;OE9A030550;OE9A012324;OE9A099777;OE9A026361;OE9A115307;OE9A034483;OE9A093073;OE9A094624;OE9A086883;OE9A019660;OE9A094034;OE9A047907;OE9A004657;OE9A095284;OE9A106528;OE9A071558;OE9A113125;OE9A042741;OE9A003677;OE9…
Lianolia Kerkyras'	Oe9_s00072	42709	161423	0.54818	OE9A014142;OE9A082448;OE9A068940;OE9A092384
Lianolia Kerkyras'	Oe9_LG09	178680	341830	0.51691	OE9A040170;OE9A059830;OE9A085189;OE9A103182;OE9A011644;OE9A033496;OE9A034610
Lianolia Kerkyras'	Oe9_LG09	4500088	8522591	0.565246	OE9A114024;OE9A076541;OE9A051945;OE9A046427;OE9A098125;OE9A052828;OE9A090296;OE9A062531;OE9A016690;OE9A038998;OE9A029269;OE9A111601;OE9A000891;OE9A100699;OE9A109420;OE9A036073;OE9A005118;OE9A073860;OE9A030806;OE9A033373;OE9A065314;OE9A018048;OE9A065654;OE9A058576;OE9A016422;OE9A060431;OE9A054812;OE9A009688;OE9A116888;OE9A089986;OE9A088525;OE9A030685;OE9A107661;OE9A051199;OE9A076625;OE9A103648;OE9…
Lianolia Kerkyras'	Oe9_LG09	9126605	10406265	0.531245	OE9A021262;OE9A081200;OE9A111379;OE9A085936;OE9A073105;OE9A052890;OE9A062171;OE9A121880;OE9A041420;OE9A087237;OE9A066424;OE9A006170;OE9A063525;OE9A098049;OE9A113215;OE9A119601;OE9A069663;OE9A108025;OE9A081450;OE9A086509;OE9A057020;OE9A087504;OE9A107479;OE9A089477;OE9A082803;OE9A100248;OE9A042621;OE9A076854;OE9A115074;OE9A099017;OE9A028284;OE9A028037;OE9A036762;OE9A058733;OE9A006536;OE9A120963;OE9…
Lianolia Kerkyras'	Oe9_LG09	12206480	13989920	0.515163	OE9A070308;OE9A099589;OE9A057587;OE9A087599;OE9A075519;OE9A055033;OE9A080687;OE9A030647;OE9A038167;OE9A037097;OE9A007140;OE9A074171;OE9A120151;OE9A064834;OE9A004311;OE9A051457;OE9A090840;OE9A093475;OE9A060853;OE9A095795;OE9A115817;OE9A015427;OE9A098938;OE9A039591;OE9A075937;OE9A020193;OE9A059156;OE9A015960;OE6D003279;OE9A040524;OE9A004221;OE9A029634;OE9A010475;OE9A015761;OE9A085717;OE9A004918;OE9…
Lianolia Kerkyras'	Oe9_s00017	18556	165007	0.711422	OE9A021469;OE9A033505;OE9A059025;OE9A050073;OE9A076944;OE9A068951;OE9A121897;OE9A009190;OE9A058175;OE9A105452
Lianolia Kerkyras'	Oe9_s00017	165008	308925	0.650014	OE9A056203;OE9A118246;OE9A115652;OE9A006713;OE9A045740;OE9A031449;OE9A022361;OE9A036907;OE9A121697;OE9A033596;OE9A080576
Lianolia Kerkyras'	Oe9_s06049	15682	47757	0.593128	OE9A109129
Lianolia Kerkyras'	Oe9_LG06	47758	76446	0.624967	OE9A014540;OE9A114991
Lianolia Kerkyras'	Oe9_LG06	76504	563398	0.520001	OE9A082071;OE9A105786;OE9A101336;OE9A091549;OE9A105241;OE9A005384;OE9A048121;OE9A035708;OE9A086278;OE9A053539;OE9A029523;OE9A106130;OE9A045178;OE9A091348;OE9A014540;OE9A077516;OE9A061887;OE9A005756;OE9A075511;OE9A046155
Lianolia Kerkyras'	Oe9_LG06	2069272	3829709	0.555654	OE9A037538;OE9A083324;OE9A062062;OE9A046780;OE9A060057;OE9A018617;OE9A059462;OE9A107543;OE9A001628;OE9A096015;OE9A096954;OE9A051281;OE9A067962;OE9A108815;OE9A038781;OE9A017497;OE9A068722;OE9A054772;OE9A077566;OE9A004312;OE9A004298;OE9A020332;OE9A031265;OE6D004099;OE9A105285;OE9A039406;OE9A111802;OE9A110182;OE9A018260;OE9A059792;OE9A105397;OE9A069964;OE9A013438;OE9A055653;OE9A116624;OE9A009053;OE9…
Lianolia Kerkyras'	Oe9_LG06	4210994	8935708	0.584545	OE9A040459;OE9A105003;OE9A074346;OE9A036249;OE9A056130;OE9A064231;OE9A114920;OE9A112511;OE9A105683;OE9A074275;OE9A053698;OE9A115630;OE9A010746;OE9A054927;OE9A026056;OE9A121680;OE9A120113;OE9A087853;OE9A019343;OE9A082085;OE9A073666;OE9A024216;OE9A029179;OE9A009613;OE9A026749;OE9A004864;OE9A111077;OE9A071967;OE9A007468;OE9A098353;OE9A004806;OE9A016298;OE9A043004;OE9A080828;OE9A054737;OE9A045518;OE9…
Lianolia Kerkyras'	Oe9_LG06	9417778	11277846	0.539151	OE9A063901;OE9A062180;OE9A001870;OE9A111808;OE9A098099;OE9A025135;OE9A035963;OE9A087270;OE9A109521;OE9A042543;OE9A071308;OE9A009002;OE9A007216;OE9A076035;OE9A079174;OE9A069454;OE9A013298;OE9A039497;OE9A073414;OE9A034846;OE9A103480;OE9A077191;OE9A044581;OE9A119196;OE9A054525;OE9A076177;OE9A017775;OE9A051438;OE9A006851;OE9A063140;OE9A016933;OE9A090977;OE9A001925;OE9A055003;OE9A106246;OE9A060689;OE9…
Lianolia Kerkyras'	Oe9_LG06	14330336	15657039	0.533195	OE9A016167;OE9A073572;OE9A050842;OE9A046423;OE9A028569;OE9A056866;OE9A073346;OE9A111795;OE9A070880;OE9A031805;OE9A096840;OE9A040348;OE9A005995;OE9A121889;OE9A121000;OE9A085824;OE9A106571;OE9A010190;OE9A101463;OE9A059540;OE9A048329;OE9A085101;OE9A041683;OE9A118826;OE9A046305;OE9A038870;OE9A097973;OE9A037580;OE9A073660;OE9A000266;OE9A019177;OE9A096842;OE9A014610;OE9A026531;OE9A038883;OE9A041371;OE9…
Lianolia Kerkyras'	Oe9_LG06	17182985	18949423	0.552377	OE9A107629;OE9A036928;OE9A111626;OE9A011341;OE9A118934;OE9A066695;OE9A030101;OE9A033269;OE9A010056;OE9A016772;OE9A097128;OE9A057947;OE9A111133;OE9A090992;OE9A045326;OE9A046483;OE9A052146;OE9A110958;OE9A020201;OE9A025440;OE9A089768;OE9A073236;OE9A087055;OE9A010689;OE9A093192;OE9A115806;OE9A036201;OE9A058495;OE9A049063;OE9A068582;OE9A071213;OE9A087416;OE9A092722;OE9A051650;OE9A112739;OE9A099331;OE9…
Lianolia Kerkyras'	Oe9_LG06	19731628	23498879	0.5469	OE9A038563;OE9A104815;OE9A003097;OE9A050734;OE9A113520;OE9A098998;OE9A114274;OE9A055623;OE9A010301;OE9A050516;OE9A090460;OE9A109629;OE9A055607;OE9A069102;OE9A116521;OE9A100231;OE9A095619;OE9A018723;OE9A064462;OE9A014105;OE9A077411;OE9A044082;OE9A096077;OE9A025613;OE9A002851;OE9A008666;OE9A047955;OE9A012950;OE9A037926;OE9A095320;OE9A026373;OE9A033402;OE9A078662;OE9A049101;OE9A020718;OE9A051485;OE9…
Lianolia Kerkyras'	Oe9_LG06	24818240	26134803	0.545957	OE9A079724;OE9A048944;OE9A069600;OE9A042918;OE9A090432;OE9A018566;OE9A092776;OE9A087477;OE9A034269;OE9A071584;OE9A078889;OE9A024257;OE9A115194;OE9A098344;OE9A086573;OE9A014792;OE9A027945;OE9A104381;OE9A076552;OE9A103688;OE9A109437;OE9A002611;OE9A084917;OE9A106789;OE9A000795;OE9A020344;OE9A041272;OE9A066581;OE9A120234;OE9A121321;OE9A099662;OE9A011149;OE9A052965;OE9A117069;OE9A073590;OE9A059309;OE9…
Lianolia Kerkyras'	Oe9_LG06	26589236	28039833	0.524713	OE9A079245;OE9A071439;OE9A059920;OE9A043612;OE9A029903;OE9A065679;OE9A018267;OE9A029029;OE9A057538;OE9A027180;OE9A001642;OE9A111247;OE9A111346;OE9A025734;OE9A065851;OE9A111391;OE9A062341;OE9A004998;OE9A050175;OE9A093692;OE9A109257;OE6D004042;OE9A077898;OE9A035301;OE9A101553;OE9A041441;OE9A089449;OE9A006221;OE9A117656;OE9A018138;OE9A063362;OE9A070598;OE9A009607;OE9A082572;OE9A011924;OE9A073296;OE9…
Lianolia Kerkyras'	Oe9_LG22	124966	204159	0.567301	OE9A102687;OE9A025889;OE9A116118;OE9A032884
Lianolia Kerkyras'	Oe9_LG22	204174	407711	0.566796	OE9A013792;OE9A000192;OE9A109101;OE9A059458;OE9A102687;OE9A023658;OE9A084415;OE9A052480;OE9A045234;OE9A057497
Lianolia Kerkyras'	Oe9_LG22	407748	2830862	0.536227	OE9A029097;OE9A104916;OE9A083668;OE9A096891;OE9A093913;OE9A003728;OE9A109964;OE9A117742;OE9A005929;OE9A036368;OE9A040949;OE9A047209;OE9A113335;OE9A031537;OE9A050871;OE9A021834;OE9A078565;OE9A088779;OE9A024869;OE9A036486;OE9A100449;OE9A024544;OE9A069414;OE9A086022;OE9A058050;OE9A096927;OE9A084179;OE9A014946;OE9A047094;OE9A048818;OE9A013152;OE9A064392;OE9A004539;OE9A088482;OE9A014063;OE9A008530;OE9…
Lianolia Kerkyras'	Oe9_LG22	5496276	7692024	0.599402	OE9A032905;OE9A053861;OE9A005764;OE9A056551;OE9A054087;OE9A086931;OE9A089924;OE9A106837;OE9A120903;OE9A111455;OE9A012907;OE9A030807;OE9A071226;OE9A026853;OE9A034320;OE9A065760;OE9A059985;OE9A055859;OE9A109075;OE9A016953;OE9A079626;OE9A009631;OE9A076610;OE9A114192;OE9A026076;OE9A015201;OE9A077082;OE9A090510;OE9A065987;OE9A044439;OE9A060643;OE9A022501;OE9A073519;OE9A088295;OE9A050367;OE9A085565;OE9…
Lianolia Kerkyras'	Oe9_s07708	230012	322266	0.529079	OE9A030419;OE9A070404;OE9A077505
Lianolia Kerkyras'	Oe9_s07708	609299	613686	0.559475	OE9A056527
Lianolia Kerkyras'	Oe9_s03979	51857	152195	0.554076	OE9A040780;OE9A093218;OE9A115384;OE9A030517;OE9A002543;OE9A058654;OE9A107664;OE9A017366;OE9A104800
Lianolia Kerkyras'	Oe9_s03979	153183	255528	0.608455	OE9A100551;OE9A093888;OE9A040378;OE9A054201;OE9A111527;OE9A115380;OE9A019894;OE9A030517;OE9A030505;OE9A080705;OE9A006571
Lianolia Kerkyras'	Oe9_s00098	2482	160387	0.50477	OE9A062890;OE9A014500;OE9A035189;OE9A072138;OE9A026323;OE9A108584;OE9A024967;OE9A081416;OE9A040010
Lianolia Kerkyras'	Oe9_s00099	55307	124917	0.652706	OE9A003031;OE9A070363;OE9A084393;OE9A016723
Lianolia Kerkyras'	Oe9_LG013	15059	2576947	0.539078	OE9A105463;OE9A090354;OE9A057205;OE9A092061;OE9A008216;OE9A052595;OE9A035889;OE9A078358;OE9A069046;OE9A054961;OE9A088618;OE9A094043;OE9A105659;OE9A085463;OE9A030696;OE9A071038;OE9A112276;OE9A010029;OE9A018240;OE9A007807;OE9A102994;OE9A052009;OE9A057965;OE9A101043;OE9A040276;OE9A027993;OE9A090447;OE9A004631;OE9A075373;OE9A006003;OE6D001449;OE9A041677;OE9A068708;OE9A010688;OE9A112936;OE9A105653;OE9…
Lianolia Kerkyras'	Oe9_LG013	2789584	5039523	0.521219	OE9A030830;OE9A084529;OE9A073755;OE9A116350;OE9A050529;OE9A004643;OE9A063750;OE9A019436;OE9A043143;OE9A008206;OE9A102962;OE9A063538;OE9A099645;OE9A088061;OE9A069358;OE9A039478;OE9A081141;OE9A084802;OE9A015800;OE9A034753;OE9A102699;OE9A061023;OE9A104491;OE9A108355;OE9A074466;OE9A014630;OE9A105795;OE9A074242;OE9A080021;OE9A087494;OE9A092833;OE9A095316;OE9A011953;OE9A053940;OE9A069407;OE9A102920;OE9…
Lianolia Kerkyras'	Oe9_LG013	11736724	15165581	0.592259	OE9A083815;OE9A083429;OE9A000649;OE9A095554;OE9A022128;OE9A031591;OE9A103168;OE9A046437;OE9A111520;OE9A050416;OE9A079214;OE9A054875;OE9A029234;OE9A023767;OE9A063475;OE9A086562;OE9A054971;OE9A100074;OE9A045547;OE9A014613;OE9A037710;OE9A092595;OE9A087882;OE9A119418;OE9A069252;OE9A043011;OE9A055046;OE9A110084;OE9A027318;OE9A084768;OE9A022729;OE9A046968;OE9A054467;OE9A036717;OE9A053103;OE9A009365;OE9…
Lianolia Kerkyras'	Oe9_LG07	28710	1344270	0.543798	OE9A081462;OE9A062762;OE9A054136;OE9A016628;OE9A073374;OE9A075764;OE9A082170;OE9A041965;OE9A092392;OE9A105008;OE9A018293;OE9A091156;OE9A029573;OE9A043523;OE9A093234;OE9A094192;OE9A008823;OE9A077083;OE9A113931;OE9A022936;OE9A103179;OE6D000858;OE9A094744;OE9A030656;OE9A085609;OE9A025688;OE9A033001;OE9A003402;OE9A042245;OE9A085520;OE9A109459;OE9A016377;OE9A101615;OE9A118838;OE9A005107;OE9A017385;OE9…
Lianolia Kerkyras'	Oe9_LG07	2176574	4767393	0.544085	OE9A024144;OE9A026578;OE9A105945;OE9A012225;OE9A078254;OE9A117367;OE9A076779;OE9A042329;OE9A056514;OE9A085709;OE9A082486;OE9A042512;OE9A019135;OE9A103620;OE9A082108;OE9A004448;OE9A038048;OE9A068125;OE9A100451;OE9A084958;OE9A012001;OE9A081881;OE9A096193;OE9A016627;OE9A022146;OE9A006239;OE9A033404;OE9A072354;OE9A097413;OE9A097034;OE9A032472;OE9A121230;OE9A066020;OE9A020074;OE9A061395;OE9A031829;OE9…
Lianolia Kerkyras'	Oe9_LG07	5351664	6624977	0.519305	OE9A087036;OE9A024463;OE9A042533;OE9A107794;OE9A043560;OE9A113387;OE9A018306;OE9A007650;OE9A119897;OE9A033576;OE9A025765;OE9A068077;OE9A091319;OE9A118797;OE9A119320;OE9A112350;OE9A121707;OE9A049748;OE9A077114;OE9A048980;OE9A014347;OE9A029863;OE9A032503;OE9A043502;OE9A105752;OE9A039925;OE9A066107;OE9A008691;OE9A070185;OE9A112164;OE9A064605;OE9A095579;OE9A011220;OE9A079709;OE9A031184;OE9A009375;OE9…
Lianolia Kerkyras'	Oe9_LG07	7775451	9289505	0.57656	OE9A081171;OE9A017871;OE9A054308;OE9A018099;OE9A021058;OE9A061795;OE9A085755;OE9A008405;OE9A112503;OE9A096719;OE9A095158;OE9A026710;OE9A042316;OE9A041192;OE9A056592;OE9A047355;OE9A067035;OE9A030442;OE9A090717;OE9A054697;OE9A041559;OE9A063177;OE9A051286;OE9A028212;OE9A070769;OE9A060478;OE9A108479;OE9A100895;OE9A083882;OE9A058338;OE9A012832;OE9A013724;OE9A022614;OE9A004747;OE9A046288;OE9A079633;OE9…
Lianolia Kerkyras'	Oe9_LG07	12699299	13516675	0.510949	OE9A078455;OE9A007978;OE9A060743;OE9A111387;OE9A017891;OE9A029230;OE9A054180;OE9A094094;OE9A053819;OE9A009231;OE9A076151;OE9A015132;OE9A104033;OE9A038534;OE9A084246;OE9A065618;OE9A008962;OE9A092011;OE9A094689;OE9A104214;OE9A099352;OE9A088500;OE9A054251;OE9A018405;OE9A080040;OE9A032465;OE9A067133;OE9A008121;OE9A022299;OE9A041186;OE9A109565;OE9A070349;OE9A095423;OE9A113079;OE9A036233;OE9A001711;OE9…
Lianolia Kerkyras'	Oe9_LG07	14078119	16233942	0.540077	OE9A061614;OE9A039264;OE9A071001;OE9A049833;OE9A118603;OE9A112591;OE9A088138;OE9A054523;OE9A030883;OE9A086888;OE9A102622;OE9A083999;OE9A048913;OE9A116855;OE9A033289;OE9A069273;OE9A029598;OE9A121502;OE9A090252;OE9A073149;OE9A109768;OE9A007716;OE9A051333;OE9A092077;OE9A057421;OE9A074871;OE9A055328;OE9A086183;OE9A036656;OE9A109520;OE9A086622;OE9A063041;OE9A048266;OE9A034655;OE9A045092;OE9A042108;OE9…
Lianolia Kerkyras'	Oe9_LG01	38156	417579	0.563001	OE9A098225;OE9A001349;OE9A077557;OE9A115937;OE9A043249;OE9A114945;OE9A096488;OE9A007297;OE9A048846;OE9A105706;OE6D003471;OE9A065056;OE9A062508;OE9A083702;OE9A067617
Lianolia Kerkyras'	Oe9_LG01	478573	1127139	0.638341	OE9A090248;OE9A057967;OE9A096942;OE9A013320;OE9A076309;OE9A036192;OE9A035839;OE9A106942;OE9A097869;OE9A102120;OE9A066181;OE9A081664;OE9A002410;OE9A042128;OE9A118094;OE9A109085;OE9A106513;OE9A030514;OE9A084255;OE9A084609;OE9A031384;OE9A004006;OE9A056757;OE9A010320;OE9A090939;OE9A050119;OE9A085194;OE9A071456;OE9A090845;OE9A069237;OE9A115256;OE9A104942;OE9A029983;OE9A112935;OE9A051972;OE9A116382;OE9…
Lianolia Kerkyras'	Oe9_LG01	2082227	9434503	0.585061	OE9A076001;OE9A021744;OE9A094312;OE9A036159;OE9A027523;OE9A039175;OE9A117110;OE9A031378;OE9A115359;OE9A046858;OE9A089624;OE9A039326;OE9A101953;OE9A091714;OE9A051029;OE9A079258;OE9A062756;OE9A069667;OE9A041182;OE9A015750;OE9A024447;OE9A054035;OE9A017395;OE9A119704;OE9A095156;OE9A066022;OE9A030851;OE9A027843;OE9A021798;OE9A042559;OE9A000839;OE9A001970;OE9A035848;OE9A062613;OE9A081022;OE9A015179;OE9…
Lianolia Kerkyras'	Oe9_LG01	12602681	23478976	0.57657	OE9A116785;OE9A109512;OE9A061780;OE9A111481;OE9A028589;OE9A088550;OE9A064107;OE9A003891;OE9A106483;OE9A014031;OE6D003229;OE9A066281;OE9A037251;OE6D003690;OE9A038121;OE9A064200;OE9A081753;OE9A093071;OE9A006195;OE9A057432;OE9A118159;OE9A027617;OE9A032918;OE9A030848;OE9A109451;OE9A089577;OE9A017038;OE9A062972;OE9A056027;OE9A041550;OE9A115363;OE9A043670;OE9A099693;OE9A058639;OE9A067870;OE9A081946;OE9…
Lianolia Kerkyras'	Oe9_LG01	28596126	30370092	0.529588	OE9A090622;OE9A047558;OE9A072753;OE9A006447;OE9A018207;OE9A005951;OE9A044918;OE9A002109;OE9A086099;OE9A018965;OE9A043152;OE9A093097;OE9A119813;OE9A118427;OE9A111656;OE9A094625;OE9A028491;OE9A055656;OE9A099453;OE9A015687;OE9A036113;OE9A107860;OE9A116157;OE9A070057;OE9A086989;OE9A003595;OE9A013272;OE9A075256;OE9A010153;OE9A058863;OE9A024184;OE9A052666;OE6D001343;OE9A119474;OE9A113343;OE9A016763;OE9…
Lianolia Kerkyras'	Oe9_LG014	380335	1386270	0.544776	OE9A054842;OE9A007349;OE9A067515;OE9A026447;OE9A116322;OE9A086608;OE9A051861;OE9A034884;OE9A085319;OE9A116684;OE9A071944;OE9A075358;OE9A022636;OE9A092329;OE9A006021;OE9A004646;OE9A083616;OE9A075570;OE9A107504;OE9A090777;OE9A039728;OE9A069850;OE9A025059;OE9A108853;OE9A037370;OE9A079067;OE9A007745;OE9A075782;OE9A029577;OE9A091057;OE9A009456;OE9A047067;OE9A047231;OE9A066575;OE9A001034;OE9A089184;OE9…
Lianolia Kerkyras'	Oe9_LG014	2392723	5592572	0.637232	OE9A035534;OE9A092600;OE9A092416;OE9A053845;OE9A055930;OE9A120128;OE9A121409;OE6D003946;OE9A046349;OE9A084575;OE9A022893;OE9A017677;OE9A008211;OE9A051219;OE9A060039;OE9A111128;OE9A075565;OE9A058245;OE9A073798;OE9A101873;OE9A025112;OE9A098382;OE9A018440;OE9A080405;OE9A053177;OE9A095007;OE9A073284;OE9A008140;OE9A015144;OE9A024826;OE9A035464;OE9A007701;OE9A040680;OE9A044883;OE9A039502;OE9A031817;OE9…
Lianolia Kerkyras'	Oe9_LG014	6369518	12865716	0.600262	OE9A013290;OE9A015501;OE9A020310;OE9A118401;OE9A104794;OE9A090519;OE9A115296;OE9A069765;OE9A059816;OE9A101342;OE9A073619;OE9A052201;OE9A043642;OE9A043062;OE9A107965;OE9A053451;OE9A032300;OE9A073048;OE9A064315;OE9A083202;OE9A040381;OE9A007071;OE9A029563;OE9A116569;OE9A069584;OE9A080894;OE9A039161;OE9A067412;OE9A094107;OE9A013043;OE9A045268;OE9A037751;OE9A092548;OE9A077744;OE9A105905;OE9A052497;OE9…
Lianolia Kerkyras'	Oe9_LG017	75580	225823	0.518502	OE9A016014;OE9A040864
Lianolia Kerkyras'	Oe9_LG017	234013	840738	0.507587	OE9A005601;OE9A049114;OE9A008764;OE9A008681;OE9A083084;OE9A065997;OE9A043220
Lianolia Kerkyras'	Oe9_LG017	3248398	10882297	0.566914	OE9A081915;OE9A052336;OE9A083207;OE9A121963;OE9A051374;OE9A060154;OE9A115885;OE9A088956;OE9A073022;OE9A087810;OE9A055687;OE9A053510;OE9A097159;OE9A100986;OE9A003744;OE9A027167;OE9A102905;OE9A062337;OE9A043758;OE9A061242;OE9A051062;OE9A045129;OE9A001669;OE9A106757;OE9A018525;OE9A060373;OE9A071713;OE9A110700;OE9A058242;OE9A085739;OE9A120967;OE9A117272;OE9A051111;OE9A073577;OE9A105759;OE9A044592;OE9…
Lianolia Kerkyras'	Oe9_LG017	14395229	15753833	0.586264	OE9A084327;OE9A053803;OE9A089080;OE9A019947;OE9A008617;OE9A072494;OE9A082112;OE9A057548;OE9A110559;OE9A031161;OE9A037977;OE9A068139;OE9A034608;OE9A063497;OE9A075090;OE9A069094;OE9A077133;OE9A022494;OE9A057054;OE9A067181;OE9A052971;OE9A015773;OE9A025537;OE9A013376;OE9A095919;OE9A012475;OE9A118113;OE9A113291;OE9A121434;OE9A016543;OE9A044583;OE9A042991;OE9A014953;OE9A012757;OE9A093438;OE9A038477;OE9…
Lianolia Kerkyras'	Oe9_LG015	444996	2232431	0.564202	OE9A115838;OE9A109660;OE9A058668;OE9A043725;OE9A064812;OE9A108240;OE9A088642;OE9A066318;OE9A077380;OE9A052242;OE9A008786;OE9A117964;OE6D000956;OE9A015394;OE9A042504;OE9A073364;OE9A101037;OE9A035722;OE9A039727;OE9A086859;OE9A034110;OE9A040435;OE9A077815;OE9A070617;OE9A018446;OE9A096057;OE9A081971;OE9A086793;OE9A090576;OE9A095394;OE9A057632;OE9A029676;OE9A080621;OE9A073547;OE9A041073;OE9A115534;OE9…
Lianolia Kerkyras'	Oe9_LG015	3378004	4830315	0.521771	OE9A112033;OE9A083380;OE9A037516;OE9A107316;OE9A115526;OE9A018104;OE9A041467;OE9A053379;OE9A061017;OE9A004233;OE9A028606;OE9A035170;OE9A093922;OE9A079671;OE9A060091;OE9A107524;OE9A096332;OE9A076492;OE9A120104;OE9A029444;OE9A076150;OE9A094526;OE9A061105;OE9A035644;OE9A101855;OE9A008395;OE9A022447;OE9A034601;OE9A113410;OE9A090032;OE9A063762;OE9A110404;OE9A116339;OE9A066682;OE9A042158;OE9A011916;OE9…
Lianolia Kerkyras'	Oe9_LG015	4941791	6943894	0.569389	OE9A037879;OE9A119110;OE9A004666;OE9A121840;OE9A000927;OE9A072953;OE9A059711;OE9A085690;OE9A119607;OE9A085083;OE9A118894;OE9A052333;OE9A107199;OE9A020430;OE9A072371;OE9A078841;OE9A015052;OE9A052203;OE9A066749;OE9A085270;OE9A028208;OE9A037893;OE9A115712;OE9A092840;OE9A015462;OE9A101983;OE9A084500;OE9A043040;OE9A011005;OE9A085791;OE9A033528;OE9A104716;OE9A048691;OE9A041161;OE9A013553;OE9A053690;OE9…
Lianolia Kerkyras'	Oe9_LG015	8458255	13546471	0.625162	OE9A090098;OE9A057308;OE9A099717;OE9A095482;OE9A115377;OE9A072281;OE9A117934;OE9A034280;OE9A106895;OE9A016027;OE9A098972;OE9A003261;OE9A119259;OE9A042647;OE9A118015;OE9A009667;OE9A093400;OE9A110994;OE9A016425;OE9A074966;OE9A081926;OE9A031642;OE9A109957;OE9A069301;OE9A041090;OE9A121638;OE9A095973;OE9A003134;OE9A039336;OE9A028268;OE9A044445;OE9A009351;OE9A115482;OE9A106946;OE9A046341;OE9A122023;OE9…
Lianolia Kerkyras'	Oe9_s07697	32007	252221	0.561531	-
Lianolia Kerkyras'	Oe9_LG04	54212	5925489	0.634075	OE9A036882;OE9A041631;OE9A105050;OE9A093402;OE9A057620;OE9A107436;OE9A022165;OE9A047528;OE9A108107;OE9A067725;OE9A054810;OE9A047242;OE6D001267;OE9A000100;OE9A076388;OE9A032334;OE9A012052;OE9A072315;OE9A029262;OE9A092585;OE9A004210;OE9A072823;OE9A019091;OE9A001557;OE9A108649;OE9A081724;OE9A036553;OE9A079816;OE9A053383;OE9A025118;OE9A067621;OE9A106622;OE9A104744;OE9A104514;OE9A099982;OE9A013614;OE9…
Lianolia Kerkyras'	Oe9_LG04	6630831	9014387	0.610558	OE9A016099;OE9A073570;OE9A087025;OE9A030815;OE9A055167;OE9A010946;OE9A049187;OE9A060726;OE9A089883;OE9A051193;OE9A094310;OE9A059204;OE9A096126;OE9A116565;OE9A047009;OE9A002181;OE9A056661;OE9A022498;OE9A055246;OE9A049504;OE9A106221;OE9A109501;OE9A033936;OE9A108050;OE9A030935;OE9A038815;OE9A115836;OE9A069058;OE9A102131;OE9A062883;OE9A099827;OE9A076240;OE9A101527;OE9A004962;OE9A117460;OE9A102688;OE9…
Lianolia Kerkyras'	Oe9_LG04	9363887	10185996	0.5129	OE9A026512;OE9A111029;OE9A050347;OE9A106250;OE9A092051;OE9A004763;OE9A003051;OE9A001353;OE9A097039;OE9A118225;OE9A084414;OE9A012013;OE9A006034;OE9A034885;OE9A076430;OE9A058959;OE9A005262;OE9A079290;OE9A115856;OE9A083966;OE9A067613;OE9A059087;OE9A023376;OE9A012967;OE9A065934;OE9A067499;OE9A102872;OE9A064818;OE9A118619;OE9A018673;OE9A099989;OE9A080782;OE9A024881;OE9A047138;OE9A088283;OE9A028672;OE9…
Lianolia Kerkyras'	Oe9_LG04	10635925	14918347	0.539679	OE9A104084;OE9A110253;OE9A098332;OE9A079729;OE9A064263;OE9A027263;OE9A018548;OE9A037414;OE9A081816;OE9A064351;OE9A070510;OE9A039733;OE9A105906;OE9A018050;OE9A048273;OE9A068419;OE9A057257;OE9A108622;OE9A049214;OE9A081257;OE9A001265;OE9A056952;OE9A065484;OE9A044749;OE9A055527;OE9A065692;OE9A108416;OE9A059442;OE9A047515;OE9A036039;OE9A067746;OE9A068758;OE9A104873;OE9A096898;OE9A039584;OE9A063783;OE9…
Lianolia Kerkyras'	Oe9_LG04	15333533	17912562	0.565092	OE9A112874;OE9A055936;OE9A045709;OE9A028959;OE9A042726;OE9A028993;OE9A028242;OE9A024229;OE9A038335;OE9A117461;OE9A023458;OE9A013009;OE9A034291;OE9A075079;OE9A010199;OE9A053904;OE9A030428;OE9A074162;OE9A079500;OE9A105483;OE9A116212;OE9A006439;OE9A019659;OE9A045175;OE9A040169;OE9A053359;OE9A060862;OE9A089178;OE9A021154;OE9A085872;OE9A081614;OE9A013375;OE9A092526;OE9A014779;OE9A034446;OE9A101606;OE9…
Lianolia Kerkyras'	Oe9_LG04	18667599	23142333	0.575863	OE9A108364;OE9A101283;OE9A041935;OE9A033838;OE9A053913;OE9A078988;OE9A083516;OE9A100152;OE9A103668;OE9A025338;OE9A080708;OE9A083980;OE9A095940;OE9A104087;OE9A066411;OE9A030326;OE6D002597;OE9A020621;OE9A101339;OE9A040110;OE9A048914;OE9A045902;OE9A011538;OE9A085895;OE9A075945;OE9A068698;OE9A015454;OE9A097053;OE9A082939;OE9A035376;OE9A050349;OE9A089171;OE9A097178;OE9A102039;OE9A006502;OE9A060407;OE9…
Lianolia Kerkyras'	Oe9_LG08	43800	1618638	0.61884	OE9A110025;OE9A018698;OE9A044892;OE6D000501;OE9A082906;OE9A112279;OE9A073171;OE9A094308;OE9A120911;OE9A054036;OE9A004062;OE9A074616;OE9A066470;OE9A102225;OE9A012408;OE9A003296;OE9A017410;OE9A038999;OE9A013357;OE9A062008;OE9A077475;OE9A034050;OE9A119026;OE9A093847;OE9A015605;OE9A012162;OE9A048336;OE9A023969;OE9A063343;OE9A068309;OE9A087545;OE9A111563;OE9A105402;OE9A087325;OE9A013409;OE9A056470;OE9…
Lianolia Kerkyras'	Oe9_LG08	4306360	6716198	0.507644	OE9A029585;OE9A086145;OE9A051080;OE9A025955;OE9A012250;OE9A030639;OE9A053704;OE9A095433;OE9A073387;OE9A024444;OE9A107635;OE9A056484;OE9A108497;OE9A007293;OE9A047915;OE9A036548;OE9A072582;OE9A061847;OE9A097239;OE9A002917;OE9A076014;OE9A052471;OE9A038473;OE9A116501;OE9A081410;OE9A102439;OE9A007018;OE9A090491;OE9A051757;OE9A011397;OE9A025037;OE9A103526;OE9A060327;OE9A089209;OE9A068863;OE9A062271;OE9…
Lianolia Kerkyras'	Oe9_LG08	7795557	10698614	0.539343	OE9A035913;OE9A041995;OE9A053247;OE9A069164;OE9A062823;OE9A001780;OE9A066813;OE9A078729;OE9A084749;OE9A052358;OE9A031132;OE9A086701;OE9A102882;OE9A030002;OE9A039633;OE9A008820;OE9A017384;OE9A087264;OE9A024962;OE9A030916;OE9A009255;OE9A065122;OE9A058391;OE9A062400;OE9A105209;OE9A048456;OE9A001604;OE9A004752;OE9A002844;OE9A023702;OE9A005743;OE9A013865;OE9A007200;OE9A095428;OE9A104028;OE9A068714;OE9…
Lianolia Kerkyras'	Oe9_LG08	14124129	17537983	0.554416	OE9A049956;OE9A019501;OE9A056253;OE9A117565;OE9A055360;OE9A046424;OE9A020674;OE9A060889;OE9A081243;OE9A056982;OE9A101993;OE9A054316;OE9A033647;OE9A065835;OE9A003560;OE9A010699;OE9A079554;OE9A066164;OE9A103545;OE9A057520;OE9A062243;OE9A081301;OE9A079342;OE9A010584;OE9A044909;OE9A052910;OE9A077511;OE9A089722;OE9A007853;OE9A008406;OE9A062150;OE9A076978;OE9A036115;OE9A016980;OE9A058148;OE9A112192;OE9…
Lianolia Kerkyras'	Oe9_s02141	43126	93953	0.563407	OE9A023276;OE9A120036;OE9A074332;OE9A010024
Lianolia Kerkyras'	Oe9_LG012	37605	933011	0.541674	OE9A102935;OE9A049617;OE9A050962;OE9A027022;OE9A107501;OE9A004688;OE9A031211;OE9A086335;OE9A000759;OE9A020456;OE9A013970;OE9A061131;OE9A097845;OE9A009720;OE9A083903;OE9A104034;OE9A092769;OE9A064334;OE9A014975;OE9A004533;OE9A080371;OE9A006232;OE9A027871;OE9A078414;OE9A060477;OE9A116024;OE9A066670;OE9A095560;OE9A049395;OE9A085925;OE9A057841;OE9A000230;OE9A081430;OE6D002252;OE9A035798;OE9A114708;OE9…
Lianolia Kerkyras'	Oe9_LG012	2534632	7724834	0.5528	OE9A042331;OE9A100979;OE9A119999;OE9A021771;OE9A048991;OE9A119530;OE9A037872;OE9A091443;OE6D000217;OE9A005714;OE9A075584;OE9A081206;OE9A018908;OE9A022519;OE9A083797;OE9A044609;OE9A095323;OE9A080567;OE9A062657;OE9A086083;OE9A040252;OE9A053619;OE9A032023;OE9A024068;OE9A050244;OE9A103555;OE9A039944;OE9A036006;OE9A005514;OE9A115453;OE9A096776;OE9A071540;OE9A101572;OE9A106235;OE9A077105;OE9A059686;OE9…
Lianolia Kerkyras'	Oe9_LG012	9189833	16341569	0.532856	OE9A026364;OE9A090793;OE9A056932;OE9A075542;OE9A120840;OE9A115822;OE9A007599;OE9A089280;OE9A036629;OE9A108015;OE9A024758;OE9A002373;OE9A053213;OE9A038989;OE9A055910;OE9A030370;OE9A087017;OE9A035249;OE9A104163;OE9A115487;OE9A040556;OE9A113756;OE9A037783;OE9A050408;OE9A105894;OE9A058653;OE9A107333;OE9A033629;OE9A027809;OE9A035231;OE9A058066;OE9A010446;OE9A093130;OE9A116526;OE9A064785;OE9A069485;OE9…
Lianolia Kerkyras'	Oe9_LG012	16578111	18674414	0.534346	OE9A015082;OE9A062897;OE9A108250;OE9A038295;OE9A003489;OE9A018511;OE9A101988;OE9A064735;OE9A091734;OE9A077676;OE9A120382;OE9A097927;OE9A103068;OE9A058187;OE9A106817;OE9A021925;OE9A020650;OE9A010200;OE9A114669;OE9A117265;OE9A001220;OE9A107861;OE9A084864;OE9A025403;OE9A117626;OE9A069568;OE9A109668;OE6D003468;OE9A062553;OE9A018041;OE9A118363;OE9A049211;OE9A052514;OE9A041858;OE9A027608;OE9A076682;OE9…
Menya'	Oe9_LG5	77361	554838	0.621652	OE9A056679;OE9A017927;OE9A078113;OE9A100210;OE9A094058;OE9A002176;OE9A040389;OE9A074432;OE9A002496;OE9A071051;OE9A104360;OE9A081096;OE9A054453;OE9A070889;OE9A047565;OE9A090902;OE9A017040;OE9A116787;OE9A008920;OE9A022172;OE9A097253;OE9A046306;OE9A056763;OE9A056534;OE9A119643;OE9A042935;OE9A043707
Menya'	Oe9_LG5	1456084	8514467	0.5981	OE9A008283;OE9A057282;OE9A103694;OE9A104984;OE9A051568;OE9A036434;OE9A031170;OE9A119650;OE9A037628;OE9A011332;OE9A100820;OE9A103664;OE9A106276;OE9A083601;OE9A106865;OE9A029953;OE9A049547;OE9A057080;OE9A021506;OE9A062568;OE9A121339;OE9A029762;OE9A058701;OE9A056117;OE9A092496;OE9A118705;OE9A032808;OE9A113531;OE9A107458;OE9A099105;OE9A067277;OE9A074435;OE9A036585;OE9A055713;OE9A032198;OE9A094747;OE9…
Menya'	Oe9_LG5	8845597	11240534	0.585098	OE9A019354;OE9A118269;OE9A052913;OE9A023462;OE9A090475;OE9A071296;OE9A080715;OE9A104088;OE9A114379;OE9A062237;OE9A097709;OE9A001489;OE9A116972;OE9A031675;OE9A062279;OE9A092266;OE9A045504;OE9A103306;OE9A107169;OE9A057573;OE9A023138;OE9A060863;OE9A064551;OE9A025538;OE9A075616;OE9A100984;OE9A075997;OE9A043436;OE9A106344;OE9A008106;OE9A048103;OE9A036072;OE9A113086;OE9A046369;OE9A105619;OE9A103355;OE9…
Menya'	Oe9_LG5	11240575	14494320	0.516855	OE9A007503;OE9A051820;OE9A073915;OE9A050391;OE9A004508;OE9A021575;OE9A049015;OE9A028011;OE9A036203;OE9A115075;OE9A111058;OE9A120714;OE9A045319;OE9A010958;OE9A033025;OE9A106585;OE9A064655;OE9A090493;OE9A032268;OE9A020472;OE9A093965;OE9A046397;OE9A108813;OE9A035918;OE9A037590;OE9A110092;OE9A010357;OE9A046161;OE9A048946;OE9A117561;OE9A117067;OE9A105137;OE9A070480;OE9A081102;OE9A016511;OE9A035371;OE9…
Menya'	Oe9_LG5	15366985	18257918	0.540213	OE9A089360;OE9A085396;OE9A097524;OE9A069359;OE9A052608;OE9A025813;OE9A099430;OE9A107078;OE9A058367;OE9A100487;OE9A068949;OE9A120292;OE9A072367;OE9A073933;OE9A109692;OE9A018410;OE9A080626;OE9A042686;OE9A002248;OE9A046450;OE9A083141;OE9A041306;OE9A037400;OE9A020115;OE9A035307;OE9A023493;OE9A078183;OE9A022286;OE9A059447;OE9A072906;OE9A121151;OE9A001859;OE9A113162;OE9A055405;OE9A020216;OE9A019954;OE9…
Menya'	Oe9_LG5	19779019	21083702	0.573712	OE9A115830;OE9A029744;OE9A106144;OE9A107377;OE9A038199;OE9A111638;OE9A063158;OE9A002264;OE9A119882;OE9A023459;OE9A110516;OE9A047131;OE9A000092;OE9A070953;OE9A120951;OE9A040668;OE9A033285;OE9A110125;OE9A089587;OE9A016323;OE9A058665;OE9A043017;OE9A053027;OE9A115887;OE9A004291;OE9A067450;OE9A049419;OE9A092937;OE9A002902;OE9A110800;OE9A023972;OE9A025924;OE9A058189;OE9A004609;OE9A038748;OE9A075873;OE9…
Menya'	Oe9_s07809	43645	45347	0.612424	-
Menya'	Oe9_s03876	58430	67355	0.672621	-
Menya'	Oe9_s09691	65284	98517	0.65696	OE9A117095
Menya'	Oe9_LG019	6403383	10654185	0.55529	OE9A033205;OE9A032573;OE9A119626;OE9A095169;OE9A117737;OE9A025033;OE9A076260;OE9A062270;OE9A118630;OE9A107147;OE9A026113;OE9A041725;OE9A081759;OE9A066630;OE9A042826;OE9A120052;OE9A075859;OE9A060939;OE9A041497;OE9A058322;OE9A083506;OE9A077883;OE9A052486;OE9A108512;OE9A017210;OE9A104265;OE9A089153;OE9A119059;OE9A022988;OE9A097015;OE9A014075;OE9A064157;OE9A014182;OE9A045272;OE9A020849;OE9A100064;OE9…
Menya'	Oe9_LG019	13234163	16518945	0.529272	OE9A069124;OE9A099766;OE9A037640;OE9A094614;OE9A120045;OE9A077001;OE9A117443;OE9A049791;OE9A101511;OE9A011299;OE9A032473;OE9A106600;OE9A055813;OE9A010212;OE9A065412;OE9A013714;OE9A038777;OE9A056386;OE9A017069;OE9A109197;OE9A105819;OE9A058018;OE9A080947;OE9A097503;OE9A080568;OE9A035398;OE9A012887;OE9A106624;OE9A030990;OE9A094805;OE9A107259;OE9A115344;OE9A066731;OE9A032031;OE9A113658;OE9A013098;OE9…
Menya'	Oe9_LG02	49150	6458481	0.573473	OE9A115447;OE9A024371;OE9A110753;OE9A107520;OE9A094324;OE9A004772;OE9A028046;OE9A024642;OE9A049562;OE9A025916;OE9A013994;OE9A046435;OE9A006015;OE9A010353;OE9A091903;OE9A065361;OE9A076111;OE9A025532;OE9A117426;OE9A062354;OE9A005782;OE9A075316;OE9A104188;OE9A069312;OE9A048274;OE9A110286;OE9A051920;OE9A088395;OE9A045573;OE9A110151;OE9A028480;OE9A121400;OE9A062498;OE9A021188;OE9A078562;OE9A112779;OE9…
Menya'	Oe9_LG02	6609182	18279374	0.593268	OE9A078105;OE9A022730;OE9A080686;OE9A021582;OE9A120771;OE9A105507;OE9A080359;OE9A118671;OE9A006553;OE9A073249;OE9A059632;OE9A026048;OE9A004278;OE9A007492;OE9A111112;OE9A047943;OE9A061876;OE9A061878;OE9A039093;OE9A016093;OE9A016148;OE9A049772;OE6D000848;OE9A054223;OE9A106997;OE9A121834;OE9A087412;OE9A089703;OE9A047091;OE9A011838;OE9A088556;OE9A089852;OE9A056164;OE9A074511;OE9A017262;OE9A101654;OE9…
Menya'	Oe9_LG02	19532480	21559487	0.644045	OE9A001329;OE9A025930;OE9A039500;OE9A040355;OE9A082725;OE9A039715;OE9A060753;OE9A095750;OE9A090852;OE9A077921;OE9A094616;OE9A022669;OE9A040941;OE9A038921;OE9A061736;OE9A064217;OE9A115035;OE9A000223;OE9A085742;OE9A089532;OE9A084382;OE9A119150;OE9A041162;OE9A113013;OE9A101874;OE9A101430;OE9A098131;OE9A031818;OE9A066966;OE9A042268;OE9A073177;OE9A006957;OE9A069552;OE9A000939;OE9A081520;OE9A108773;OE9…
Menya'	Oe9_LG02	21559507	24327241	0.532956	OE9A012135;OE9A080246;OE9A053548;OE9A030628;OE9A017493;OE9A054226;OE9A052328;OE9A119470;OE9A093828;OE9A043085;OE9A054964;OE9A077607;OE9A047715;OE9A028717;OE9A022702;OE9A049886;OE9A070920;OE9A097885;OE9A069178;OE9A084362;OE9A001839;OE9A007444;OE9A030071;OE9A056891;OE9A093894;OE9A106315;OE9A041853;OE9A061241;OE9A106085;OE9A061538;OE9A061494;OE9A104280;OE9A055107;OE9A053618;OE9A079770;OE9A087440;OE9…
Menya'	Oe9_s05961	4529	114198	0.538551	OE9A066157;OE9A119834;OE9A059084;OE9A048429;OE9A072128;OE9A114264
Menya'	Oe9_LG018	61766	1024978	0.602655	OE9A100783;OE9A077312;OE9A053004;OE9A011676;OE9A082259;OE9A073305;OE9A070460;OE9A117450;OE9A105943;OE9A053669;OE9A052368;OE9A080206;OE9A056515;OE9A062457;OE9A096894;OE9A060635;OE9A003662;OE9A090048;OE9A056822;OE9A098508;OE6D001421;OE9A079094;OE9A100450;OE9A082769;OE9A076766;OE9A078909;OE9A069801;OE9A116139;OE9A015176;OE9A020997;OE9A043887;OE9A023617;OE9A027067;OE9A045243;OE9A002799;OE9A044964;OE9…
Menya'	Oe9_LG018	1887367	3701301	0.582614	OE9A005923;OE9A073489;OE9A069219;OE9A022407;OE9A025279;OE9A018017;OE9A104987;OE9A013801;OE9A067670;OE9A050544;OE9A102099;OE9A070823;OE9A004192;OE9A006869;OE9A000047;OE9A049233;OE9A012391;OE9A014908;OE9A096064;OE9A065785;OE9A020607;OE9A078440;OE9A066072;OE9A108988;OE9A023907;OE9A036395;OE9A027822;OE9A055037;OE6D001803;OE9A055740;OE9A056054;OE9A044987;OE9A029423;OE9A000670;OE9A033071;OE9A030664;OE9…
Menya'	Oe9_LG018	3701303	8941692	0.601225	OE9A096735;OE9A067531;OE9A102321;OE9A025197;OE9A009111;OE9A014072;OE9A007836;OE9A030465;OE9A088847;OE9A057816;OE9A068739;OE9A025621;OE9A107871;OE9A023469;OE9A065213;OE9A078457;OE9A046789;OE9A045887;OE9A043480;OE9A107726;OE9A115342;OE9A016158;OE9A044483;OE9A052716;OE9A043776;OE9A056068;OE9A090145;OE9A103985;OE9A055586;OE9A080690;OE9A037272;OE9A085715;OE9A013587;OE9A071428;OE9A040027;OE9A042770;OE9…
Menya'	Oe9_LG018	9432498	11085606	0.534826	OE9A014556;OE9A059420;OE9A029126;OE9A087570;OE9A074891;OE9A110322;OE9A076845;OE9A013685;OE9A095949;OE9A094641;OE9A070203;OE9A087381;OE9A025940;OE9A097834;OE9A059125;OE9A033575;OE9A071983;OE9A019723;OE9A075920;OE9A069553;OE9A052003;OE9A100889;OE9A006984;OE9A114979;OE9A049090;OE9A053971;OE9A035386;OE9A066044;OE9A111026;OE9A077891;OE6D003588;OE9A060479;OE9A010720;OE9A059133;OE9A110950;OE9A070208;OE9…
Menya'	Oe9_LG018	11341632	13948272	0.607304	OE9A011065;OE9A063867;OE9A071891;OE9A113879;OE9A100658;OE9A059368;OE9A053220;OE9A076585;OE9A064504;OE9A040742;OE9A019231;OE9A039361;OE9A112032;OE9A078422;OE9A015458;OE9A038830;OE9A095628;OE9A034960;OE9A119202;OE9A025604;OE9A058917;OE9A060989;OE9A030229;OE9A071635;OE9A045474;OE9A054495;OE9A113932;OE9A060869;OE9A116895;OE9A027642;OE9A096161;OE9A025225;OE9A088051;OE9A083879;OE9A059929;OE9A114261;OE9…
Menya'	Oe9_s03902	15981	71076	0.548911	OE9A041288;OE9A029932;OE9A019191
Menya'	Oe9_s03902	90563	311538	0.599013	OE9A106731;OE9A027715;OE9A033818;OE9A047877;OE9A005692;OE9A103245;OE9A117167
Menya'	Oe9_LG010	17652	3748566	0.552852	OE9A101423;OE9A033954;OE9A042190;OE9A004092;OE9A003406;OE9A012434;OE9A119972;OE9A088772;OE9A003514;OE9A037718;OE9A017788;OE9A044843;OE9A098492;OE9A027631;OE9A009601;OE9A108727;OE9A117669;OE9A110868;OE9A052144;OE9A024114;OE9A068581;OE9A100434;OE9A056101;OE9A102577;OE9A014587;OE9A077562;OE9A053809;OE9A085339;OE9A044587;OE9A032263;OE9A024438;OE9A027683;OE9A003910;OE9A018955;OE9A077789;OE9A107843;OE9…
Menya'	Oe9_LG010	4547329	9081684	0.653542	OE9A010698;OE9A078188;OE9A059597;OE9A018360;OE9A034672;OE9A117618;OE9A096001;OE9A046624;OE9A070168;OE9A054139;OE9A067989;OE9A059793;OE9A029361;OE9A028639;OE9A021995;OE9A045655;OE9A036310;OE9A039524;OE9A043452;OE9A112682;OE9A007657;OE9A005087;OE9A089631;OE9A084670;OE9A012981;OE9A059857;OE9A040743;OE9A034565;OE9A008487;OE9A120621;OE9A073898;OE9A047158;OE9A095975;OE9A118414;OE9A052149;OE9A042444;OE9…
Menya'	Oe9_LG010	9918637	14500432	0.555222	OE9A028023;OE9A058435;OE9A090173;OE9A059032;OE9A046770;OE9A055731;OE9A030034;OE9A006755;OE9A039092;OE9A002098;OE9A035455;OE9A093854;OE9A063296;OE9A052225;OE9A080919;OE9A019996;OE9A057318;OE9A034520;OE9A040070;OE9A053176;OE9A085843;OE9A107336;OE9A048033;OE9A042150;OE9A075588;OE9A071638;OE9A087653;OE9A010101;OE9A049897;OE9A110524;OE9A053514;OE9A106099;OE9A041170;OE9A071577;OE9A081810;OE9A065853;OE9…
Menya'	Oe9_LG011	149274	194364	0.513735	OE9A003809;OE9A016081
Menya'	Oe9_LG011	1582920	3418646	0.511773	OE9A070896;OE9A112897;OE9A000349;OE9A045070;OE9A023818;OE9A088597;OE9A087684;OE9A004639;OE9A083188;OE9A083466;OE9A084133;OE9A046123;OE9A017742;OE9A005339;OE9A050177;OE9A072536;OE9A058162;OE9A109529;OE9A018317;OE9A069755;OE9A094837;OE9A067760;OE9A011026;OE9A039300;OE9A090652;OE9A100405;OE9A013990;OE9A000736;OE9A115562;OE9A116319;OE9A031937;OE9A077892;OE9A095496;OE9A008267;OE9A105740;OE9A101776;OE9…
Menya'	Oe9_LG011	4499349	7610720	0.568739	OE9A094283;OE9A102970;OE9A044788;OE9A011311;OE9A051679;OE9A099235;OE9A038077;OE9A110204;OE9A087627;OE9A069005;OE9A104340;OE9A016271;OE9A000850;OE9A072529;OE9A088539;OE9A069896;OE9A055833;OE9A075476;OE9A004726;OE9A050933;OE9A019003;OE9A032994;OE9A095760;OE9A097004;OE9A049453;OE9A024927;OE9A059745;OE9A038660;OE9A058713;OE9A080997;OE9A056885;OE9A096137;OE9A090253;OE9A033038;OE9A120565;OE9A108777;OE9…
Menya'	Oe9_LG011	8516331	10762975	0.605291	OE9A072148;OE9A017692;OE9A097843;OE9A064235;OE9A017978;OE9A065033;OE9A109863;OE9A047171;OE9A091582;OE9A001779;OE9A012154;OE9A038825;OE9A015422;OE9A082249;OE9A034928;OE9A117271;OE6D003191;OE9A033884;OE9A085884;OE9A107797;OE9A100436;OE9A024421;OE9A061057;OE9A104671;OE9A039909;OE9A022626;OE9A057256;OE9A062127;OE9A009020;OE9A018089;OE9A078047;OE9A047957;OE9A027520;OE9A074309;OE9A053259;OE9A030467;OE9…
Menya'	Oe9_LG011	14360142	17635563	0.562492	OE9A001920;OE9A026849;OE9A074719;OE9A103125;OE9A065154;OE9A111101;OE9A002554;OE9A097460;OE9A035548;OE9A008983;OE9A011771;OE9A060545;OE9A069597;OE9A043261;OE9A072589;OE9A061019;OE9A074364;OE9A002102;OE9A025652;OE9A084009;OE9A078704;OE9A004792;OE9A093123;OE9A115502;OE9A051401;OE9A013336;OE9A034595;OE9A093616;OE9A095340;OE9A035596;OE9A120238;OE9A001134;OE9A064337;OE9A090801;OE9A118312;OE9A011277;OE9…
Menya'	Oe9_LG011	22787216	24983466	0.593931	OE9A082291;OE9A028096;OE9A034116;OE9A024757;OE9A037807;OE9A029988;OE9A048152;OE9A059875;OE9A061313;OE9A020760;OE9A093329;OE9A026283;OE9A077675;OE9A062327;OE9A070166;OE9A073465;OE9A078967;OE9A104741;OE9A082128;OE9A067157;OE9A089017;OE9A059085;OE9A085248;OE9A052526;OE9A108289;OE9A040939;OE9A042787;OE9A043382;OE9A096714;OE9A035750;OE9A067340;OE9A025030;OE9A043693;OE9A116561;OE9A117502;OE9A037020;OE9…
Menya'	Oe9_s01931	320989	438263	0.637418	OE9A029647;OE9A073841;OE9A115091;OE9A099319;OE9A028103;OE9A053164
Menya'	Oe9_LG016	107147	9307646	0.591401	OE9A045658;OE9A094382;OE9A041086;OE9A060012;OE9A037715;OE9A036029;OE9A041564;OE9A012599;OE9A049278;OE9A091396;OE9A014530;OE9A091415;OE9A082918;OE9A059730;OE9A082198;OE9A102135;OE9A031282;OE9A055210;OE9A002083;OE9A043576;OE9A024810;OE9A092659;OE9A070749;OE9A078011;OE9A036708;OE9A059547;OE9A018535;OE9A020990;OE9A108273;OE9A073439;OE9A080242;OE9A040701;OE9A099344;OE9A087406;OE9A008242;OE9A111150;OE9…
Menya'	Oe9_LG016	11095556	12722293	0.52051	OE9A043369;OE9A042340;OE9A041027;OE9A097588;OE9A118960;OE9A072122;OE9A104564;OE9A063018;OE9A118403;OE9A012343;OE9A020596;OE9A108330;OE9A007963;OE9A002382;OE9A112556;OE9A014509;OE9A036864;OE9A019773;OE9A031439;OE9A113059;OE9A055053;OE9A028600;OE9A034909;OE9A106939;OE9A073251;OE9A067804;OE9A093006;OE9A003343;OE9A002217;OE9A097902;OE9A023701;OE9A045968;OE9A036684;OE9A072748;OE9A027069;OE9A005553;OE9…
Menya'	Oe9_s09658	82446	160114	0.53291	OE9A108495;OE9A010383
Menya'	Oe9_LG23	748339	2732306	0.54848	OE9A087262;OE9A040715;OE9A093704;OE9A113615;OE9A109731;OE9A019390;OE9A001125;OE9A003996;OE9A117483;OE9A111081;OE9A120498;OE9A066059;OE9A001253;OE9A034550;OE9A097262;OE9A067086;OE9A061874;OE9A108605;OE9A073044;OE9A020412;OE9A018492;OE9A080209;OE9A074785;OE9A052593;OE9A075335;OE9A073895;OE9A027516;OE9A027096;OE9A013569;OE9A114930;OE9A113411;OE9A050325;OE9A094594;OE9A038964;OE9A117530;OE9A030713;OE9…
Menya'	Oe9_s01922	457311	679463	0.506276	OE9A069837;OE9A049300;OE9A069521;OE9A004115;OE9A059565;OE9A098530;OE9A021290;OE9A056706;OE9A041838
Menya'	Oe9_LG03	11435	2897531	0.605991	OE9A010509;OE9A052152;OE9A066114;OE9A097951;OE9A089967;OE9A096972;OE9A093563;OE9A099143;OE9A078019;OE9A008325;OE9A101798;OE9A082595;OE9A064313;OE9A043178;OE9A031614;OE9A095994;OE9A043917;OE9A028613;OE9A105640;OE9A100012;OE9A067509;OE9A069195;OE9A003470;OE9A068172;OE9A045046;OE9A014785;OE9A002362;OE9A068761;OE9A065318;OE9A029548;OE9A075554;OE9A031763;OE9A110726;OE9A022322;OE9A014390;OE9A055309;OE9…
Menya'	Oe9_LG03	3199375	5598410	0.563351	OE9A015878;OE9A111582;OE9A087104;OE9A031595;OE9A118075;OE9A000966;OE9A002832;OE9A031602;OE9A083071;OE9A079159;OE9A068751;OE9A038632;OE9A044395;OE9A056867;OE9A116807;OE9A082912;OE9A107137;OE9A025325;OE9A121489;OE9A012895;OE9A089404;OE9A088664;OE9A030716;OE9A026712;OE9A021047;OE9A007303;OE9A041164;OE9A043983;OE9A084567;OE9A046381;OE9A075200;OE9A071609;OE9A048742;OE9A019049;OE9A092657;OE9A088898;OE9…
Menya'	Oe9_LG03	9281071	12255716	0.541354	OE9A001851;OE9A067935;OE9A087960;OE9A020722;OE9A018116;OE9A040270;OE9A032748;OE9A099337;OE9A049472;OE9A027718;OE9A092805;OE9A105082;OE9A104820;OE9A020951;OE9A105668;OE9A093633;OE9A108030;OE9A041822;OE9A041273;OE9A007416;OE9A034715;OE9A101503;OE9A022460;OE9A018145;OE9A029595;OE9A008580;OE9A064675;OE9A060220;OE9A080703;OE9A015434;OE9A034146;OE9A083475;OE9A027769;OE9A075739;OE9A025720;OE9A001694;OE9…
Menya'	Oe9_LG03	12255762	14098637	0.53266	OE9A076514;OE9A072413;OE9A097175;OE9A058658;OE9A103899;OE9A021359;OE9A085612;OE9A001151;OE9A071496;OE9A034715;OE9A100516;OE9A038627;OE9A043398;OE9A112080;OE9A073019;OE9A075213;OE9A040642;OE9A013268;OE9A035671;OE9A019226;OE9A089815;OE9A085056;OE9A002451;OE9A097071;OE9A023628;OE9A092191;OE9A105504;OE9A120540;OE9A018312;OE9A106828;OE9A037703;OE9A077633;OE9A024643;OE9A052190;OE9A118895;OE9A007598;OE9…
Menya'	Oe9_LG03	16470257	18805866	0.603381	OE9A031759;OE9A036556;OE9A048337;OE9A076352;OE9A022237;OE9A037322;OE9A050299;OE9A117526;OE9A082592;OE9A009825;OE9A035366;OE9A047992;OE9A009768;OE9A040224;OE9A053049;OE9A063003;OE9A068003;OE9A112795;OE9A036706;OE9A045084;OE9A082046;OE9A075360;OE9A043353;OE9A114405;OE9A106185;OE9A057296;OE9A008040;OE9A089936;OE9A117485;OE9A035551;OE9A010965;OE9A069176;OE9A059771;OE9A088288;OE9A119264;OE9A093990;OE9…
Menya'	Oe9_LG03	22244319	25446601	0.53448	OE9A066601;OE9A067021;OE9A049623;OE9A065764;OE9A109109;OE9A005350;OE9A026558;OE9A121772;OE9A058216;OE9A033684;OE9A119802;OE9A077407;OE9A114242;OE9A088397;OE9A018149;OE9A107372;OE9A009027;OE9A002862;OE9A065841;OE9A118465;OE9A049808;OE9A094639;OE9A025918;OE9A100525;OE9A110201;OE9A000418;OE9A045246;OE9A118458;OE9A110122;OE9A039089;OE9A069429;OE9A012451;OE9A079415;OE9A002492;OE9A099875;OE9A116866;OE9…
Menya'	Oe9_LG03	26023876	27807771	0.53643	OE9A089584;OE9A077237;OE9A049928;OE9A020633;OE9A040817;OE9A074749;OE9A011716;OE9A022757;OE9A045678;OE9A119268;OE9A042472;OE9A063397;OE9A023221;OE9A069968;OE9A063741;OE9A072874;OE9A013482;OE9A103347;OE9A006824;OE9A108736;OE9A003615;OE9A110033;OE9A066443;OE9A032499;OE9A033891;OE9A032406;OE9A088392;OE9A081019;OE9A062928;OE9A074035;OE9A030583;OE9A071086;OE9A073592;OE9A040718;OE9A042050;OE9A079696;OE9…
Menya'	Oe9_LG21	2124163	5103183	0.550784	OE9A110715;OE9A031774;OE9A102393;OE9A058136;OE9A072626;OE9A051225;OE9A061988;OE9A107461;OE9A009158;OE9A010609;OE9A069741;OE9A087028;OE9A063859;OE9A015347;OE9A006146;OE9A116886;OE9A007931;OE9A007824;OE9A111002;OE9A071354;OE9A076734;OE9A077980;OE6D001780;OE9A042771;OE9A064057;OE9A078739;OE9A029846;OE9A026378;OE9A078483;OE9A045440;OE9A095454;OE9A100866;OE9A055822;OE9A060821;OE9A111053;OE9A056448;OE9…
Menya'	Oe9_LG21	5889574	8736982	0.53774	OE9A011055;OE9A058390;OE9A106056;OE9A104345;OE9A019309;OE9A086432;OE9A094812;OE9A015203;OE9A092157;OE9A060068;OE9A048554;OE9A010314;OE9A091776;OE9A059161;OE9A032536;OE9A068607;OE9A092366;OE9A057311;OE9A087288;OE9A097481;OE9A102319;OE9A003447;OE9A032598;OE9A114508;OE9A000131;OE9A110812;OE9A062585;OE9A084376;OE9A047240;OE9A019168;OE9A066314;OE9A069481;OE9A060878;OE9A025102;OE9A101112;OE9A046364;OE9…
Menya'	Oe9_s01971	35877	67884	0.546129	OE9A104037;OE9A081461
Menya'	Oe9_s01928	67922	462814	0.58128	OE9A010836;OE9A007169;OE9A087661;OE9A058814;OE9A000361;OE9A115422;OE9A099483;OE9A037584
Menya'	Oe9_LG20	888198	6416194	0.554289	OE9A006108;OE9A048583;OE9A006253;OE9A083764;OE9A068867;OE9A012324;OE9A090811;OE9A014013;OE9A028200;OE9A029495;OE9A001576;OE9A001387;OE9A101239;OE9A066288;OE9A092527;OE9A090795;OE9A072267;OE9A002849;OE9A054609;OE9A011629;OE9A033179;OE9A109872;OE9A088522;OE9A024465;OE9A120827;OE9A027136;OE9A107787;OE9A064393;OE9A098424;OE9A087555;OE9A094395;OE9A070836;OE9A044350;OE9A095284;OE9A051282;OE9A016813;OE9…
Menya'	Oe9_s01943	476921	702060	0.526574	OE9A006234;OE9A090505;OE9A023820;OE9A012542;OE9A017767;OE9A063300;OE9A040842
Menya'	Oe9_s00041	76061	87647	0.638217	-
Menya'	Oe9_LG09	30136	192953	0.555058	OE9A094606;OE9A023107;OE9A092103;OE9A009151;OE9A098084;OE9A072415;OE9A089601;OE9A018866;OE9A014016;OE9A016022;OE9A099099;OE9A098620
Menya'	Oe9_LG09	192961	2472784	0.600819	OE9A020527;OE9A104051;OE9A110632;OE9A015491;OE9A084603;OE9A048758;OE9A020287;OE9A030269;OE9A041252;OE9A011518;OE9A045793;OE9A064386;OE9A085809;OE9A062065;OE9A116609;OE9A016665;OE9A098944;OE9A116994;OE9A006256;OE9A001368;OE9A026556;OE9A056187;OE9A044557;OE9A005870;OE9A106988;OE9A091763;OE9A015900;OE9A103182;OE9A087112;OE9A062878;OE9A051264;OE9A040226;OE9A075734;OE9A008665;OE9A114030;OE9A031454;OE9…
Menya'	Oe9_LG09	2999072	7063788	0.541227	OE9A072041;OE9A028893;OE9A053502;OE9A106860;OE9A000753;OE9A043750;OE9A102145;OE9A111209;OE9A075446;OE9A084260;OE9A031402;OE9A111157;OE9A058305;OE9A063267;OE9A036193;OE9A049929;OE9A055457;OE9A082828;OE9A030806;OE9A044771;OE9A063820;OE9A004810;OE9A074624;OE9A031396;OE9A099367;OE9A104675;OE9A074264;OE9A090912;OE9A077130;OE9A066951;OE9A003901;OE9A120866;OE9A000891;OE9A058576;OE9A052007;OE9A043912;OE9…
Menya'	Oe9_LG09	12064273	15046984	0.569532	OE9A021854;OE9A034103;OE9A071277;OE9A055033;OE9A002368;OE9A119735;OE9A040876;OE9A075937;OE9A090765;OE9A091958;OE9A015960;OE9A104971;OE9A017689;OE9A073349;OE9A115421;OE9A081712;OE9A052506;OE9A060853;OE9A056199;OE9A113817;OE9A080687;OE9A058726;OE9A002909;OE9A087599;OE9A039591;OE9A081336;OE9A013313;OE9A040524;OE9A090840;OE9A044428;OE9A108789;OE9A000303;OE9A040563;OE9A044789;OE9A110446;OE6D003279;OE9…
Menya'	Oe9_s07747	152787	208869	0.689296	OE9A027662;OE9A113047;OE9A034024;OE9A073295
Menya'	Oe9_s07747	334448	383481	0.655431	OE9A119978;OE9A110209
Menya'	Oe9_s04012	21407	197643	0.585058	OE9A000763;OE9A106068;OE9A042721;OE9A019164
Menya'	Oe9_s02266	31714	74046	0.566018	OE9A115426;OE9A001615;OE9A016423
Menya'	Oe9_LG06	10503	1944195	0.625443	OE9A078516;OE9A101336;OE9A007528;OE9A035393;OE9A000852;OE9A096325;OE9A013202;OE6D003830;OE9A029272;OE9A064748;OE9A065165;OE9A002777;OE9A100275;OE9A014540;OE9A035708;OE9A050510;OE9A027071;OE9A119241;OE9A105519;OE9A092974;OE9A034254;OE9A054004;OE9A045178;OE9A082071;OE9A075511;OE9A006885;OE9A087603;OE9A105241;OE9A035524;OE9A119319;OE9A063490;OE9A054247;OE9A091348;OE9A117787;OE9A081661;OE9A005756;OE9…
Menya'	Oe9_LG06	4224013	8911406	0.571132	OE9A014637;OE9A112511;OE9A103981;OE9A079840;OE9A116036;OE9A100607;OE9A067501;OE9A056130;OE9A050496;OE9A120431;OE9A074275;OE9A026056;OE9A083887;OE9A095329;OE9A097725;OE9A067838;OE9A086737;OE9A001928;OE9A109213;OE9A113649;OE9A009613;OE9A005137;OE9A002312;OE9A053698;OE9A115888;OE9A115655;OE9A069225;OE9A064741;OE9A118438;OE9A065411;OE9A036249;OE9A053584;OE9A004806;OE9A052367;OE9A061737;OE9A081311;OE9…
Menya'	Oe9_LG06	9655231	11262907	0.564162	OE9A055003;OE9A044581;OE9A061320;OE9A069454;OE9A071308;OE9A105834;OE9A079174;OE9A076587;OE9A078548;OE9A035963;OE9A073414;OE9A098099;OE9A017775;OE9A094510;OE9A058816;OE9A034846;OE9A009220;OE9A088150;OE9A063901;OE9A051438;OE9A096257;OE9A025135;OE9A090977;OE9A001925;OE9A054525;OE9A006851;OE9A106246;OE9A063140;OE9A119196;OE9A050476;OE9A016933;OE9A007216;OE9A001870;OE9A109521;OE9A042543;OE9A077191;OE9…
Menya'	Oe9_LG06	11561564	15816362	0.563056	OE9A046133;OE9A037877;OE9A072796;OE9A026531;OE9A041683;OE9A012404;OE9A085101;OE9A112726;OE9A085824;OE9A038883;OE9A062007;OE9A080417;OE9A108715;OE9A085302;OE9A041775;OE9A015358;OE9A047647;OE9A017124;OE9A109585;OE9A100817;OE9A001632;OE9A111596;OE9A018471;OE9A003078;OE9A074674;OE9A068606;OE9A014610;OE9A042027;OE9A058520;OE9A021845;OE9A102235;OE9A041434;OE9A010190;OE9A079797;OE9A063073;OE9A121889;OE9…
Menya'	Oe9_LG06	17994505	19296974	0.530878	OE9A071213;OE9A025932;OE9A045326;OE9A030101;OE9A106849;OE9A103787;OE9A043530;OE9A035259;OE9A087055;OE9A029878;OE9A052146;OE9A047976;OE9A098203;OE9A118886;OE9A060804;OE9A031498;OE9A087156;OE9A055251;OE9A024895;OE9A120366;OE9A010086;OE9A035960;OE9A020201;OE9A089372;OE9A097128;OE9A115806;OE9A025440;OE9A025377;OE9A008309;OE9A051692;OE9A085416;OE9A066695;OE9A113777;OE9A109247;OE9A106847;OE9A024821;OE9…
Menya'	Oe9_LG06	19588195	24258362	0.564975	OE9A018329;OE9A087895;OE9A017074;OE9A030045;OE9A107536;OE9A049263;OE9A100384;OE9A023060;OE9A055623;OE9A077059;OE9A035518;OE9A016909;OE9A091941;OE9A054645;OE9A062108;OE9A021230;OE9A025038;OE9A075130;OE9A021913;OE9A046543;OE9A111199;OE9A020718;OE9A061750;OE9A037926;OE9A092462;OE9A117218;OE9A058731;OE6D002610;OE9A031320;OE9A079911;OE9A098437;OE9A013329;OE9A098656;OE9A065736;OE9A020087;OE9A093810;OE9…
Menya'	Oe9_LG06	24258377	26177167	0.550043	OE9A023009;OE9A055747;OE9A121993;OE9A115152;OE9A071584;OE9A103187;OE9A070674;OE9A020344;OE9A041272;OE9A069600;OE9A065574;OE9A120234;OE9A112971;OE9A035469;OE9A027611;OE9A090432;OE9A042844;OE9A014792;OE9A107287;OE9A042661;OE9A120077;OE9A076992;OE9A013609;OE9A092776;OE9A050670;OE9A011149;OE9A098344;OE9A040809;OE9A037800;OE9A056864;OE9A032958;OE9A084917;OE9A018566;OE9A121321;OE9A085388;OE9A115775;OE9…
Menya'	Oe9_LG06	26291788	29027855	0.516248	OE9A028131;OE9A072399;OE9A065679;OE9A096294;OE9A043612;OE9A009607;OE9A097052;OE9A087013;OE9A040845;OE9A031147;OE9A072989;OE9A006221;OE9A014150;OE9A037659;OE9A034392;OE9A035301;OE9A104326;OE9A032764;OE9A059979;OE9A095229;OE9A061418;OE9A028554;OE9A120760;OE9A019915;OE9A120666;OE9A052405;OE9A111391;OE9A106059;OE9A113314;OE9A059913;OE9A077898;OE9A016594;OE9A115112;OE9A081973;OE9A005007;OE9A011924;OE9…
Menya'	Oe9_LG22	1523623	3178908	0.522308	OE9A025098;OE9A117544;OE9A002538;OE9A091766;OE9A094473;OE9A096981;OE9A003521;OE9A067475;OE9A117742;OE9A047873;OE9A031537;OE9A096362;OE9A093913;OE9A053304;OE9A006472;OE9A065049;OE9A077836;OE9A033028;OE9A047869;OE9A047209;OE9A040907;OE9A072549;OE9A063187;OE9A083668;OE9A088482;OE9A098641;OE9A035015;OE9A034317;OE9A005929;OE9A026370;OE9A060658;OE9A015920;OE9A104916;OE9A023240;OE9A103838;OE9A034493;OE9…
Menya'	Oe9_LG22	3972905	7273878	0.551879	OE9A061987;OE9A120903;OE9A073307;OE9A050604;OE9A111737;OE9A030807;OE9A063910;OE9A044439;OE9A079626;OE9A048629;OE9A006420;OE9A086361;OE9A062378;OE9A029159;OE9A039017;OE9A093265;OE9A085481;OE9A050367;OE9A099097;OE9A022119;OE9A037826;OE9A106530;OE9A113479;OE9A053861;OE9A056375;OE9A098712;OE9A059985;OE9A104518;OE9A113512;OE9A070137;OE9A032855;OE9A088624;OE9A004411;OE9A059055;OE9A105501;OE9A035423;OE9…
Menya'	Oe9_LG013	138170	453985	0.522407	OE9A025745;OE9A074104;OE9A090354;OE9A085395;OE9A027993;OE9A105653;OE9A085827;OE9A006381;OE9A028825;OE9A114643;OE9A035889;OE9A051229;OE9A051925;OE9A030696;OE9A064216;OE9A068708;OE9A081431;OE9A045145;OE9A059429;OE9A112276;OE9A115582
Menya'	Oe9_LG013	569725	2292791	0.555903	OE9A044770;OE9A099665;OE9A088618;OE9A071038;OE9A001395;OE9A093420;OE9A052009;OE9A072770;OE9A101043;OE9A089903;OE9A025177;OE9A046818;OE9A090447;OE9A007807;OE9A116884;OE9A000154;OE9A113522;OE9A043597;OE9A055155;OE9A105659;OE9A014571;OE9A006003;OE9A114686;OE9A077754;OE9A073300;OE9A027209;OE9A069046;OE9A041677;OE9A079422;OE9A049281;OE9A091600;OE9A091674;OE9A031086;OE9A018240;OE9A066825;OE9A110498;OE9…
Menya'	Oe9_LG013	2566835	4973683	0.547854	OE9A044889;OE9A094957;OE9A109292;OE9A084529;OE9A009990;OE9A053940;OE9A008167;OE9A089751;OE9A037082;OE9A019468;OE9A091908;OE9A120438;OE9A094690;OE9A044673;OE9A072805;OE9A008991;OE9A089264;OE9A034753;OE9A028101;OE9A021292;OE9A116243;OE9A102699;OE9A095715;OE9A000408;OE9A084398;OE9A000821;OE9A116350;OE9A099904;OE9A012784;OE9A013742;OE9A002165;OE9A097368;OE9A017669;OE9A087494;OE9A092833;OE9A006497;OE9…
Menya'	Oe9_LG013	5524438	7062285	0.556483	OE9A049604;OE9A078374;OE9A003975;OE9A068113;OE9A119311;OE9A009531;OE9A025334;OE9A035153;OE9A019400;OE9A117352;OE9A055337;OE9A074676;OE9A104539;OE9A054284;OE9A106150;OE9A060255;OE9A039756;OE9A047502;OE9A002199;OE9A011296;OE9A082178;OE9A059557;OE9A096961;OE9A098844;OE9A113173;OE9A075113;OE9A082890;OE9A009867;OE9A065066;OE9A002452;OE9A027777;OE9A024781;OE9A069622;OE9A060343;OE9A033462;OE9A088979;OE9…
Menya'	Oe9_LG013	7951169	11314769	0.526209	OE9A007653;OE9A004345;OE9A102803;OE9A104015;OE9A040858;OE9A008200;OE9A083786;OE9A115982;OE9A057752;OE9A058777;OE9A090183;OE9A103918;OE9A007439;OE9A103676;OE9A026684;OE9A010753;OE9A085837;OE9A058973;OE9A110986;OE9A047178;OE9A046044;OE9A063615;OE9A120659;OE9A109962;OE9A069886;OE9A040981;OE9A032662;OE9A087133;OE9A116626;OE9A033778;OE9A045919;OE9A011623;OE9A018193;OE9A027037;OE9A031018;OE9A040959;OE9…
Menya'	Oe9_LG013	11655387	14449134	0.513995	OE9A087882;OE9A113526;OE9A079318;OE9A032500;OE9A081001;OE9A013076;OE9A014909;OE9A033405;OE9A027318;OE9A072300;OE9A004133;OE9A053932;OE9A095753;OE9A005064;OE9A059647;OE9A086320;OE9A000469;OE9A111492;OE9A001955;OE9A015922;OE9A042205;OE9A050416;OE9A073670;OE9A043182;OE9A013670;OE9A120580;OE9A022729;OE9A082093;OE9A053103;OE9A039742;OE9A036717;OE9A004561;OE9A055046;OE9A100074;OE9A104769;OE9A060566;OE9…
Menya'	Oe9_LG07	70411	154904	0.564543	OE9A000628;OE9A099586;OE9A113931;OE9A043468;OE9A011126;OE9A093234;OE9A018293;OE9A086868;OE9A005107
Menya'	Oe9_LG07	308145	493278	0.51073	OE9A094192;OE9A113524;OE9A003402;OE9A062305;OE9A043523;OE9A025553;OE9A016628;OE9A080918
Menya'	Oe9_LG07	2270269	5364079	0.633833	OE9A106171;OE9A010810;OE9A026795;OE9A054073;OE9A029461;OE9A020315;OE9A095908;OE9A057900;OE9A024144;OE9A046405;OE9A100451;OE9A081881;OE9A063227;OE9A059673;OE9A046274;OE9A067653;OE9A108450;OE9A033837;OE9A096079;OE9A119137;OE9A082108;OE9A072354;OE9A095987;OE9A094870;OE9A012225;OE9A047503;OE9A000352;OE9A104056;OE9A073856;OE9A046651;OE9A090748;OE9A093283;OE9A036532;OE9A077239;OE9A082486;OE9A037535;OE9…
Menya'	Oe9_LG07	7566251	9430553	0.571635	OE9A040759;OE9A063177;OE9A028212;OE9A079510;OE9A047355;OE9A046288;OE9A061795;OE9A093455;OE9A051620;OE9A081171;OE9A085755;OE9A051286;OE9A083882;OE9A096719;OE9A108479;OE9A030442;OE9A041192;OE9A036079;OE9A012040;OE9A004747;OE9A079633;OE9A026710;OE9A069326;OE9A008405;OE9A058338;OE9A107580;OE9A056592;OE9A013724;OE9A018099;OE9A021058;OE9A100895;OE9A064750;OE9A067035;OE9A090717;OE9A070769;OE9A054308;OE9…
Menya'	Oe9_LG07	9921634	12770795	0.509026	OE9A094090;OE9A014487;OE9A024480;OE9A115914;OE9A109224;OE9A079502;OE9A082899;OE9A049535;OE9A021521;OE9A041750;OE9A116144;OE9A104351;OE9A055273;OE9A063962;OE9A067053;OE9A105320;OE9A074456;OE9A050776;OE9A105353;OE9A110544;OE9A090374;OE9A085294;OE9A079731;OE9A055300;OE9A003026;OE9A093264;OE9A056510;OE9A112926;OE9A091096;OE9A078878;OE9A103459;OE9A113299;OE9A057030;OE9A020991;OE9A115285;OE9A117747;OE9…
Menya'	Oe9_LG07	13017772	15340559	0.578921	OE9A033998;OE9A007716;OE9A048537;OE9A015132;OE9A040957;OE9A058951;OE9A104033;OE9A044194;OE9A019925;OE9A048913;OE9A030894;OE9A107644;OE9A112636;OE9A098001;OE9A051333;OE9A034411;OE9A001658;OE9A056857;OE9A045299;OE9A067133;OE9A086888;OE9A086184;OE9A098997;OE9A074871;OE9A022299;OE9A102589;OE9A009231;OE9A063041;OE9A092364;OE9A007978;OE9A048266;OE9A076045;OE9A022330;OE9A049046;OE9A088921;OE9A106374;OE9…
Menya'	Oe9_s05876	32422	33084	0.653465	OE9A091277
Menya'	Oe9_s05818	28455	357770	0.541275	OE9A035447;OE9A107368;OE9A011072;OE9A045072;OE9A081128;OE9A021813;OE9A030845;OE9A083970;OE9A026449;OE9A002568;OE9A016804
Menya'	Oe9_LG01	532046	1993287	0.513802	OE9A120086;OE9A104515;OE9A104043;OE9A000908;OE9A017223;OE9A050119;OE9A084971;OE9A030325;OE9A112935;OE9A116922;OE9A059221;OE9A071456;OE9A069237;OE9A106942;OE9A059076;OE9A037241;OE9A024920;OE9A068178;OE9A091614;OE9A052330;OE9A120699;OE9A106513;OE9A026848;OE9A014904;OE9A032356;OE9A095555;OE9A000305;OE9A081664;OE9A066181;OE9A115256;OE9A064957;OE9A109085;OE9A082018;OE9A055970;OE9A087850;OE9A119775;OE9…
Menya'	Oe9_LG01	2135977	10113401	0.555601	OE9A062806;OE9A039326;OE9A008033;OE9A063384;OE9A111423;OE9A073116;OE9A023957;OE9A119779;OE9A019487;OE9A076850;OE9A100046;OE9A034554;OE9A035818;OE9A091606;OE9A016241;OE9A116930;OE9A043187;OE9A085440;OE9A051013;OE9A104552;OE9A063977;OE9A021094;OE9A104358;OE9A013576;OE9A042115;OE9A017143;OE9A070888;OE9A106636;OE9A021510;OE9A103007;OE9A037312;OE9A090738;OE9A096576;OE9A089624;OE9A029462;OE9A119704;OE6…
Menya'	Oe9_LG01	11799735	20588973	0.595594	OE9A079518;OE9A071970;OE9A068578;OE9A002726;OE9A039898;OE9A097961;OE9A083255;OE9A006535;OE9A091184;OE9A028974;OE9A059183;OE9A047303;OE9A093071;OE9A019710;OE9A084526;OE9A039440;OE9A005629;OE9A098847;OE9A014031;OE9A067351;OE9A042293;OE9A103799;OE9A099809;OE9A113444;OE9A035808;OE9A079435;OE9A114509;OE9A054698;OE9A051189;OE9A061780;OE9A004840;OE9A067870;OE9A107029;OE9A114127;OE9A047036;OE9A047398;OE9…
Menya'	Oe9_LG01	21022510	23360441	0.60712	OE9A119896;OE9A010716;OE9A062710;OE9A063081;OE9A026946;OE9A038872;OE9A059862;OE9A101023;OE9A059592;OE9A065898;OE9A044223;OE9A110957;OE9A068264;OE9A101901;OE9A055862;OE9A120553;OE9A093614;OE9A102787;OE9A009236;OE9A091205;OE9A011862;OE9A120726;OE9A040878;OE9A092829;OE9A043670;OE9A020244;OE9A049837;OE9A064237;OE9A077488;OE9A021498;OE9A068056;OE9A112466;OE9A118656;OE9A108818;OE9A078174;OE9A069810;OE9…
Menya'	Oe9_LG01	25714621	28321099	0.609083	OE9A002793;OE9A064951;OE9A011244;OE9A042123;OE9A105487;OE9A011032;OE9A120813;OE9A029298;OE9A055414;OE9A067504;OE9A037364;OE9A106422;OE9A022910;OE9A030156;OE9A115844;OE9A067853;OE9A091071;OE9A018108;OE9A016917;OE9A085223;OE9A089878;OE9A116643;OE9A043973;OE9A052849;OE9A007840;OE9A111588;OE9A048323;OE9A016944;OE9A028872;OE9A064828;OE9A078064;OE9A074042;OE9A021079;OE9A003385;OE9A059997;OE9A072783;OE9…
Menya'	Oe9_LG01	28596852	30403917	0.523588	OE9A072387;OE9A004948;OE9A119474;OE9A094625;OE9A118427;OE9A078673;OE9A119813;OE9A005590;OE9A104532;OE9A054924;OE9A044918;OE9A088040;OE9A036113;OE9A019806;OE9A024184;OE9A116157;OE9A016872;OE9A020978;OE9A086989;OE9A105629;OE9A092106;OE9A039217;OE9A043152;OE9A089386;OE9A002865;OE9A016763;OE9A121021;OE9A113343;OE9A022106;OE9A020571;OE9A022742;OE9A002109;OE9A113815;OE9A106338;OE9A051984;OE9A015687;OE9…
Menya'	Oe9_s09713	55983	158344	0.610726	OE9A050768;OE9A095850;OE9A035915;OE9A034372;OE9A038194;OE9A105703;OE9A027115;OE9A073222;OE9A056682;OE9A010545;OE9A060866
Menya'	Oe9_LG014	189344	1509161	0.537412	OE9A083616;OE9A092329;OE9A088686;OE9A062900;OE9A034996;OE9A043090;OE9A069850;OE9A112875;OE9A075570;OE9A087665;OE9A010479;OE9A006021;OE9A097474;OE9A051861;OE9A037370;OE9A039728;OE9A066575;OE9A079067;OE9A075782;OE9A049925;OE9A090777;OE9A047231;OE9A028536;OE9A002378;OE9A071944;OE9A067515;OE9A089184;OE9A067535;OE9A117940;OE9A029577;OE9A091057;OE9A029620;OE9A034884;OE9A075358;OE9A025059;OE9A014461;OE9…
Menya'	Oe9_LG014	1509210	7461794	0.594265	OE9A072592;OE9A080405;OE9A095768;OE9A042673;OE9A008721;OE9A046881;OE9A120128;OE9A080496;OE9A063779;OE9A015144;OE9A036421;OE9A031533;OE9A013580;OE9A029451;OE9A004418;OE9A115915;OE9A019042;OE9A078074;OE9A055930;OE9A022893;OE9A028768;OE9A045776;OE9A090043;OE9A004313;OE9A121409;OE9A120154;OE9A067001;OE9A118899;OE9A102550;OE9A078333;OE9A021289;OE9A018870;OE9A085415;OE9A004203;OE9A101144;OE9A008140;OE9…
Menya'	Oe9_LG014	8184625	9947375	0.547785	OE9A009488;OE9A102547;OE9A036883;OE9A104794;OE9A043642;OE9A079850;OE9A056729;OE9A033224;OE9A054548;OE9A051001;OE9A006139;OE9A090614;OE9A042421;OE9A086826;OE9A016861;OE9A032254;OE9A081860;OE9A064315;OE9A065718;OE9A097824;OE9A041117;OE9A081157;OE9A029777;OE9A059816;OE9A031033;OE9A010922;OE9A086854;OE9A106038;OE9A101342;OE9A067412;OE9A033044;OE9A058083;OE9A051707;OE9A055341;OE9A083202;OE9A086956;OE9…
Menya'	Oe9_LG014	11500561	13171619	0.510705	OE9A089362;OE9A097122;OE9A016112;OE9A019374;OE9A119071;OE9A018645;OE9A107965;OE9A113789;OE9A037002;OE9A061552;OE9A066371;OE9A008163;OE9A022148;OE9A114829;OE9A073619;OE9A068493;OE9A109352;OE9A032300;OE9A075732;OE9A069889;OE9A033113;OE9A016195;OE9A082480;OE9A115599;OE9A120980;OE9A040726;OE9A042019;OE9A076277;OE9A103043;OE9A069373;OE9A056565;OE9A057799;OE9A045268;OE9A069691;OE9A118972;OE9A071423;OE9…
Menya'	Oe9_LG017	227392	2878735	0.547428	OE9A119192;OE9A103223;OE9A016039;OE9A085325;OE9A117224;OE9A005812;OE9A110152;OE9A111174;OE9A004117;OE9A065997;OE9A038452;OE9A118459;OE9A075203;OE9A038116;OE9A069693;OE9A093911;OE9A008764;OE9A064921;OE9A099410;OE9A083104;OE9A043220;OE9A057603;OE9A098231;OE9A053280;OE9A052741;OE9A107855;OE9A076061;OE9A106493;OE9A085617;OE9A024443;OE9A022491;OE9A024730;OE9A094726;OE9A074699;OE9A013032;OE9A006167;OE9…
[truncated: 157 more rows]

## Sheet: Table S7
O. europaea var.	Sample	Homo-intergenic/kb	Homo-intronic/kb	Homo-coding/kb	Homo-Synonymous/kb	Homo-Non-synonymous/kb	Homo-4dtv/kb	Homo-stopC/kb	Homo-startC/kb	Hetero-intergenic/kb	Hetero-intronic/kb	Hetero-coding/kb	Hetero-Synonymous/kb	Hetero-Non-synonymous/kb	Hetero-4dtv/kb	Hetero-stopC/kb	Hetero-startC/kb	Homo-PiN/PiS	Hetero-PiN/PiS	Total-PiN/PiS
[truncated: 56 more rows]

[truncated: 11 more sheets: Table S8, Table S9, Table S10, Table S11, Table S12, Table S13, Table S14, Table S15, Table S16, Table S17, Table S18]
